# Supplementary material for: Modeling Net Ecosystem Carbon Exchange of Alpine Grasslands with a Satellite-Driven Model
Source: PLoS One. 2015 Apr 7;10(4):e0122486. doi: 10.1371/journal.pone.0122486 (PMC4388705; doi:10.1371/journal.pone.0122486)
Supplement: S1 Dataset — (XLSX) [file pone.0122486.s001.xlsx]

## Sheet: 2003nee
date	NEE	Ta	PAR	Tsoil	WC	PP(mm)
2003-07-19	0.050767	8.02	0	12.2	0.235	0
2003-07-19 00:30:00	0.062861	8.06	0	12	0.235	0
2003-07-19 01:00:00	0.048506	8.04	0	11.87	0.235	0
2003-07-19 01:30:00	0.0384031	8.05	0	11.78	0.235	0
2003-07-19 02:00:00	0.0608415	7.972	0	11.71	0.235	0
2003-07-19 02:30:00	0.0496019	7.969	0	11.61	0.235	0
2003-07-19 03:00:00	0.036551	8.01	0	11.53	0.234	0
2003-07-19 03:30:00	0.039798	7.888	0	11.46	0.234	0.1
2003-07-19 04:00:00	0.04515	7.838	0	11.36	0.234	0.1
2003-07-19 04:30:00	0.0187611	7.719	0	11.27	0.235	0
2003-07-19 05:00:00	0.0133111	7.7	0	11.17	0.235	0
2003-07-19 05:30:00	0.0214481	7.643	0	11.03	0.235	0
2003-07-19 06:00:00	0.0415134	7.392	0	10.89	0.235	0
2003-07-19 06:30:00	0.0490431	7.337	0	10.75	0.235	0
2003-07-19 07:00:00	0.040455	7.332	0.158	10.6	0.235	0
2003-07-19 07:30:00	0.0776594	7.64	9.49	10.51	0.235	0
2003-07-19 08:00:00	0.0601754	7.834	38.95	10.48	0.235	0
2003-07-19 08:30:00	-0.0778199	8.09	136.1	10.51	0.234	0.05
2003-07-19 09:00:00	-0.0461342	8.2	251	10.67	0.234	0.05
2003-07-19 09:30:00	-0.0791202	9.23	611.4	11	0.235	0
2003-07-19 10:00:00	-0.0776257	9.42	406.7	11.73	0.235	0
2003-07-19 10:30:00	-0.0389831	9.33	272.3	12.3	0.235	0.15
2003-07-19 11:00:00	-0.079542	8.96	393.7	12.48	0.235	0.15
2003-07-19 11:30:00	-0.047474	7.919	240.2	12.5	0.236	0.45
2003-07-19 12:00:00	-0.040473	6.997	212.4	12.41	0.238	0.45
2003-07-19 12:30:00	-0.11392	7.836	659.3	12.19	0.239	0.05
2003-07-19 13:00:00	-0.11125	8.87	645.4	12.39	0.239	0.05
2003-07-19 13:30:00	-0.088693	8.35	461.8	12.64	0.239	0.15
2003-07-19 14:00:00	-0.13227	8.4	973	12.63	0.239	0.15
2003-07-19 14:30:00	-0.1545	10.74	1742	13.06	0.239	0
2003-07-19 15:00:00	-0.13059	12.15	1267	14.44	0.239	0
2003-07-19 15:30:00	-0.109129	12.91	1898	15.65	0.24	0
2003-07-19 16:00:00	-0.110582	14.2	1838	16.8	0.24	0
2003-07-19 16:30:00	-0.0759623	15.25	1711	17.82	0.24	0
2003-07-19 17:00:00	-0.0606536	15.23	933	18.49	0.24	0
2003-07-19 17:30:00	-0.0837182	14.78	534.2	18.21	0.239	0
2003-07-19 18:00:00	-0.100172	14.84	551	17.47	0.239	0
2003-07-19 18:30:00	-0.0691557	14.49	536.6	16.81	0.238	0
2003-07-19 19:00:00	-0.0022338	14.21	240	16.15	0.238	0
2003-07-19 19:30:00	0.0195554	13.98	192.4	15.49	0.237	0
2003-07-19 20:00:00	0.0503674	13.26	62.97	14.89	0.237	0
2003-07-19 20:30:00	0.016413	10.3	95.8	14.28	0.237	0
2003-07-19 21:00:00	0.026546	10.37	63.39	13.7	0.236	0
2003-07-19 21:30:00	-0.0662685	10.53	3.125	13.23	0.236	0
2003-07-19 22:00:00	0.0358936	9.58	0.028	12.78	0.236	0
2003-07-19 22:30:00	0.0277427	9.25	0.012	12.35	0.235	0
2003-07-19 23:00:00	0.0162689	8.96	0.001	11.94	0.235	0
2003-07-19 23:30:00	0.0285958	8.16	0.003	11.57	0.235	0
2003-07-20	0.0278556	7.626	0.001	11.2	0.235	0
2003-07-20 00:30:00	0.0500861	7.325	0	10.85	0.235	0
2003-07-20 01:00:00	0.013344	7.898	0	10.52	0.234	0
2003-07-20 01:30:00	0.0411219	7.559	0	10.19	0.234	0
2003-07-20 02:00:00	0.0197989	6.812	0	9.85	0.234	0
2003-07-20 02:30:00	0.00799525	6.404	0	9.52	0.234	0
2003-07-20 03:00:00	0.0063544	6.154	0	9.22	0.234	0
2003-07-20 03:30:00	0.0165602	5.014	0	8.94	0.234	0
2003-07-20 04:00:00	0.0456563	5.015	0	8.65	0.233	0
2003-07-20 04:30:00	-0.00748627	4.558	0	8.37	0.233	0
2003-07-20 05:00:00	-0.0285834	4.497	0	8.11	0.233	0
2003-07-20 05:30:00	0.0302809	4.182	0	7.856	0.233	0
2003-07-20 06:00:00	-0.00107553	3.378	0	7.617	0.233	0
2003-07-20 06:30:00	0.0495637	3.719	0	7.39	0.233	0
2003-07-20 07:00:00	-0.0112564	3.693	0.516	7.182	0.233	0
2003-07-20 07:30:00	-0.0260182	3.148	29.26	6.984	0.233	0
2003-07-20 08:00:00	-0.0617904	4.89	202.9	6.8	0.232	0
2003-07-20 08:30:00	-0.0425473	6.304	437.2	6.808	0.232	0
2003-07-20 09:00:00	-0.0892248	7.793	656.6	7.281	0.233	0
2003-07-20 09:30:00	-0.207512	9.33	886	8.22	0.233	0
2003-07-20 10:00:00	-0.20685	9.47	1123	9.44	0.233	0
2003-07-20 10:30:00	-0.141173	10.02	1343	10.73	0.233	0
2003-07-20 11:00:00	-0.135367	11.28	1542	12.1	0.234	0
2003-07-20 11:30:00	-0.200038	12.29	1718	13.66	0.234	0
2003-07-20 12:00:00	-0.121646	12.23	1873	15.24	0.234	0
2003-07-20 12:30:00	-0.126347	13.07	2027	16.66	0.235	0
2003-07-20 13:00:00	-0.0950303	13.74	2216	17.87	0.235	0
2003-07-20 13:30:00	-0.0412278	14.03	2035	18.99	0.235	0
2003-07-20 14:00:00	-0.0826669	14.51	1949	19.8	0.236	0
2003-07-20 14:30:00	-0.0477222	14.51	1351	20.29	0.236	0
2003-07-20 15:00:00	-0.0801771	14.81	1638	20.07	0.235	0
2003-07-20 15:30:00	-0.0838381	15.29	1260	19.84	0.235	0
2003-07-20 16:00:00	-0.108838	15.73	1639	19.43	0.235	0
2003-07-20 16:30:00	-0.0769494	16.02	1575	19.18	0.234	0
2003-07-20 17:00:00	-0.0307086	15.5	819	19.03	0.234	0
2003-07-20 17:30:00	-0.0779875	16	1196	18.29	0.233	0
2003-07-20 18:00:00	-0.0742534	16.41	1385	17.88	0.233	0
2003-07-20 18:30:00	-0.0572808	16.13	1142	17.59	0.233	0
2003-07-20 19:00:00	-0.0546468	15.87	930	16.99	0.233	0
2003-07-20 19:30:00	-0.0525544	15.84	688	16.18	0.232	0
2003-07-20 20:00:00	-0.0257075	15.56	440.8	15.4	0.232	0
2003-07-20 20:30:00	0.0281302	14.56	174.9	14.68	0.231	0
2003-07-20 21:00:00	0.047552	13.22	38.31	14.02	0.231	0
2003-07-20 21:30:00	0.0684783	11.5	2.956	13.39	0.23	0
2003-07-20 22:00:00	0.0454182	10.51	0.035	12.84	0.23	0
2003-07-20 22:30:00	0.051537	9.73	0.015	12.31	0.23	0
2003-07-20 23:00:00	0.0536468	9.74	0.02	11.8	0.229	0
2003-07-20 23:30:00	0.0650247	8.35	0.016	11.34	0.229	0
2003-07-21	0.0273859	6.806	0.018	10.92	0.229	0
2003-07-21 00:30:00	0.040041	7.227	0.001	10.53	0.229	0
2003-07-21 01:00:00	0.0379	6.569	0	10.16	0.228	0
2003-07-21 01:30:00	0.036005	6.945	0	9.82	0.228	0
2003-07-21 02:00:00	0.0317392	5.329	0	9.5	0.228	0
2003-07-21 02:30:00	0.0170675	5.078	0	9.19	0.228	0
2003-07-21 03:00:00	0.031167	5.269	0	8.89	0.227	0
2003-07-21 03:30:00	0.029854	5.371	0	8.62	0.227	0
2003-07-21 04:00:00	0.0206916	4.369	0	8.35	0.227	0
2003-07-21 04:30:00	0.027257	3.794	0	8.06	0.227	0
2003-07-21 05:00:00	0.0323212	3.876	0	7.784	0.227	0
2003-07-21 05:30:00	0.0692856	3.176	0	7.522	0.227	0
2003-07-21 06:00:00	0.0248005	3.159	0	7.26	0.227	0
2003-07-21 06:30:00	0.00929278	3.144	0	7.018	0.226	0
2003-07-21 07:00:00	-0.0563104	2.397	0.392	6.798	0.226	0
2003-07-21 07:30:00	-0.00363076	2.557	33.32	6.595	0.226	0
2003-07-21 08:00:00	0.0107174	4.584	149.8	6.534	0.226	0
2003-07-21 08:30:00	-0.0622299	5.349	317.9	6.737	0.226	0
2003-07-21 09:00:00	-0.116861	7.268	633.1	7.19	0.226	0
2003-07-21 09:30:00	-0.0945982	7.446	871	8.07	0.226	0
2003-07-21 10:00:00	-0.157692	9.26	1107	9.22	0.227	0
2003-07-21 10:30:00	-0.160713	10.14	1339	10.62	0.227	0
2003-07-21 11:00:00	-0.161646	11.32	1723	12.16	0.227	0
2003-07-21 11:30:00	-0.103725	10.91	870	13.72	0.228	0
2003-07-21 12:00:00	-0.0969272	10.42	752	14.31	0.228	0
2003-07-21 12:30:00	-0.154691	11.34	862	14.51	0.228	0
2003-07-21 13:00:00	-0.0787391	11.28	458.8	14.82	0.228	0
2003-07-21 13:30:00	-0.0673897	12.57	1760	14.69	0.228	0
2003-07-21 14:00:00	-0.129847	14.35	1637	15.89	0.228	0
2003-07-21 14:30:00	-0.106705	14.38	1834	17.24	0.229	0
2003-07-21 15:00:00	-0.1026	13.99	1528	18.07	0.229	0
2003-07-21 15:30:00	-0.0713674	12.05	891	17.97	0.229	0
2003-07-21 16:00:00	-0.0541561	11.91	1209	16.99	0.228	0
2003-07-21 16:30:00	-0.0542246	13.59	1737	16.61	0.228	0
2003-07-21 17:00:00	-0.0456733	14.62	1773	17.09	0.228	0
2003-07-21 17:30:00	-0.0550068	15.02	1628	17.55	0.228	0
2003-07-21 18:00:00	-0.0344979	15.32	1130	17.64	0.228	0
2003-07-21 18:30:00	-0.0686607	15.59	1175	17.26	0.227	0
2003-07-21 19:00:00	-0.064617	15.76	927	16.76	0.227	0
2003-07-21 19:30:00	-0.0353286	15.79	658.3	16.07	0.227	0
2003-07-21 20:00:00	-0.0152906	14.78	342.1	15.29	0.226	0
2003-07-21 20:30:00	0.0437266	13.59	173.3	14.54	0.226	0
2003-07-21 21:00:00	0.0513865	11.57	33.64	13.88	0.226	0
2003-07-21 21:30:00	0.0715981	10.95	2.795	13.26	0.225	0
2003-07-21 22:00:00	0.0498605	10.11	0.015	12.65	0.225	0
2003-07-21 22:30:00	0.050006	8.95	0.023	12.09	0.225	0
2003-07-21 23:00:00	0.046577	8.03	0.049	11.58	0.224	0
2003-07-21 23:30:00	0.0373496	7.304	0.021	11.11	0.224	0
2003-07-22	0.0198814	6.837	0.001	10.66	0.224	0
2003-07-22 00:30:00	0.00504773	6.413	0.001	10.26	0.224	0
2003-07-22 01:00:00	0.0100552	6.081	0	9.88	0.223	0
2003-07-22 01:30:00	0.016985	5.313	0	9.52	0.223	0
2003-07-22 02:00:00	-0.00890308	5.294	0	9.17	0.223	0
2003-07-22 02:30:00	0.0157564	4.969	0	8.85	0.223	0
2003-07-22 03:00:00	0.00418038	4.973	0	8.55	0.223	0
2003-07-22 03:30:00	-0.00828972	4.222	0	8.27	0.223	0
2003-07-22 04:00:00	0.026989	4.091	0	8	0.222	0
2003-07-22 04:30:00	-0.000751621	3.74	0	7.738	0.222	0
2003-07-22 05:00:00	0.020995	3.585	0	7.482	0.222	0
2003-07-22 05:30:00	0.0242889	3.48	0	7.251	0.222	0
2003-07-22 06:00:00	0.0425662	3.652	0	7.017	0.222	0
2003-07-22 06:30:00	0.0250664	3.069	0	6.802	0.222	0
2003-07-22 07:00:00	0.00811452	2.759	0.331	6.581	0.222	0
2003-07-22 07:30:00	-0.0211279	2.769	19.8	6.363	0.221	0
2003-07-22 08:00:00	-0.0458603	3.701	170.1	6.187	0.221	0
2003-07-22 08:30:00	-0.0589715	6.138	384	6.217	0.221	0
2003-07-22 09:00:00	-0.0346011	7.19	616.3	6.753	0.221	0
2003-07-22 09:30:00	-0.167657	7.788	904	7.722	0.222	0
2003-07-22 10:00:00	-0.180163	8.45	1108	9.01	0.222	0
2003-07-22 10:30:00	-0.16083	9.66	1320	10.46	0.222	0
2003-07-22 11:00:00	-0.190746	11.04	1518	11.99	0.223	0
2003-07-22 11:30:00	-0.146223	11.84	1719	13.47	0.223	0
2003-07-22 12:00:00	-0.112731	12.36	1681	14.9	0.223	0
2003-07-22 12:30:00	-0.106702	11.67	701.1	15.91	0.223	0
2003-07-22 13:00:00	-0.0683771	12.14	963	15.78	0.224	0
2003-07-22 13:30:00	-0.084918	12.32	675.1	15.88	0.224	0.15
2003-07-22 14:00:00	-0.11801	10.88	1229	15.69	0.224	0.15
2003-07-22 14:30:00	-0.0694225	12.26	1747	15.65	0.224	0
2003-07-22 15:00:00	-0.0927017	13.62	1622	16.43	0.224	0
2003-07-22 15:30:00	-0.081712	14.79	2053	17.58	0.224	0
2003-07-22 16:00:00	-0.0612714	15.7	2106	18.9	0.225	0
2003-07-22 16:30:00	-0.0688256	16.18	2073	19.95	0.225	0
2003-07-22 17:00:00	-0.0744608	16.71	2020	20.57	0.225	0
2003-07-22 17:30:00	-0.0462405	15.87	1505	20.86	0.225	0
2003-07-22 18:00:00	-0.0221916	14.75	694.3	20.23	0.225	0
2003-07-22 18:30:00	-0.0094988	13.55	343	18.92	0.224	0
2003-07-22 19:00:00	-0.0231599	13.01	323.4	17.64	0.223	0
2003-07-22 19:30:00	-0.0941867	15.05	864	16.76	0.223	0
2003-07-22 20:00:00	-0.0693718	16.38	551.2	16.27	0.222	0
2003-07-22 20:30:00	0.0417733	14.2	162.5	15.8	0.222	0
2003-07-22 21:00:00	0.0451624	11.76	40.7	15.11	0.222	0
2003-07-22 21:30:00	0.0586412	10.71	2.525	14.36	0.221	0
2003-07-22 22:00:00	0.0576202	10.16	0.043	13.65	0.221	0
2003-07-22 22:30:00	0.0532275	9.91	0.001	12.99	0.22	0
2003-07-22 23:00:00	0.0258904	8.89	0	12.38	0.22	0
2003-07-22 23:30:00	0.0149418	8.56	0	11.82	0.22	0
2003-07-23	0.044894	8.24	0	11.32	0.219	0
2003-07-23 00:30:00	0.0516061	7.476	0	10.86	0.219	0
2003-07-23 01:00:00	0.039513	7.134	0	10.44	0.219	0
2003-07-23 01:30:00	0.0445902	6.407	0.001	10.04	0.218	0
2003-07-23 02:00:00	0.0624506	5.408	0.001	9.65	0.218	0
2003-07-23 02:30:00	0.0227632	4.876	0	9.27	0.218	0
2003-07-23 03:00:00	-0.0164419	4.285	0	8.89	0.218	0
2003-07-23 03:30:00	0.0133006	3.956	0	8.53	0.218	0
2003-07-23 04:00:00	0.00133422	3.463	0	8.19	0.217	0
2003-07-23 04:30:00	0.00415161	3.945	0	7.867	0.217	0
2003-07-23 05:00:00	0.0319725	2.541	0	7.56	0.217	0
2003-07-23 05:30:00	0.0187252	2.423	0	7.253	0.217	0
2003-07-23 06:00:00	0.0212855	2.1	0	6.956	0.217	0
2003-07-23 06:30:00	0.000124689	2.363	0	6.665	0.216	0
2003-07-23 07:00:00	-0.00652077	1.638	0.332	6.396	0.216	0
2003-07-23 07:30:00	0.00105474	1.33	24.72	6.145	0.216	0
2003-07-23 08:00:00	-0.0238177	2.955	188.1	5.933	0.216	0
2003-07-23 08:30:00	-0.0598022	4.731	393.1	5.905	0.216	0
2003-07-23 09:00:00	-0.0842975	7.401	629.7	6.423	0.216	0
2003-07-23 09:30:00	-0.13909	7.011	872	7.466	0.216	0
2003-07-23 10:00:00	-0.141258	8.02	1108	8.75	0.216	0
2003-07-23 10:30:00	-0.18422	9.72	1327	10.16	0.217	0
2003-07-23 11:00:00	-0.230901	10.21	1529	11.79	0.217	0
2003-07-23 11:30:00	-0.128824	11.14	1708	13.39	0.218	0
2003-07-23 12:00:00	-0.113039	11.45	1865	14.91	0.218	0
2003-07-23 12:30:00	-0.0996663	12.23	1999	16.37	0.219	0
2003-07-23 13:00:00	-0.124089	13.17	2144	17.77	0.219	0
2003-07-23 13:30:00	-0.089477	13.84	2185	19.21	0.22	0
2003-07-23 14:00:00	-0.10299	14.81	1954	20.47	0.22	0
2003-07-23 14:30:00	-0.0540008	15.52	2040	21.31	0.221	0
2003-07-23 15:00:00	-0.0570482	16.19	2226	22.09	0.221	0
2003-07-23 15:30:00	-0.0188658	16.18	1802	22.93	0.221	0
2003-07-23 16:00:00	-0.0617983	16.34	1994	23.16	0.221	0
2003-07-23 16:30:00	-0.036647	16.74	1849	23.32	0.221	0
2003-07-23 17:00:00	-0.0367226	16.43	1080	23.32	0.221	0
2003-07-23 17:30:00	-0.0384139	15.48	814	22.46	0.221	0
2003-07-23 18:00:00	-0.0841883	16.2	1349	21.42	0.22	0
2003-07-23 18:30:00	-0.0108511	16.19	771.7	20.93	0.219	0
2003-07-23 19:00:00	-0.0365689	16.27	402.2	20.13	0.219	0
2003-07-23 19:30:00	-0.0337739	16.5	566.6	19.14	0.218	0
2003-07-23 20:00:00	-0.0302229	16.6	455.2	18.2	0.218	0
2003-07-23 20:30:00	0.0113254	15.58	179.4	17.34	0.217	0
2003-07-23 21:00:00	0.087679	13	35.72	16.55	0.217	0
2003-07-23 21:30:00	0.080137	11.58	2.421	15.78	0.216	0
2003-07-23 22:00:00	0.0675118	10.89	0.059	15.03	0.216	0
2003-07-23 22:30:00	0.06731	10.3	0.019	14.35	0.215	0
2003-07-23 23:00:00	0.00503229	10.05	0.001	13.76	0.215	0
2003-07-23 23:30:00	0.058141	9.62	0	13.21	0.214	0
2003-07-24	0.054259	8.83	0	12.69	0.214	0
2003-07-24 00:30:00	0.0714883	8.72	0	12.19	0.214	0
2003-07-24 01:00:00	0.00507772	7.34	0	11.73	0.213	0
2003-07-24 01:30:00	0.0436123	6.948	0	11.31	0.213	0
2003-07-24 02:00:00	0.0640922	6.653	0	10.91	0.213	0
2003-07-24 02:30:00	0.039982	6.341	0	10.52	0.212	0
2003-07-24 03:00:00	0.037844	5.933	0	10.15	0.212	0
2003-07-24 03:30:00	0.0307148	4.877	0	9.8	0.212	0
2003-07-24 04:00:00	0.0476881	4.995	0	9.46	0.212	0
2003-07-24 04:30:00	0.00562037	4.947	0	9.13	0.211	0
2003-07-24 05:00:00	0.0685803	4.377	0	8.83	0.211	0
2003-07-24 05:30:00	0.0196095	3.823	0	8.52	0.211	0
2003-07-24 06:00:00	-0.0089634	3.252	0	8.21	0.211	0
2003-07-24 06:30:00	-0.0241639	2.996	0	7.911	0.211	0
2003-07-24 07:00:00	0.0684131	2.493	0.3	7.637	0.21	0
2003-07-24 07:30:00	0.0285767	2.399	23.36	7.369	0.21	0
2003-07-24 08:00:00	-0.0511976	3.569	181.7	7.147	0.21	0
2003-07-24 08:30:00	0.0302548	5.991	389	7.136	0.21	0
2003-07-24 09:00:00	-0.0869024	7.416	622.6	7.662	0.21	0
2003-07-24 09:30:00	-0.0935809	9.72	867	8.66	0.21	0
2003-07-24 10:00:00	-0.14719	10.08	1101	9.96	0.211	0
2003-07-24 10:30:00	-0.194276	11.28	1324	11.45	0.211	0
2003-07-24 11:00:00	-0.141087	11.63	1526	13.05	0.211	0
2003-07-24 11:30:00	-0.135462	12.46	1705	14.6	0.212	0
2003-07-24 12:00:00	-0.0729543	13.69	1854	16.15	0.212	0
2003-07-24 12:30:00	-0.105469	14.04	1979	17.72	0.213	0
2003-07-24 13:00:00	-0.0680035	14.54	2076	19.22	0.214	0
2003-07-24 13:30:00	-0.00976396	15.17	2142	20.58	0.214	0
2003-07-24 14:00:00	-0.0718689	16.02	2180	21.81	0.215	0
2003-07-24 14:30:00	-0.0358426	16.85	2194	22.97	0.215	0
2003-07-24 15:00:00	-0.0235392	17.59	2159	23.91	0.216	0
2003-07-24 15:30:00	-0.024695	17.6	2097	24.54	0.216	0
2003-07-24 16:00:00	-0.0345469	18.18	2016	24.79	0.216	0
2003-07-24 16:30:00	-0.0280634	19.07	1878	24.86	0.216	0
2003-07-24 17:00:00	-0.0168684	18.99	1721	24.85	0.216	0
2003-07-24 17:30:00	-0.0292819	19.65	1551	24.69	0.216	0
2003-07-24 18:00:00	-0.0274483	19.48	1357	24.22	0.216	0
2003-07-24 18:30:00	-0.010218	18.58	1147	23.44	0.215	0
2003-07-24 19:00:00	-0.0172396	18.66	912	22.33	0.215	0
2003-07-24 19:30:00	-0.0115763	18.33	640.3	21.19	0.214	0
2003-07-24 20:00:00	0.000446793	17.39	382.2	20.09	0.213	0
2003-07-24 20:30:00	0.00150072	15.93	162.9	19.08	0.213	0
2003-07-24 21:00:00	0.101448	14.73	38.46	18.2	0.212	0
2003-07-24 21:30:00	0.0931732	13.76	1.929	17.4	0.211	0
2003-07-24 22:00:00	0.0651195	12.5	0.079	16.59	0.211	0
2003-07-24 22:30:00	0.0559642	12.13	0.022	15.83	0.21	0
2003-07-24 23:00:00	0.07439	11.12	0.004	15.16	0.209	0
2003-07-24 23:30:00	0.0119844	9.83	0.002	14.59	0.209	0
2003-07-25	0.065138	9.65	0	14.09	0.209	0
2003-07-25 00:30:00	0.061412	9	0	13.63	0.208	0
2003-07-25 01:00:00	0.057988	8.3	0	13.19	0.208	0
2003-07-25 01:30:00	-0.00603292	7.767	0	12.76	0.208	0
2003-07-25 02:00:00	-0.0238163	7.955	0	12.36	0.207	0
2003-07-25 02:30:00	-0.0273796	7.142	0	11.98	0.207	0
2003-07-25 03:00:00	-0.0319743	6.745	0	11.61	0.207	0
2003-07-25 03:30:00	0.044385	6.513	0	11.24	0.206	0
2003-07-25 04:00:00	0.042204	6.21	0	10.89	0.206	0
2003-07-25 04:30:00	0.0430305	5.591	0	10.57	0.206	0
2003-07-25 05:00:00	0.0194575	5.524	0	10.25	0.206	0
2003-07-25 05:30:00	0.0340486	5.651	0	9.94	0.206	0
2003-07-25 06:00:00	0.104779	4.345	0	9.65	0.205	0
2003-07-25 06:30:00	0.0554488	5.158	0	9.37	0.205	0
2003-07-25 07:00:00	-0.00179964	4.549	0.24	9.1	0.205	0
2003-07-25 07:30:00	0.0528196	4.272	23.04	8.84	0.205	0
2003-07-25 08:00:00	0.0177839	5.747	178.4	8.63	0.205	0
2003-07-25 08:30:00	-0.0245951	8.15	410.7	8.65	0.205	0
2003-07-25 09:00:00	-0.0389385	8.94	620.5	9.18	0.205	0
2003-07-25 09:30:00	-0.0934382	10.17	863	10.16	0.205	0
2003-07-25 10:00:00	-0.121952	11.22	1099	11.47	0.205	0
2003-07-25 10:30:00	-0.0657091	12.68	1319	12.94	0.206	0
2003-07-25 11:00:00	-0.153184	12.8	1521	14.48	0.206	0
2003-07-25 11:30:00	-0.126105	13.94	1706	16.02	0.206	0
2003-07-25 12:00:00	-0.15138	14.59	1861	17.67	0.207	0
2003-07-25 12:30:00	-0.0833273	15.44	1988	19.22	0.208	0
2003-07-25 13:00:00	-0.109355	15.52	2085	20.71	0.208	0
2003-07-25 13:30:00	-0.072946	15.78	2139	22.03	0.209	0
2003-07-25 14:00:00	-0.0601179	16.24	1902	23.36	0.209	0
2003-07-25 14:30:00	-0.0673406	16.19	1661	24.01	0.21	0
2003-07-25 15:00:00	-0.0494894	16.86	1316	24.2	0.21	0
2003-07-25 15:30:00	-0.0570588	18.11	2250	24.34	0.21	0
2003-07-25 16:00:00	-0.0439551	18.36	1950	25	0.21	0
2003-07-25 16:30:00	-0.0308655	18.64	1862	25.44	0.21	0
2003-07-25 17:00:00	-0.0373745	18.75	1742	25.56	0.21	0
2003-07-25 17:30:00	-0.0127899	19.17	1567	25.33	0.209	0
2003-07-25 18:00:00	-0.0298366	19.52	1356	24.7	0.209	0
2003-07-25 18:30:00	-0.0230524	19.67	1138	23.88	0.208	0
2003-07-25 19:00:00	-0.0189971	19.58	903	22.83	0.208	0
2003-07-25 19:30:00	-0.00361889	18.99	663.6	21.65	0.207	0
2003-07-25 20:00:00	-0.000832228	18.5	420.7	20.51	0.206	0
2003-07-25 20:30:00	0.0750989	16.9	129.8	19.52	0.206	0
2003-07-25 21:00:00	0.0975426	14.94	25.58	18.68	0.205	0
2003-07-25 21:30:00	0.112082	14.32	1.219	17.91	0.204	0
2003-07-25 22:00:00	0.0911811	14.14	0.061	17.21	0.204	0
2003-07-25 22:30:00	0.0708126	13.1	0.035	16.58	0.203	0
2003-07-25 23:00:00	0.0927611	13.05	0.004	15.98	0.202	0
2003-07-25 23:30:00	0.106822	12.93	0	15.41	0.202	0
2003-07-26	0.07242	13.25	0	14.94	0.202	0
2003-07-26 00:30:00	0.0541307	12.64	0	14.56	0.201	0
2003-07-26 01:00:00	0.108696	11.77	0	14.2	0.201	0
2003-07-26 01:30:00	0.0768636	11.27	0	13.86	0.201	0
2003-07-26 02:00:00	0.100533	11.44	0	13.62	0.2	0
2003-07-26 02:30:00	0.0760273	11.17	0	13.45	0.2	0
2003-07-26 03:00:00	0.0438753	10.44	0	13.22	0.2	0
2003-07-26 03:30:00	0.0185715	10.01	0	12.92	0.199	0
2003-07-26 04:00:00	0.0145564	10.11	0	12.56	0.199	0
2003-07-26 04:30:00	0.00860479	9.07	0	12.18	0.199	0
2003-07-26 05:00:00	0.0330982	8.87	0	11.84	0.199	0
2003-07-26 05:30:00	0.0461105	9.17	0	11.71	0.198	0
2003-07-26 06:00:00	0.0229803	8.84	0	11.63	0.198	0
2003-07-26 06:30:00	0.0526904	9	0	11.45	0.198	0
2003-07-26 07:00:00	0.0473051	9.41	0.04	11.37	0.198	0
2003-07-26 07:30:00	0.0688898	9.35	10.87	11.37	0.198	0
2003-07-26 08:00:00	0.0343376	9.13	77.22	11.37	0.198	0
2003-07-26 08:30:00	-0.0433991	9.98	254.7	11.4	0.198	0
2003-07-26 09:00:00	-0.155517	13.25	505.2	11.67	0.198	0
2003-07-26 09:30:00	-0.142775	13.35	834	12.39	0.198	0
2003-07-26 10:00:00	-0.0900583	12.98	739.6	13.27	0.198	0
2003-07-26 10:30:00	-0.162916	13.66	1345	14.12	0.198	0
2003-07-26 11:00:00	-0.127785	14.15	1297	15.64	0.199	0
2003-07-26 11:30:00	-0.122927	14.33	1731	16.99	0.199	0
2003-07-26 12:00:00	-0.117773	14.97	1930	18.58	0.2	0
2003-07-26 12:30:00	-0.0911302	15.56	2012	20.23	0.2	0
2003-07-26 13:00:00	-0.0531218	14.93	662.1	21.47	0.201	0
2003-07-26 13:30:00	-0.0763875	14.34	815	21.04	0.201	0
2003-07-26 14:00:00	-0.0963111	14.66	1110	20.41	0.201	0
2003-07-26 14:30:00	-0.0879728	15.82	1942	20.42	0.201	0
2003-07-26 15:00:00	0.00642094	15.53	2291	21.52	0.201	0
2003-07-26 15:30:00	-0.0151039	15.58	2193	22.38	0.201	0
2003-07-26 16:00:00	-0.0380594	15.86	1772	22.84	0.201	0
2003-07-26 16:30:00	-0.0559073	16.06	903	22.84	0.201	0
2003-07-26 17:00:00	-0.0360976	15.36	856	22.28	0.201	0
2003-07-26 17:30:00	-0.0464061	14.43	487.5	21.6	0.2	0
2003-07-26 18:00:00	-0.0223564	14.67	367.6	20.79	0.2	0
2003-07-26 18:30:00	-0.0528995	14.28	811	20.05	0.199	0
2003-07-26 19:00:00	-0.0621244	15.85	1122	19.5	0.199	0
2003-07-26 19:30:00	-0.0407009	15.78	603.1	19.03	0.198	0
2003-07-26 20:00:00	0.0460422	13.8	163.9	18.37	0.198	0
2003-07-26 20:30:00	0.037172	12.86	37.27	17.72	0.197	0
2003-07-26 21:00:00	0.0893498	12.83	9.4	17.05	0.197	0
2003-07-26 21:30:00	0.0897599	13.24	0.487	16.46	0.196	0
2003-07-26 22:00:00	0.125163	12.25	0	15.98	0.196	0
2003-07-26 22:30:00	0.112322	11.65	0	15.47	0.195	0
2003-07-26 23:00:00	0.0835176	12.01	0	14.96	0.195	0
2003-07-26 23:30:00	0.0599239	12.06	0	14.55	0.195	0
2003-07-27	0.0740034	11.67	0	14.23	0.194	0
2003-07-27 00:30:00	0.00601157	11.7	0	13.98	0.194	0
2003-07-27 01:00:00	0.0187987	11.63	0	13.81	0.194	0
2003-07-27 01:30:00	0.06181	10.66	0	13.68	0.194	0.15
2003-07-27 02:00:00	0.094585	10.59	0	13.54	0.194	0.15
2003-07-27 02:30:00	0.0837112	10.72	0	13.35	0.193	0
2003-07-27 03:00:00	0.057456	10.61	0	13.12	0.193	0
2003-07-27 03:30:00	0.055582	10.38	0	12.87	0.193	0
2003-07-27 04:00:00	0.0519197	9.98	0	12.61	0.193	0
2003-07-27 04:30:00	0.0407296	9.51	0	12.38	0.193	0
2003-07-27 05:00:00	0.0483968	9.38	0	12.13	0.193	0
2003-07-27 05:30:00	0.0461679	9.2	0	11.9	0.192	0
2003-07-27 06:00:00	0.031233	9.15	0	11.71	0.192	0
2003-07-27 06:30:00	0.031618	8.91	0	11.56	0.192	0
2003-07-27 07:00:00	0.0303721	8.83	0.02	11.43	0.192	0
2003-07-27 07:30:00	0.00997877	8.64	2.275	11.33	0.192	0
2003-07-27 08:00:00	0.0196324	8.83	23.85	11.25	0.192	0
2003-07-27 08:30:00	-0.00582338	8.93	101.9	11.24	0.192	0
2003-07-27 09:00:00	-0.0849996	9.15	220.4	11.36	0.192	0
2003-07-27 09:30:00	-0.0322201	9.23	245.1	11.57	0.192	0
2003-07-27 10:00:00	-0.0733641	9.15	385.4	11.7	0.192	0
2003-07-27 10:30:00	-0.0709873	8.99	387	11.84	0.192	0
2003-07-27 11:00:00	-0.105557	9.02	581.1	11.95	0.192	0
2003-07-27 11:30:00	-0.133646	9.19	779.9	12.21	0.192	0
2003-07-27 12:00:00	-0.134701	10.1	1505	12.71	0.192	0
2003-07-27 12:30:00	-0.15662	10.73	2273	13.92	0.192	0
2003-07-27 13:00:00	-0.12701	10.9	1523	15.7	0.193	0
2003-07-27 13:30:00	-0.13395	11.64	2474	16.67	0.193	0
2003-07-27 14:00:00	-0.11228	12.76	2007	18.09	0.194	0
2003-07-27 14:30:00	-0.075015	12.9	1142	19.34	0.194	0
2003-07-27 15:00:00	-0.0456703	12.66	441.3	19.13	0.195	0
2003-07-27 15:30:00	-0.0568648	12.66	369.5	18.13	0.194	0
2003-07-27 16:00:00	-0.138672	13.37	951	17.37	0.194	0
2003-07-27 16:30:00	-0.12732	14.22	848	17.45	0.194	0
2003-07-27 17:00:00	-0.121306	15.23	1994	18.05	0.194	0
2003-07-27 17:30:00	-0.0952566	15.45	1208	19.22	0.194	0
2003-07-27 18:00:00	0.0213863	14.56	442.8	19.49	0.194	0
2003-07-27 18:30:00	0.0325154	12.65	133.1	18.81	0.194	0
2003-07-27 19:00:00	0.0624342	12.29	57.75	17.74	0.193	0
2003-07-27 19:30:00	0.067911	12.41	43.67	16.89	0.193	0
2003-07-27 20:00:00	0.05798	11.93	48.28	16.17	0.193	0
2003-07-27 20:30:00	0.0297799	11.81	54.29	15.53	0.192	0
2003-07-27 21:00:00	0.0554437	11.74	24.49	15.06	0.192	0
2003-07-27 21:30:00	0.0776703	11.15	0.55	14.67	0.192	0
2003-07-27 22:00:00	0.0694652	10.12	0	14.2	0.191	0
2003-07-27 22:30:00	0.0291218	9.73	0	13.72	0.191	0
2003-07-27 23:00:00	0.043181	9.5	0	13.27	0.191	0
2003-07-27 23:30:00	0.0584476	9.45	0	12.9	0.191	0
2003-07-28	0.0462994	9.47	0	12.64	0.19	0
2003-07-28 00:30:00	0.0611969	9.36	0	12.42	0.19	0
2003-07-28 01:00:00	0.050837	9.31	0	12.21	0.19	0
2003-07-28 01:30:00	0.034981	9.1	0	12.01	0.19	0
2003-07-28 02:00:00	0.0949706	9.05	0	11.77	0.19	0
2003-07-28 02:30:00	0.0228684	8.84	0	11.54	0.189	0
2003-07-28 03:00:00	0.0557855	8.43	0	11.33	0.189	0
2003-07-28 03:30:00	0.0568757	7.36	0	11.09	0.189	0
2003-07-28 04:00:00	0.0172067	7.332	0	10.8	0.189	0
2003-07-28 04:30:00	0.0125938	7.177	0	10.55	0.189	0
2003-07-28 05:00:00	-0.00886349	6.714	0	10.31	0.188	0
2003-07-28 05:30:00	0.0235751	6.947	0	10.03	0.188	0
2003-07-28 06:00:00	0.0689497	7.323	0	9.93	0.188	0
2003-07-28 06:30:00	0.0462713	6.816	0	9.96	0.188	0
2003-07-28 07:00:00	0.0275375	7.107	0.054	10	0.188	0
2003-07-28 07:30:00	0.0182055	7.35	9.08	9.99	0.188	0
2003-07-28 08:00:00	-0.0562728	7.674	92.8	9.92	0.188	0
2003-07-28 08:30:00	-0.0320952	8.12	160.7	10.02	0.188	0
2003-07-28 09:00:00	-0.0382497	8.48	198.2	10.29	0.188	0
2003-07-28 09:30:00	-0.0726174	9.04	314	10.61	0.188	0
2003-07-28 10:00:00	-0.0798955	10.41	882	11.07	0.188	0
2003-07-28 10:30:00	-0.162018	11.4	1057	12.09	0.188	0
2003-07-28 11:00:00	-0.139781	12.99	1543	13.43	0.189	0
2003-07-28 11:30:00	-0.087901	13.43	1681	15.11	0.189	0
2003-07-28 12:00:00	-0.106895	14.37	1944	16.61	0.19	0
2003-07-28 12:30:00	-0.105483	14.6	1598	18.19	0.19	0
2003-07-28 13:00:00	-0.0838232	15.08	1720	19.3	0.191	0
2003-07-28 13:30:00	-0.0981073	14.92	1221	20.19	0.192	0
2003-07-28 14:00:00	-0.0784413	15.04	1345	20.28	0.192	0
2003-07-28 14:30:00	-0.074193	15.83	1635	20.59	0.192	0
2003-07-28 15:00:00	-0.018165	14.35	601.2	21.03	0.192	0
2003-07-28 15:30:00	-0.074869	14.05	1441	20.16	0.192	0.05
2003-07-28 16:00:00	-0.072316	15.79	1526	20.53	0.192	0.05
2003-07-28 16:30:00	0.0077071	14.51	390.2	20.92	0.192	0
2003-07-28 17:00:00	-0.029423	13.55	582.5	20.04	0.192	0
2003-07-28 17:30:00	-0.062806	15.3	922	19.47	0.192	0
2003-07-28 18:00:00	-0.0988522	15.05	611.1	19.45	0.191	0
2003-07-28 18:30:00	-0.0486323	15.28	371.8	19.2	0.191	0
2003-07-28 19:00:00	0.000356587	15.12	193.9	18.74	0.191	0
2003-07-28 19:30:00	-0.0220045	14.93	217.8	18.19	0.19	0
2003-07-28 20:00:00	-0.00371245	14.78	243.7	17.66	0.19	0
2003-07-28 20:30:00	0.0291154	14.11	81.2	17.1	0.189	0.2
2003-07-28 21:00:00	0.087075	12.78	1.988	16.49	0.189	0.2
2003-07-28 21:30:00	0.080613	9.89	0.061	15.83	0.189	0.85
2003-07-28 22:00:00	0.074119	9.71	0.005	15.13	0.189	0.85
2003-07-28 22:30:00	0.0377363	10.08	0.001	14.57	0.19	0
2003-07-28 23:00:00	0.0448755	10.49	0	14.08	0.19	0
2003-07-28 23:30:00	0.0601894	10.37	0	13.64	0.19	0
2003-07-29	0.0594464	9.89	0	13.26	0.19	0
2003-07-29 00:30:00	0.026736	9.48	0	12.92	0.19	0
2003-07-29 01:00:00	0.0602062	9.29	0	12.65	0.19	0
2003-07-29 01:30:00	0.0498949	9.42	0	12.5	0.19	0
2003-07-29 02:00:00	0.052102	9.56	0	12.39	0.19	0
2003-07-29 02:30:00	0.051537	9.43	0	12.31	0.19	1.6
2003-07-29 03:00:00	0.05049	8.45	0	12.16	0.191	1.6
2003-07-29 03:30:00	0.0522987	7.64	0	11.91	0.192	0.1
2003-07-29 04:00:00	0.0810573	7.188	0	11.7	0.194	0.1
2003-07-29 04:30:00	0.0836755	7.679	0	11.53	0.195	0
2003-07-29 05:00:00	0.080312	7.811	0	11.34	0.196	0
2003-07-29 05:30:00	0.0490252	7.754	0	11.17	0.197	0
2003-07-29 06:00:00	0.0487755	7.553	0	11.01	0.198	0
2003-07-29 06:30:00	0.0421381	7.456	0	10.83	0.198	0
2003-07-29 07:00:00	0.0178909	7.46	0.002	10.67	0.199	0
2003-07-29 07:30:00	0.0282248	7.479	5.569	10.54	0.199	0
2003-07-29 08:00:00	0.0174017	7.673	42.34	10.42	0.199	0
2003-07-29 08:30:00	-0.0065387	7.881	86.1	10.39	0.2	0.05
2003-07-29 09:00:00	-0.039311	7.825	168.2	10.45	0.2	0.05
2003-07-29 09:30:00	-0.056549	7.813	226.8	10.56	0.2	0.05
2003-07-29 10:00:00	-0.072708	8.04	297.3	10.74	0.2	0.05
2003-07-29 10:30:00	-0.06845	8.13	285	10.99	0.201	0.55
2003-07-29 11:00:00	-0.10169	8.24	485.3	11.19	0.201	0.55
2003-07-29 11:30:00	-0.12893	9.28	805	11.66	0.202	0
2003-07-29 12:00:00	-0.16117	11.35	1952	12.7	0.203	0
2003-07-29 12:30:00	-0.14075	12.39	1862	15.02	0.204	0
2003-07-29 13:00:00	-0.11768	12.97	1729	17.12	0.205	0
2003-07-29 13:30:00	-0.151078	13.7	1293	18.33	0.206	0
2003-07-29 14:00:00	-0.175023	14.38	2177	18.94	0.206	0
2003-07-29 14:30:00	-0.0888778	15.56	2419	20.31	0.206	0
2003-07-29 15:00:00	-0.0658434	15.13	1051	21.63	0.207	0
2003-07-29 15:30:00	-0.126369	15.4	1660	21.2	0.206	0
2003-07-29 16:00:00	-0.102612	15.31	940	20.91	0.206	0
2003-07-29 16:30:00	-0.025387	15.02	564.2	20.2	0.205	0
2003-07-29 17:00:00	-0.0023044	14.01	336.6	19.41	0.204	0
2003-07-29 17:30:00	-0.0961901	15.24	975	18.61	0.203	0
2003-07-29 18:00:00	-0.0900288	16.44	852	18.68	0.203	0
2003-07-29 18:30:00	-0.0540815	15.45	567.8	18.78	0.202	0
2003-07-29 19:00:00	-0.0674297	14.28	657.5	18.3	0.201	0
2003-07-29 19:30:00	-0.0540625	13.95	414.7	17.65	0.2	0
2003-07-29 20:00:00	-0.0281725	14.24	278.4	17	0.2	0
2003-07-29 20:30:00	-0.00948785	13.54	99.9	16.4	0.199	0
2003-07-29 21:00:00	0.080137	12.72	18.57	15.78	0.198	0
2003-07-29 21:30:00	0.0616322	12.19	0.431	15.19	0.198	0
2003-07-29 22:00:00	0.0532701	11.89	0.001	14.73	0.197	0
2003-07-29 22:30:00	0.067648	12.19	0	14.39	0.197	0
2003-07-29 23:00:00	0.0373771	11.24	0	14.08	0.196	0
2003-07-29 23:30:00	0.06181	10.76	0	13.68	0.196	0
2003-07-30	0.058832	11.22	0	13.3	0.196	0
2003-07-30 00:30:00	0.056251	10.53	0	12.96	0.195	0
2003-07-30 01:00:00	0.054405	10.5	0	12.71	0.195	0
2003-07-30 01:30:00	0.053245	10.27	0	12.55	0.195	0
2003-07-30 02:00:00	0.052031	10.21	0	12.38	0.195	0
2003-07-30 02:30:00	0.0540796	10.24	0	12.21	0.194	0
2003-07-30 03:00:00	0.0411948	10.15	0	12.1	0.194	0
2003-07-30 03:30:00	0.0501524	10.18	0	11.99	0.194	0
2003-07-30 04:00:00	0.0735187	10.07	0	11.89	0.194	0
2003-07-30 04:30:00	0.0922462	9.8	0	11.76	0.194	0
2003-07-30 05:00:00	0.087942	9.61	0	11.59	0.194	0
2003-07-30 05:30:00	0.0872844	9.66	0	11.52	0.193	0
2003-07-30 06:00:00	0.0927193	9.87	0	11.42	0.193	0
2003-07-30 06:30:00	0.0360672	10.07	0	11.34	0.193	0
2003-07-30 07:00:00	0.0299956	9.96	0.002	11.28	0.193	0
2003-07-30 07:30:00	0.0348574	9.76	5.66	11.21	0.193	0
2003-07-30 08:00:00	0.00960245	9.96	75.9	11.16	0.193	0
2003-07-30 08:30:00	-0.0594705	10.52	197.6	11.22	0.193	0
2003-07-30 09:00:00	-0.0255478	10.85	204.9	11.44	0.193	0
2003-07-30 09:30:00	-0.127628	10.67	167.1	11.71	0.193	0
2003-07-30 10:00:00	-0.173021	11.56	722.1	11.87	0.193	0
2003-07-30 10:30:00	-0.151418	12.25	591.8	12.62	0.193	0
2003-07-30 11:00:00	-0.178612	12.65	700.9	13.33	0.193	0
2003-07-30 11:30:00	-0.156532	13.01	581.4	13.97	0.193	0
2003-07-30 12:00:00	-0.172365	13.16	841	14.46	0.193	0
2003-07-30 12:30:00	-0.114313	13.39	1009	15.06	0.193	0
2003-07-30 13:00:00	-0.150273	13.61	999	15.63	0.193	0
2003-07-30 13:30:00	-0.129126	14.95	2020	16.25	0.193	0
2003-07-30 14:00:00	-0.0751667	15.89	2254	18.04	0.194	0
2003-07-30 14:30:00	-0.0669337	16.53	2030	19.85	0.194	0
2003-07-30 15:00:00	-0.0689902	16.93	1858	21.18	0.195	0
2003-07-30 15:30:00	-0.0293814	17.41	1408	22.18	0.195	0
2003-07-30 16:00:00	-0.075018	18.16	2192	22.66	0.196	0
2003-07-30 16:30:00	-0.0324035	17.99	1069	23.31	0.196	0
2003-07-30 17:00:00	-0.0498161	17.29	683.4	22.83	0.195	0
2003-07-30 17:30:00	-0.0406795	16.52	506.9	21.86	0.195	0
2003-07-30 18:00:00	-0.0161626	16.43	334.2	20.88	0.194	0
2003-07-30 18:30:00	0.0249163	14.81	190.6	20	0.193	0
2003-07-30 19:00:00	0.072507	14.29	89.4	19.02	0.192	0
2003-07-30 19:30:00	0.00942597	13.57	40.37	18.16	0.191	0.1
2003-07-30 20:00:00	0.063538	12.97	60.4	17.37	0.191	0.1
2003-07-30 20:30:00	0.046172	14.05	78.62	16.61	0.19	0
2003-07-30 21:00:00	0.082633	12.62	16.22	16.04	0.19	0
2003-07-30 21:30:00	0.077043	11.5	0.07	15.45	0.189	1
2003-07-30 22:00:00	0.071624	8.82	0.005	14.85	0.189	1
2003-07-30 22:30:00	0.06731	8.62	0.004	14.35	0.189	1.35
2003-07-30 23:00:00	0.063743	8.49	0.001	13.92	0.19	1.35
2003-07-30 23:30:00	0.060308	8.17	0	13.49	0.192	1.25
2003-07-31	0.057456	7.928	0	13.12	0.195	1.25
2003-07-31 00:30:00	0.055064	7.835	0	12.8	0.199	0.5
2003-07-31 01:00:00	0.053101	7.888	0	12.53	0.203	0.5
2003-07-31 01:30:00	0.051678	7.72	0	12.33	0.207	0.6
2003-07-31 02:00:00	0.05042	7.525	0	12.15	0.21	0.6
2003-07-31 02:30:00	0.049252	7.298	0	11.98	0.214	0.7
2003-07-31 03:00:00	0.04817	7.169	0	11.82	0.218	0.7
2003-07-31 03:30:00	0.047104	7.115	0	11.66	0.222	0.45
2003-07-31 04:00:00	0.046055	7.144	0	11.5	0.225	0.45
2003-07-31 04:30:00	0.044958	7.032	0	11.33	0.228	0
2003-07-31 05:00:00	0.043566	6.943	0	11.11	0.229	0
2003-07-31 05:30:00	0.042143	6.974	0	10.88	0.231	0
2003-07-31 06:00:00	0.040993	7.049	0	10.69	0.231	0
2003-07-31 06:30:00	0.0401	7.116	0	10.54	0.232	0
2003-07-31 07:00:00	0.039513	7.268	0.009	10.44	0.232	0
2003-07-31 07:30:00	0.039047	7.302	5.225	10.36	0.232	0
2003-07-31 08:00:00	0.01444	7.334	45.41	10.3	0.232	0
2003-07-31 08:30:00	-0.041563	7.551	171.1	10.23	0.232	0.05
2003-07-31 09:00:00	-0.092396	8.27	387.6	10.33	0.232	0.05
2003-07-31 09:30:00	-0.12404	9.6	675	10.85	0.232	0
2003-07-31 10:00:00	-0.213645	9.66	595.6	11.71	0.232	0
2003-07-31 10:30:00	-0.141	9.99	633.4	12.4	0.232	0
2003-07-31 11:00:00	-0.240834	11.12	994	13.02	0.232	0
2003-07-31 11:30:00	-0.17892	11.68	1181	13.98	0.232	0
2003-07-31 12:00:00	-0.220029	12.47	1303	15.09	0.232	0
2003-07-31 12:30:00	-0.163145	13.4	1642	16.27	0.232	0
2003-07-31 13:00:00	-0.182377	13.85	1699	17.48	0.232	0
2003-07-31 13:30:00	-0.166021	14.49	1239	18.51	0.231	0.55
2003-07-31 14:00:00	-0.0089813	11.07	327.5	18.71	0.231	0.55
2003-07-31 14:30:00	-0.049917	9.26	497.4	17.48	0.231	0.35
2003-07-31 15:00:00	-0.092558	10.8	918	16.83	0.231	0.35
2003-07-31 15:30:00	-0.11795	11.87	1742	17.12	0.231	0
2003-07-31 16:00:00	-0.10643	12.48	1658	18.01	0.232	0
2003-07-31 16:30:00	0.014829	11.29	205.8	18.22	0.232	0.75
2003-07-31 17:00:00	-0.044676	10.02	446	17.32	0.232	0.75
2003-07-31 17:30:00	-0.096639	11.21	990	16.81	0.232	0
2003-07-31 18:00:00	-0.099263	12.31	1082	16.98	0.233	0
2003-07-31 18:30:00	-0.022822	12.05	306.9	17.09	0.233	0
2003-07-31 19:00:00	-0.0212204	11.31	184	16.68	0.233	0
2003-07-31 19:30:00	0.0135431	11.72	304.2	16.17	0.232	0
2003-07-31 20:00:00	-0.0266368	12.09	224.8	15.71	0.232	0
2003-07-31 20:30:00	0.0213219	11.91	59.37	15.28	0.232	0.2
2003-07-31 21:00:00	0.071888	11.71	3.511	14.88	0.231	0.2
2003-07-31 21:30:00	0.067988	10.07	0.102	14.43	0.232	0.45
2003-07-31 22:00:00	0.063988	10.97	0	13.95	0.232	0.45
2003-07-31 22:30:00	0.060938	10.18	0	13.57	0.232	0.2
2003-07-31 23:00:00	0.058755	10.06	0	13.29	0.233	0.2
2003-07-31 23:30:00	0.056776	9.23	0	13.03	0.233	0.4
2003-08-01	0.047635	9.02	0	12.74	0.233	0.4
2003-08-01 00:30:00	0.04668	8.82	0	12.52	0.234	0.35
2003-08-01 01:00:00	0.045866	8.22	0	12.33	0.235	0.35
2003-08-01 01:30:00	0.045018	8.04	0	12.13	0.235	0.35
2003-08-01 02:00:00	0.044139	7.815	0	11.92	0.236	0.35
2003-08-01 02:30:00	0.04327	7.417	0	11.71	0.236	0.6
2003-08-01 03:00:00	0.042575	7.217	0	11.54	0.237	0.6
2003-08-01 03:30:00	0.041968	6.969	0	11.39	0.238	0.15
2003-08-01 04:00:00	0.041446	6.921	0	11.26	0.239	0.15
2003-08-01 04:30:00	0.040928	6.978	0	11.13	0.24	0
2003-08-01 05:00:00	0.040533	7.031	0	11.03	0.24	0
2003-08-01 05:30:00	0.040179	7.152	0	10.94	0.24	0.1
2003-08-01 06:00:00	0.039788	7.255	0	10.84	0.24	0.1
2003-08-01 06:30:00	0.039322	7.206	0	10.72	0.24	0.05
2003-08-01 07:00:00	0.038783	7.243	0.004	10.58	0.24	0.05
2003-08-01 07:30:00	0.038287	7.169	1.976	10.45	0.24	0
2003-08-01 08:00:00	0.036547	7.201	26.74	10.32	0.24	0
2003-08-01 08:30:00	-0.0041749	7.451	89.8	10.23	0.24	0
2003-08-01 09:00:00	-0.026611	7.819	137	10.23	0.24	0
2003-08-01 09:30:00	-0.063073	8.26	246.8	10.36	0.24	0
2003-08-01 10:00:00	-0.10274	9.13	459.2	10.65	0.24	0
2003-08-01 10:30:00	-0.12798	10.43	735.7	11.3	0.24	0.05
2003-08-01 11:00:00	-0.14358	11.41	1109	12.39	0.24	0.05
2003-08-01 11:30:00	-0.225947	11.8	1083	13.9	0.24	0
2003-08-01 12:00:00	-0.176975	11.97	881	15.06	0.24	0
2003-08-01 12:30:00	-0.210691	11.92	728.4	15.62	0.24	0
2003-08-01 13:00:00	-0.086816	11.93	512	15.72	0.239	0
2003-08-01 13:30:00	-0.21495	11.95	1132	15.65	0.239	0
2003-08-01 14:00:00	-0.12343	13.09	1151	16.15	0.239	0
2003-08-01 14:30:00	-0.075591	12.63	472.8	16.91	0.239	0
2003-08-01 15:00:00	-0.170149	10.72	405.5	16.69	0.238	0
2003-08-01 15:30:00	-0.166906	11.4	671.8	16.09	0.238	0.3
2003-08-01 16:00:00	-0.084505	11.03	504	15.98	0.238	0.3
2003-08-01 16:30:00	-0.12262	10.5	995	15.8	0.238	0.1
2003-08-01 17:00:00	-0.081121	11.4	477.7	15.99	0.238	0.1
2003-08-01 17:30:00	-0.073629	10.88	417.4	15.78	0.238	0.2
2003-08-01 18:00:00	-0.10254	11.67	652.4	15.45	0.238	0.2
2003-08-01 18:30:00	-0.058802	11.69	327.2	15.56	0.238	0.15
2003-08-01 19:00:00	-0.060494	10.93	332.6	15.44	0.238	0.15
2003-08-01 19:30:00	-0.049357	10.5	275.2	15.15	0.238	0
2003-08-01 20:00:00	0.0017041	10.44	116.1	14.66	0.238	0
2003-08-01 20:30:00	0.0338322	10.31	38.64	14.14	0.238	0
2003-08-01 21:00:00	0.0924926	10.14	9.86	13.7	0.238	0
2003-08-01 21:30:00	0.0531607	10.17	0.289	13.33	0.238	0
2003-08-01 22:00:00	0.0541226	10.12	0	12.99	0.237	0
2003-08-01 22:30:00	0.0229445	9.92	0	12.62	0.237	0
2003-08-01 23:00:00	0.0781219	9.98	0	12.3	0.237	0
2003-08-01 23:30:00	0.044892	10.02	0	12.1	0.237	0.25
2003-08-02	0.044181	8.92	0.001	11.93	0.237	0.25
2003-08-02 00:30:00	0.043106	7.611	0.005	11.67	0.237	1.65
2003-08-02 01:00:00	0.042008	7.138	0.001	11.4	0.238	1.65
2003-08-02 01:30:00	0.041008	7.217	0	11.15	0.24	0
2003-08-02 02:00:00	0.040218	7.858	0	10.95	0.241	0
2003-08-02 02:30:00	0.039632	8.05	0	10.8	0.242	0
2003-08-02 03:00:00	0.039168	7.846	0	10.68	0.242	0
2003-08-02 03:30:00	0.03863	7.758	0	10.54	0.243	0
2003-08-02 04:00:00	0.041726	7.639	0	10.4	0.243	0
2003-08-02 04:30:00	0.0812147	7.599	0	10.25	0.243	0
2003-08-02 05:00:00	0.0424893	7.699	0	10.14	0.243	0
2003-08-02 05:30:00	0.0425623	7.656	0	10.07	0.243	0
2003-08-02 06:00:00	0.013032	7.623	0	10.02	0.243	0
2003-08-02 06:30:00	0.0241338	7.732	0	9.97	0.243	0
2003-08-02 07:00:00	0.0014155	7.673	0.035	9.91	0.243	0
2003-08-02 07:30:00	0.0520164	7.275	7.36	9.77	0.243	0
2003-08-02 08:00:00	0.020737	7.34	44.65	9.56	0.243	0
2003-08-02 08:30:00	-0.028456	7.874	134.8	9.47	0.242	0
2003-08-02 09:00:00	-0.103235	8.5	260.8	9.58	0.242	0
2003-08-02 09:30:00	-0.150741	9.73	765.6	9.93	0.242	0
2003-08-02 10:00:00	-0.191559	11.54	1106	10.8	0.242	0
2003-08-02 10:30:00	-0.170283	12.45	1427	12.15	0.242	0
2003-08-02 11:00:00	-0.139199	12.06	1359	13.77	0.242	0
2003-08-02 11:30:00	-0.191246	13.58	1888	15.18	0.242	0
2003-08-02 12:00:00	-0.155621	13.53	1858	16.78	0.242	0
2003-08-02 12:30:00	-0.187248	14.41	1937	18.09	0.242	0
2003-08-02 13:00:00	-0.105116	14.54	2178	19.26	0.242	0
2003-08-02 13:30:00	-0.103141	14.86	2209	20.28	0.242	0
2003-08-02 14:00:00	-0.12431	15.64	2558	21.17	0.242	0
2003-08-02 14:30:00	-0.10935	15.69	2008	21.88	0.241	0
2003-08-02 15:00:00	-0.103597	15.88	1767	21.88	0.24	0
2003-08-02 15:30:00	-0.0748456	17.08	1983	22.06	0.24	0
2003-08-02 16:00:00	-0.10507	17.7	1793	22.55	0.239	0
2003-08-02 16:30:00	-0.0531647	18.5	1921	22.74	0.239	0
2003-08-02 17:00:00	-0.095894	18.72	1510	23.03	0.238	0
2003-08-02 17:30:00	-0.021883	17.28	352.8	22.56	0.237	0
2003-08-02 18:00:00	-0.0654116	17.86	1220	20.77	0.236	0
2003-08-02 18:30:00	-0.0689028	18.3	1230	19.65	0.235	0
2003-08-02 19:00:00	-0.084937	18.49	1073	18.88	0.235	0
2003-08-02 19:30:00	-0.0769849	18.67	848	18.29	0.234	0
2003-08-02 20:00:00	-0.0369026	18.18	492.3	17.71	0.234	0
2003-08-02 20:30:00	0.0298791	16.53	137	17.05	0.233	0
2003-08-02 21:00:00	0.0389512	15.2	46.02	16.41	0.232	0
2003-08-02 21:30:00	0.0853126	14.68	0.704	15.85	0.232	0
2003-08-02 22:00:00	0.0628823	13.72	0.02	15.31	0.231	0
2003-08-02 22:30:00	0.0590357	13.58	0.001	14.74	0.231	0
2003-08-02 23:00:00	0.054275	12.93	0.001	14.2	0.23	0
2003-08-02 23:30:00	0.052217	11.8	0.001	13.76	0.23	0
2003-08-03	0.050615	11.1	0	13.41	0.229	0
2003-08-03 00:30:00	0.0653529	11.5	0	13.13	0.229	0
2003-08-03 01:00:00	0.048248	11.03	0	12.88	0.229	0
2003-08-03 01:30:00	0.047243	11.93	0	12.65	0.228	0
2003-08-03 02:00:00	0.046637	11.19	0	12.51	0.228	0
2003-08-03 02:30:00	0.0788817	11.64	0	12.42	0.228	0
2003-08-03 03:00:00	0.0482533	11.02	0	12.29	0.227	0
2003-08-03 03:30:00	0.0915412	10.59	0	12.17	0.227	0.45
2003-08-03 04:00:00	0.0265899	10.04	0	12.05	0.227	0.45
2003-08-03 04:30:00	0.044306	10.21	0	11.96	0.227	0
2003-08-03 05:00:00	0.0566151	9.33	0	11.86	0.227	0
2003-08-03 05:30:00	0.0353537	8.76	0	11.74	0.227	0
2003-08-03 06:00:00	0.0409306	8.48	0	11.57	0.227	0
2003-08-03 06:30:00	0.0594162	8.14	0	11.35	0.227	0
2003-08-03 07:00:00	0.055579	7.872	0.027	11.16	0.227	0
2003-08-03 07:30:00	0.0742777	7.948	6.043	10.95	0.227	0
2003-08-03 08:00:00	0.0199157	8.2	38.77	10.82	0.227	0
2003-08-03 08:30:00	-0.00592509	9.05	140.6	10.82	0.227	0
2003-08-03 09:00:00	-0.0619691	9.93	259.5	10.98	0.227	0
2003-08-03 09:30:00	-0.090706	11.05	573.2	11.3	0.227	0
2003-08-03 10:00:00	-0.158416	10.77	455	12	0.227	0
2003-08-03 10:30:00	-0.0855945	10.92	739.6	12.56	0.227	0
2003-08-03 11:00:00	-0.118275	12.82	1552	13.32	0.227	0
2003-08-03 11:30:00	-0.118612	12.52	1351	14.87	0.228	0
2003-08-03 12:00:00	-0.104342	12.5	1383	15.85	0.228	0
2003-08-03 12:30:00	-0.084372	13.18	1496	16.38	0.227	0
2003-08-03 13:00:00	-0.10754	12.15	820	16.86	0.227	0
2003-08-03 13:30:00	-0.192098	13.91	2052	17.08	0.227	0
2003-08-03 14:00:00	-0.097198	14.36	1411	18.56	0.227	0
2003-08-03 14:30:00	-0.140144	15.3	1709	19.53	0.227	0
2003-08-03 15:00:00	-0.0992619	14.48	1268	19.98	0.227	0
2003-08-03 15:30:00	-0.0607367	15.37	2149	19.79	0.227	0
2003-08-03 16:00:00	-0.0657247	15.99	1953	20.5	0.226	0
2003-08-03 16:30:00	-0.0743742	16.75	1930	21.3	0.226	0
2003-08-03 17:00:00	-0.0607717	17.1	1481	21.9	0.226	0
2003-08-03 17:30:00	-0.0479607	16.49	1619	21.76	0.226	0
2003-08-03 18:00:00	-0.0554399	16.52	1395	21.24	0.225	0
2003-08-03 18:30:00	-0.1008	16.6	1145	20.67	0.224	0
2003-08-03 19:00:00	-0.0451479	16.61	867	19.88	0.224	0
2003-08-03 19:30:00	-0.0308397	16.05	547.1	18.96	0.223	0
2003-08-03 20:00:00	0.000356319	15.28	352.8	18.02	0.223	0
2003-08-03 20:30:00	0.038342	13.82	65.79	17.14	0.222	0
2003-08-03 21:00:00	0.0557753	12.86	19.2	16.34	0.221	0
2003-08-03 21:30:00	0.0660926	11.85	0.444	15.68	0.221	0
2003-08-03 22:00:00	0.0724389	11.24	0.004	15.11	0.22	0
2003-08-03 22:30:00	0.0289717	11.3	0	14.58	0.22	0
2003-08-03 23:00:00	0.0726921	10.99	0	14.09	0.219	0
2003-08-03 23:30:00	0.0475726	11	0	13.64	0.219	0
2003-08-04	0.0399382	10.13	0	13.22	0.219	0
2003-08-04 00:30:00	0.0474564	9.82	0	12.83	0.218	0
2003-08-04 01:00:00	0.0356352	9.35	0	12.49	0.218	0
2003-08-04 01:30:00	0.045145	9.41	0.001	12.16	0.218	0
2003-08-04 02:00:00	0.0777061	9.44	0	11.86	0.217	0
2003-08-04 02:30:00	0.04282	9.93	0	11.6	0.217	0
2003-08-04 03:00:00	0.015157	9.73	0	11.37	0.217	0
2003-08-04 03:30:00	0.0691247	8.52	0.001	11.13	0.217	0
2003-08-04 04:00:00	0.0905235	8.11	0.002	10.88	0.217	0
2003-08-04 04:30:00	0.00967996	8.31	0.001	10.63	0.217	0
2003-08-04 05:00:00	0.0357432	7.901	0	10.4	0.216	0
2003-08-04 05:30:00	0.0391489	7.829	0	10.2	0.216	0
2003-08-04 06:00:00	0.105931	7.489	0	9.99	0.216	0
2003-08-04 06:30:00	0.00694852	7.934	0	9.88	0.216	0
2003-08-04 07:00:00	-0.00191292	8.02	0.009	9.86	0.216	0
2003-08-04 07:30:00	0.02712	7.9	6.146	9.8	0.216	0
2003-08-04 08:00:00	0.0211036	7.779	48.26	9.81	0.216	0
2003-08-04 08:30:00	-0.0678504	8.4	149	9.88	0.216	0
2003-08-04 09:00:00	-0.0822099	8.66	282.4	10.11	0.216	0
2003-08-04 09:30:00	-0.148806	10.55	734	10.49	0.216	0
2003-08-04 10:00:00	-0.14102	12.71	956	11.37	0.216	0
2003-08-04 10:30:00	-0.107659	13.3	1364	12.59	0.216	0
2003-08-04 11:00:00	-0.137155	13.84	1552	14.18	0.216	0
2003-08-04 11:30:00	-0.111118	14.47	1597	15.6	0.216	0
2003-08-04 12:00:00	-0.113024	14.91	1918	16.78	0.217	0
2003-08-04 12:30:00	-0.103192	15.55	2090	18.04	0.217	0
2003-08-04 13:00:00	-0.0827274	15.86	2170	19.27	0.217	0
2003-08-04 13:30:00	-0.0462067	16.14	2239	20.27	0.217	0
2003-08-04 14:00:00	-0.0550542	16.53	2347	21.08	0.217	0
2003-08-04 14:30:00	-0.039346	16.89	2241	21.9	0.217	0
2003-08-04 15:00:00	-0.0446872	17.2	2183	22.52	0.217	0
2003-08-04 15:30:00	-0.10585	17.69	2109	23.14	0.217	0
2003-08-04 16:00:00	-0.10091	18	2025	23.67	0.216	0
2003-08-04 16:30:00	-0.097003	18.19	1888	23.92	0.216	0
2003-08-04 17:00:00	-0.094455	18.4	1723	23.87	0.215	0
2003-08-04 17:30:00	-0.091584	18.75	1554	23.78	0.215	0
2003-08-04 18:00:00	-0.0509121	18.7	1410	23.38	0.214	0
2003-08-04 18:30:00	-0.0510243	18.85	1262	22.71	0.214	0
2003-08-04 19:00:00	-0.081937	18.6	903	21.88	0.213	0
2003-08-04 19:30:00	-0.0517726	18.07	678.4	20.84	0.213	0
2003-08-04 20:00:00	-0.00228986	17.76	403	19.92	0.212	0
2003-08-04 20:30:00	0.0382826	16.52	125.8	19.21	0.211	0
2003-08-04 21:00:00	0.0904158	15.27	19	18.55	0.21	0
2003-08-04 21:30:00	0.0515949	14.29	0.214	17.92	0.209	0
2003-08-04 22:00:00	0.07034	13.53	0.026	17.33	0.209	0
2003-08-04 22:30:00	0.0669567	13.3	0.005	16.74	0.208	0
2003-08-04 23:00:00	0.0525891	13.35	0	16.18	0.208	0
2003-08-04 23:30:00	0.0537664	12.9	0.001	15.69	0.207	0
2003-08-05	0.059085	12.09	0	15.19	0.207	0
2003-08-05 00:30:00	0.056576	11.38	0.004	14.68	0.207	0
2003-08-05 01:00:00	0.05437	11.03	0	14.22	0.206	0
2003-08-05 01:30:00	0.05231	10.61	0	13.78	0.206	0
2003-08-05 02:00:00	0.050525	10.3	0	13.39	0.206	0
2003-08-05 02:30:00	0.0421572	10.41	0	13.05	0.205	0
2003-08-05 03:00:00	0.0567703	10.92	0	12.84	0.205	0
2003-08-05 03:30:00	0.047417	10.14	0	12.69	0.205	0
2003-08-05 04:00:00	0.0804403	9.67	0	12.44	0.205	0
2003-08-05 04:30:00	0.0624178	9.18	0	12.26	0.205	0
2003-08-05 05:00:00	0.044934	9.22	0	12.11	0.204	0
2003-08-05 05:30:00	0.00844672	7.894	0.003	11.81	0.204	0
2003-08-05 06:00:00	0.000948573	7.452	0.001	11.45	0.204	0
2003-08-05 06:30:00	0.041008	7.226	0	11.15	0.204	0
2003-08-05 07:00:00	0.000918981	7.594	0.009	10.94	0.204	0
2003-08-05 07:30:00	0.00735359	8.24	3.766	10.74	0.204	0
2003-08-05 08:00:00	0.029805	7.721	37.73	10.69	0.204	0
2003-08-05 08:30:00	-0.020691	8.35	127.8	10.74	0.203	0
2003-08-05 09:00:00	-0.111136	9.92	524.1	10.95	0.204	0
2003-08-05 09:30:00	-0.173234	12.06	982	11.65	0.204	0
2003-08-05 10:00:00	-0.196316	14.06	1161	13.15	0.204	0
2003-08-05 10:30:00	-0.165803	13.31	1525	14.7	0.204	0
2003-08-05 11:00:00	-0.0767457	14.22	1672	16.12	0.205	0
2003-08-05 11:30:00	-0.113055	14.63	1754	17.5	0.205	0
2003-08-05 12:00:00	-0.0929135	15.35	1822	18.67	0.205	0
2003-08-05 12:30:00	-0.0941901	15.43	1883	19.67	0.206	0
2003-08-05 13:00:00	-0.0909445	15.11	1410	20.7	0.206	0
2003-08-05 13:30:00	-0.0828232	15.23	1411	21.01	0.206	0
2003-08-05 14:00:00	-0.0740538	16.17	1949	21.28	0.206	0
2003-08-05 14:30:00	-0.0784876	16.52	1828	21.98	0.206	0
2003-08-05 15:00:00	-0.0546113	17.31	1825	22.74	0.206	0
2003-08-05 15:30:00	-0.0579605	17.73	1904	23.48	0.205	0
2003-08-05 16:00:00	-0.098176	18.24	2021	24.04	0.205	0
2003-08-05 16:30:00	-0.0410772	18.55	1868	24.63	0.205	0
2003-08-05 17:00:00	-0.0412745	18.88	1725	24.93	0.205	0
2003-08-05 17:30:00	-0.0465742	19.43	1547	24.92	0.205	0
2003-08-05 18:00:00	-0.0420433	19.55	1360	24.64	0.204	0
2003-08-05 18:30:00	-0.054041	20.04	1311	24	0.204	0
2003-08-05 19:00:00	-0.044939	19.94	1008	23.27	0.203	0
2003-08-05 19:30:00	-0.059861	19.66	632.9	22.34	0.202	0
2003-08-05 20:00:00	0.0047199	18.25	206.6	21.26	0.202	0
2003-08-05 20:30:00	0.063838	16.34	58.58	20.2	0.201	0
2003-08-05 21:00:00	0.081086	14.83	13.83	19.19	0.2	0
2003-08-05 21:30:00	0.076006	14.17	0.347	18.33	0.199	0
2003-08-05 22:00:00	0.0350169	13.4	0.038	17.57	0.198	0
2003-08-05 22:30:00	0.068038	13.27	0.005	16.91	0.197	0
2003-08-05 23:00:00	0.064618	12.42	0.001	16.27	0.197	0
2003-08-05 23:30:00	0.061609	11.47	0	15.69	0.196	0
2003-08-06	0.058836	11.02	0.001	15.14	0.196	0
2003-08-06 00:30:00	0.056382	10.74	0.001	14.64	0.195	0
2003-08-06 01:00:00	0.054086	10.61	0	14.16	0.195	0
2003-08-06 01:30:00	0.0430419	9.81	0	13.72	0.195	0
2003-08-06 02:00:00	0.0293725	10.14	0	13.31	0.194	0
2003-08-06 02:30:00	0.0592762	9.51	0	12.93	0.194	0
2003-08-06 03:00:00	0.04681	8.22	0	12.55	0.194	0
2003-08-06 03:30:00	0.045271	7.792	0	12.19	0.193	0
2003-08-06 04:00:00	0.043807	7.213	0	11.84	0.193	0
2003-08-06 04:30:00	0.0185755	7.522	0	11.51	0.193	0
2003-08-06 05:00:00	0.041207	6.858	0	11.2	0.193	0
2003-08-06 05:30:00	0.0847612	7.287	0	10.89	0.193	0
2003-08-06 06:00:00	0.038898	7.624	0	10.61	0.192	0
2003-08-06 06:30:00	0.0231536	6.565	0	10.33	0.192	0
2003-08-06 07:00:00	0.0906936	5.993	0.016	10.06	0.192	0
2003-08-06 07:30:00	0.0460826	5.918	9.31	9.79	0.192	0
2003-08-06 08:00:00	-0.00325336	6.596	105.1	9.54	0.192	0
2003-08-06 08:30:00	-0.0474066	7.884	300.7	9.46	0.192	0
2003-08-06 09:00:00	-0.0143707	9.69	498	9.75	0.192	0
2003-08-06 09:30:00	-0.0965669	11.5	827	10.53	0.192	0
2003-08-06 10:00:00	-0.176712	13.37	1277	11.84	0.192	0
2003-08-06 10:30:00	-0.130931	13.92	1362	13.64	0.193	0
2003-08-06 11:00:00	-0.141832	13.68	1509	15.31	0.193	0
2003-08-06 11:30:00	-0.153059	14.98	1698	16.84	0.194	0
2003-08-06 12:00:00	-0.0951263	15.72	1868	18.39	0.194	0
2003-08-06 12:30:00	-0.0540834	15.95	2046	19.88	0.195	0
2003-08-06 13:00:00	-0.0820692	15.57	1084	20.99	0.195	0
2003-08-06 13:30:00	-0.122149	16.16	1527	20.94	0.196	0
2003-08-06 14:00:00	-0.0753786	17.05	1526	21.11	0.196	0
2003-08-06 14:30:00	-0.0559802	17.56	1822	21.76	0.196	0
2003-08-06 15:00:00	-0.0747216	17.72	1264	22.45	0.196	0
2003-08-06 15:30:00	-0.085392	15.75	551.2	22.2	0.195	0
2003-08-06 16:00:00	-0.078274	15.04	740	20.88	0.195	0
2003-08-06 16:30:00	-0.0798127	17.86	1850	20.17	0.194	0
2003-08-06 17:00:00	-0.0757014	19	1716	21.09	0.194	0
2003-08-06 17:30:00	-0.0697528	19.23	1418	21.83	0.194	0
2003-08-06 18:00:00	-0.0336925	18.31	642.2	21.8	0.194	0
2003-08-06 18:30:00	-0.0465546	18.39	887	20.92	0.194	0
2003-08-06 19:00:00	0.00257718	17.59	383.9	20.05	0.193	0
2003-08-06 19:30:00	0.00776729	16.05	207.1	19.16	0.192	0
2003-08-06 20:00:00	-0.0259127	15.95	311.4	18.31	0.191	0
2003-08-06 20:30:00	0.029985	14.7	89.6	17.54	0.191	0
2003-08-06 21:00:00	0.0530705	13.72	18.54	16.84	0.19	0
2003-08-06 21:30:00	0.0685982	13.21	0.257	16.13	0.19	0
2003-08-06 22:00:00	0.0668665	12.47	0.001	15.48	0.189	0
2003-08-06 22:30:00	0.0675108	11.78	0.001	14.93	0.188	0
2003-08-06 23:00:00	0.0545098	10.87	0.006	14.43	0.188	0
2003-08-06 23:30:00	0.0689077	10.78	0.002	13.98	0.188	0
2003-08-07	0.051298	10.72	0.001	13.56	0.187	0
2003-08-07 00:30:00	0.0235327	10.28	0	13.15	0.187	0
2003-08-07 01:00:00	0.047722	10.32	0	12.76	0.186	0
2003-08-07 01:30:00	0.046079	9.75	0	12.38	0.186	0
2003-08-07 02:00:00	0.0524219	8.77	0	12.03	0.186	0
2003-08-07 02:30:00	0.043188	8.2	0	11.69	0.186	0
2003-08-07 03:00:00	-0.00945731	7.706	0	11.37	0.185	0
2003-08-07 03:30:00	0.0358809	7.323	0	11.06	0.185	0
2003-08-07 04:00:00	0.0216775	6.704	0	10.75	0.185	0
2003-08-07 04:30:00	0.0688093	6.004	0	10.44	0.185	0
2003-08-07 05:00:00	0.0729032	6.375	0	10.15	0.184	0
2003-08-07 05:30:00	0.048716	5.757	0	9.88	0.184	0
2003-08-07 06:00:00	0.00764792	5.824	0	9.61	0.184	0
2003-08-07 06:30:00	0.0103403	6.013	0	9.35	0.184	0
2003-08-07 07:00:00	0.0010525	5.398	0.007	9.11	0.184	0
2003-08-07 07:30:00	0.0217525	5.23	6.893	8.86	0.184	0
2003-08-07 08:00:00	-0.032878	6.351	138.6	8.66	0.183	0
2003-08-07 08:30:00	-0.093576	7.723	356.8	8.67	0.183	0
2003-08-07 09:00:00	-0.12143	10.71	568.1	9.12	0.183	0
2003-08-07 09:30:00	-0.13843	12.73	815	9.99	0.183	0
2003-08-07 10:00:00	-0.155416	12.24	1053	11.27	0.184	0
2003-08-07 10:30:00	-0.193912	13.33	1281	12.79	0.184	0
2003-08-07 11:00:00	-0.160228	14.27	1503	14.43	0.185	0
2003-08-07 11:30:00	-0.179617	15	1673	16.1	0.185	0
2003-08-07 12:00:00	-0.133749	15.23	1820	17.7	0.186	0
2003-08-07 12:30:00	-0.0914688	15.79	1966	19.09	0.187	0
2003-08-07 13:00:00	-0.0879385	16.77	2063	20.5	0.188	0
2003-08-07 13:30:00	-0.0997438	17.45	2151	21.8	0.188	0
2003-08-07 14:00:00	-0.0808786	18.35	2245	23.05	0.189	0
2003-08-07 14:30:00	-0.0542706	18.89	2302	24.3	0.19	0
2003-08-07 15:00:00	-0.0543565	18.32	1369	25.16	0.19	0
2003-08-07 15:30:00	-0.0853344	17.05	1120	24.46	0.19	0
2003-08-07 16:00:00	-0.0437901	16.94	901	23.46	0.189	0
2003-08-07 16:30:00	-0.0647225	17.42	1427	22.55	0.188	0
2003-08-07 17:00:00	-0.0559724	18.58	1807	22.25	0.187	0
2003-08-07 17:30:00	-0.097743	19.37	1418	22.43	0.187	0
2003-08-07 18:00:00	-0.07672	18.38	838	22.1	0.186	0
2003-08-07 18:30:00	-0.044431	18.02	803	21.22	0.186	0
2003-08-07 19:00:00	-0.0426078	17.39	557.6	20.49	0.185	0
2003-08-07 19:30:00	0.0166961	16.96	288.7	19.82	0.184	0
2003-08-07 20:00:00	0.0181144	16.21	93.5	19.09	0.184	0
2003-08-07 20:30:00	0.0727344	15.53	30.39	18.35	0.183	0
2003-08-07 21:00:00	0.0788947	14.92	4.307	17.72	0.182	0
2003-08-07 21:30:00	0.0580143	14.78	0.041	17.22	0.182	0
2003-08-07 22:00:00	0.0868231	14.53	0	16.62	0.181	0
2003-08-07 22:30:00	0.0618737	14.41	0	16.02	0.18	0
2003-08-07 23:00:00	0.0643623	13.84	0	15.49	0.18	0
2003-08-07 23:30:00	0.0735286	13.16	0	14.98	0.179	0
2003-08-08	0.0606032	13.06	0	14.49	0.179	0
2003-08-08 00:30:00	0.0750183	11.36	0	14.03	0.178	0
2003-08-08 01:00:00	0.0716792	10.2	0.004	13.66	0.178	0
2003-08-08 01:30:00	0.0521854	10.34	0.004	13.3	0.178	0
2003-08-08 02:00:00	0.061183	10.08	0.004	12.93	0.177	0
2003-08-08 02:30:00	0.046853	8.89	0.005	12.56	0.177	0
2003-08-08 03:00:00	0.045314	8.71	0.005	12.2	0.177	0
2003-08-08 03:30:00	0.043807	8.71	0.001	11.84	0.176	0
2003-08-08 04:00:00	0.042494	7.789	0	11.52	0.176	0
2003-08-08 04:30:00	0.041167	6.954	0	11.19	0.176	0
2003-08-08 05:00:00	0.039944	7.287	0	10.88	0.175	0
2003-08-08 05:30:00	0.0128791	6.406	0	10.6	0.175	0
2003-08-08 06:00:00	0.037794	6.273	0	10.32	0.175	0
2003-08-08 06:30:00	0.0396835	6.322	0	10.04	0.175	0
2003-08-08 07:00:00	0.0642338	6.719	0.008	9.77	0.175	0
2003-08-08 07:30:00	-0.0123573	5.37	6.738	9.52	0.174	0
2003-08-08 08:00:00	0.0329434	6.569	119	9.28	0.174	0
2003-08-08 08:30:00	-0.086477	9.11	329.6	9.21	0.174	0
2003-08-08 09:00:00	-0.0648369	9.82	433	9.6	0.174	0
2003-08-08 09:30:00	-0.13895	11.77	844	10.33	0.174	0
2003-08-08 10:00:00	-0.141465	12.64	1065	11.65	0.174	0
2003-08-08 10:30:00	-0.139746	12.45	1179	13.23	0.175	0
2003-08-08 11:00:00	-0.13601	13.42	1468	14.69	0.175	0
2003-08-08 11:30:00	-0.147061	14.73	1660	16.22	0.176	0
2003-08-08 12:00:00	-0.132481	15.83	1879	17.89	0.177	0
2003-08-08 12:30:00	-0.0964778	16.02	1532	19.53	0.177	0
2003-08-08 13:00:00	-0.105913	16.54	1942	20.59	0.178	0
2003-08-08 13:30:00	-0.0988118	17.81	1937	21.83	0.179	0
2003-08-08 14:00:00	-0.0820675	18.04	1890	22.96	0.18	0
2003-08-08 14:30:00	-0.0988246	18.46	1220	23.77	0.18	0
2003-08-08 15:00:00	-0.10053	19.39	2331	24.26	0.18	0
2003-08-08 15:30:00	-0.088612	18.78	1881	25.04	0.181	0
2003-08-08 16:00:00	-0.091102	19.32	2071	25.09	0.181	0
2003-08-08 16:30:00	-0.0430923	20.19	1946	25.49	0.18	0
2003-08-08 17:00:00	-0.0485676	20.18	1594	25.82	0.18	0
2003-08-08 17:30:00	-0.0711942	20.38	1378	25.58	0.18	0
2003-08-08 18:00:00	-0.0505023	20.55	1424	25.07	0.179	0
2003-08-08 18:30:00	-0.0671065	20.8	1141	24.6	0.179	0
2003-08-08 19:00:00	-0.0281127	20.39	652.6	23.88	0.178	0
2003-08-08 19:30:00	0.0198088	18.74	216.7	22.86	0.178	0
2003-08-08 20:00:00	0.021221	17.75	152.6	21.75	0.177	0
2003-08-08 20:30:00	0.0481281	17.15	77.81	20.76	0.176	0
2003-08-08 21:00:00	0.085053	17.02	11.53	19.84	0.175	0
2003-08-08 21:30:00	0.0432841	15.43	0.145	18.98	0.174	0
2003-08-08 22:00:00	0.0664706	15.17	0.017	18.21	0.173	0
2003-08-08 22:30:00	0.071397	14.32	0.002	17.52	0.173	0
2003-08-08 23:00:00	0.0253676	13.8	0.001	16.97	0.172	0
2003-08-08 23:30:00	0.0363956	13.1	0	16.51	0.171	0
2003-08-09	0.0795467	12.89	0	16.13	0.171	0
2003-08-09 00:30:00	0.062019	12.74	0	15.77	0.171	0
2003-08-09 01:00:00	0.0118226	11.85	0	15.42	0.17	0
2003-08-09 01:30:00	0.0464134	11.25	0	15.1	0.17	0
2003-08-09 02:00:00	0.057258	11.44	0	14.82	0.17	0
2003-08-09 02:30:00	0.056043	11.79	0	14.57	0.169	0
2003-08-09 03:00:00	0.0593021	11.93	0	14.41	0.169	0
2003-08-09 03:30:00	0.0987842	11.67	0	14.23	0.169	0
2003-08-09 04:00:00	0.0249375	11.5	0	14.02	0.169	0
2003-08-09 04:30:00	0.052263	11.1	0	13.77	0.168	0
2003-08-09 05:00:00	0.051207	11.89	0	13.54	0.168	0
2003-08-09 05:30:00	0.050706	11.99	0	13.43	0.168	0
2003-08-09 06:00:00	0.050299	11.58	0	13.34	0.168	0
2003-08-09 06:30:00	0.04949	10.68	0.003	13.16	0.168	0.35
2003-08-09 07:00:00	0.048292	9.44	0.002	12.89	0.168	0.35
2003-08-09 07:30:00	0.046723	8.8	2.517	12.53	0.167	0
2003-08-09 08:00:00	0.044934	7.91	21.95	12.11	0.167	0
2003-08-09 08:30:00	0.023218	8.17	53.54	11.75	0.167	0
2003-08-09 09:00:00	-0.00282035	8.34	145.5	11.55	0.167	0
2003-08-09 09:30:00	-0.0899854	8.94	370.6	11.49	0.167	0
2003-08-09 10:00:00	-0.105246	9.65	723.4	11.65	0.167	0
2003-08-09 10:30:00	-0.110569	10.41	759.9	12.21	0.167	0
2003-08-09 11:00:00	-0.134982	10.88	985	12.75	0.167	0
2003-08-09 11:30:00	-0.142333	12.34	1732	13.51	0.167	0
2003-08-09 12:00:00	-0.153351	13.23	1835	15.1	0.168	0
2003-08-09 12:30:00	-0.122629	13.88	1980	16.94	0.169	0
2003-08-09 13:00:00	-0.118833	14.95	2086	18.8	0.17	0
2003-08-09 13:30:00	-0.114111	15.68	2148	20.66	0.171	0
2003-08-09 14:00:00	-0.0672928	15.18	714.4	21.98	0.171	0
2003-08-09 14:30:00	-0.0622242	14.98	448.1	21.52	0.172	0
2003-08-09 15:00:00	-0.00169509	14.76	257.5	20.57	0.171	0
2003-08-09 15:30:00	-0.0249091	14.81	238.1	19.62	0.171	0
2003-08-09 16:00:00	-0.091468	15.67	751.9	18.89	0.17	0
2003-08-09 16:30:00	-0.12739	17.1	1758	18.98	0.17	0
2003-08-09 17:00:00	-0.0470964	17.45	687.1	20.19	0.17	0
2003-08-09 17:30:00	0.0435288	14.92	106	20.1	0.17	0.45
2003-08-09 18:00:00	0.0425535	14.34	101.4	18.97	0.17	0.45
2003-08-09 18:30:00	-0.00101472	15.21	238.8	18.12	0.17	0
2003-08-09 19:00:00	-0.04942	15.62	386	17.62	0.169	0
2003-08-09 19:30:00	-0.0571209	16.47	466.8	17.12	0.169	0
2003-08-09 20:00:00	-0.0329274	17.03	286.3	16.55	0.168	0
2003-08-09 20:30:00	0.0209134	15.13	96.9	16.07	0.168	0
2003-08-09 21:00:00	0.0338046	13.61	14.83	15.64	0.168	0
2003-08-09 21:30:00	0.0415037	12.56	0.166	15.13	0.168	0
2003-08-09 22:00:00	0.056237	12.03	0.005	14.61	0.167	0
2003-08-09 22:30:00	0.00688543	11.05	0.005	14.12	0.167	0
2003-08-09 23:00:00	0.051802	10.82	0	13.67	0.166	0
2003-08-09 23:30:00	0.0122366	10.56	0	13.24	0.166	0
2003-08-10	0.0191828	10.29	0	12.86	0.166	0
2003-08-10 00:30:00	0.0139733	9.63	0	12.51	0.166	0
2003-08-10 01:00:00	0.045187	9.35	0	12.17	0.165	0
2003-08-10 01:30:00	0.0419316	8.91	0	11.86	0.165	0
2003-08-10 02:00:00	0.0194965	8.17	0	11.54	0.165	0
2003-08-10 02:30:00	0.041326	8.11	0	11.23	0.165	0
2003-08-10 03:00:00	0.040218	8.37	0	10.95	0.165	0
2003-08-10 03:30:00	0.039555	7.439	0	10.78	0.164	0
2003-08-10 04:00:00	0.038937	7.875	0	10.62	0.164	0
2003-08-10 04:30:00	0.038515	8.29	0	10.51	0.164	0
2003-08-10 05:00:00	0.03863	7.899	0	10.54	0.164	0
2003-08-10 05:30:00	0.0873635	8.38	0	10.59	0.164	0
2003-08-10 06:00:00	0.0255479	8.91	0	10.62	0.164	0
2003-08-10 06:30:00	0.0465845	8.79	0	10.65	0.164	0
2003-08-10 07:00:00	0.0685519	8.15	0	10.64	0.164	0
2003-08-10 07:30:00	0.0307589	8.52	4.008	10.6	0.164	0
2003-08-10 08:00:00	0.019615	8.33	51.94	10.58	0.164	0
2003-08-10 08:30:00	-0.066871	9.55	265.3	10.62	0.164	0
2003-08-10 09:00:00	-0.0363979	11.22	507.1	10.96	0.164	0
2003-08-10 09:30:00	-0.0768757	11.78	490.5	11.66	0.164	0
2003-08-10 10:00:00	-0.0675922	12.55	576.1	12.17	0.165	0
2003-08-10 10:30:00	-0.108627	13.13	559.6	12.6	0.165	0
2003-08-10 11:00:00	-0.0965119	14.06	1041	13.03	0.165	0
2003-08-10 11:30:00	-0.125717	15.39	1378	13.87	0.165	0
2003-08-10 12:00:00	-0.129687	16.37	1859	15.34	0.166	0
2003-08-10 12:30:00	-0.067709	16.86	2002	17.27	0.166	0
2003-08-10 13:00:00	-0.0898158	17.49	2121	19.13	0.167	0
2003-08-10 13:30:00	-0.10688	17.5	1347	20.76	0.168	0
2003-08-10 14:00:00	-0.0770416	16.76	652	20.96	0.169	0
2003-08-10 14:30:00	-0.0775817	16.63	1093	20.11	0.169	0
2003-08-10 15:00:00	-0.0708713	17.23	1022	20.07	0.169	0
2003-08-10 15:30:00	-0.105419	17.14	823	20	0.169	0
2003-08-10 16:00:00	-0.0437341	16.95	799.1	19.75	0.168	0
2003-08-10 16:30:00	-0.0698476	15.92	363	19.41	0.168	0
2003-08-10 17:00:00	-0.0774305	15.82	619.6	18.61	0.168	0
2003-08-10 17:30:00	-0.0621004	16.33	466.1	18.17	0.167	0
2003-08-10 18:00:00	-0.01681	16.3	218.6	17.85	0.167	0
2003-08-10 18:30:00	0.00706916	15.66	149.1	17.4	0.166	0
2003-08-10 19:00:00	0.00158783	15.67	160.8	16.91	0.166	0
2003-08-10 19:30:00	-0.00301639	15.88	140.8	16.51	0.165	0
2003-08-10 20:00:00	-0.0324254	17.06	373.2	16.15	0.165	0
2003-08-10 20:30:00	0.00529856	16.05	119.8	15.89	0.165	0
2003-08-10 21:00:00	0.057849	14.57	29.37	15.59	0.164	0
2003-08-10 21:30:00	-0.0264595	13.04	0.188	15.15	0.164	0
2003-08-10 22:00:00	0.0123777	12.4	0.059	14.67	0.164	0
2003-08-10 22:30:00	0.0625419	12.64	0.003	14.27	0.163	0
2003-08-10 23:00:00	0.053146	12.52	0	13.96	0.163	0
2003-08-10 23:30:00	0.0296952	11.63	0	13.66	0.163	0
2003-08-11	0.050299	11.43	0	13.34	0.163	0
2003-08-11 00:30:00	0.048822	11.5	0	13.01	0.162	0
2003-08-11 01:00:00	0.047373	11.03	0	12.68	0.162	0
2003-08-11 01:30:00	0.02443	10.96	0	12.37	0.162	0
2003-08-11 02:00:00	0.045018	11.56	0	12.13	0.161	0
2003-08-11 02:30:00	0.0347413	11.72	0	11.92	0.161	0
2003-08-11 03:00:00	0.0355763	11.11	0	11.77	0.161	0
2003-08-11 03:30:00	0.0378128	10.96	0	11.61	0.161	0
2003-08-11 04:00:00	0.0242597	10.81	0	11.45	0.161	0
2003-08-11 04:30:00	0.0470618	9.98	0	11.4	0.16	0
2003-08-11 05:00:00	0.0346174	9.73	0	11.22	0.16	0
2003-08-11 05:30:00	0.0221008	9.19	0.001	10.95	0.16	0
2003-08-11 06:00:00	0.0260316	8.47	0.002	10.63	0.16	0
2003-08-11 06:30:00	0.0319271	9.44	0	10.45	0.16	0
2003-08-11 07:00:00	0.00273013	9.52	0	10.46	0.16	0
2003-08-11 07:30:00	0.0408268	9.52	2.837	10.5	0.16	0
2003-08-11 08:00:00	0.0230679	9.49	22.47	10.46	0.159	0
2003-08-11 08:30:00	0.0345003	9.11	70.57	10.48	0.159	0
2003-08-11 09:00:00	-0.0370917	9.95	174.3	10.63	0.159	0
2003-08-11 09:30:00	-0.0509802	11.08	237.5	10.95	0.159	0
2003-08-11 10:00:00	-0.111856	11.71	345.8	11.38	0.16	0
2003-08-11 10:30:00	-0.180878	12.73	614.2	11.92	0.16	0
2003-08-11 11:00:00	-0.207812	13.07	794.3	12.79	0.16	0
2003-08-11 11:30:00	-0.135396	14.16	953	13.82	0.16	0
2003-08-11 12:00:00	-0.129563	14.98	1751	14.82	0.161	0
2003-08-11 12:30:00	-0.117228	15.84	2105	16.58	0.162	0
2003-08-11 13:00:00	-0.0912476	16.42	2142	18.75	0.163	0
2003-08-11 13:30:00	-0.0493479	17.1	2260	20.53	0.163	0
2003-08-11 14:00:00	-0.0471185	17.3	1920	21.96	0.164	0
2003-08-11 14:30:00	-0.070932	16.87	1470	22.49	0.165	0
2003-08-11 15:00:00	-0.0504079	18.28	2163	22.75	0.165	0
2003-08-11 15:30:00	-0.0475963	18.97	2034	23.86	0.166	0
2003-08-11 16:00:00	-0.049412	17.73	677	24.35	0.166	0
2003-08-11 16:30:00	-0.0597959	18.9	2045	23.63	0.166	0
2003-08-11 17:00:00	-0.0520781	19.56	1468	24.11	0.166	0
2003-08-11 17:30:00	-0.0695682	18.56	858	23.84	0.166	0
2003-08-11 18:00:00	-0.0317108	19.22	939	22.93	0.165	0
2003-08-11 18:30:00	0.0160229	18.47	385.3	22.24	0.165	0
2003-08-11 19:00:00	-0.0906859	19.62	962	21.33	0.164	0
2003-08-11 19:30:00	-0.0438406	19.55	567.3	20.71	0.163	0
2003-08-11 20:00:00	-0.00712742	19.09	281.1	19.91	0.163	0
2003-08-11 20:30:00	0.0107503	16.83	65.5	19.13	0.162	0
2003-08-11 21:00:00	0.076412	15.18	13.31	18.4	0.161	0
2003-08-11 21:30:00	0.0432752	15.11	0.155	17.67	0.161	0
2003-08-11 22:00:00	0.068528	15.12	0	17	0.16	0
2003-08-11 22:30:00	0.06541	14.71	0	16.42	0.159	0
2003-08-11 23:00:00	0.0691974	13.19	0.002	15.87	0.159	0
2003-08-11 23:30:00	0.0607795	13.03	0	15.34	0.158	0
2003-08-12	0.057454	12.57	0.001	14.86	0.158	0
2003-08-12 00:30:00	0.0138034	12.57	0	14.5	0.157	0
2003-08-12 01:00:00	0.0558306	12.59	0	14.29	0.157	0
2003-08-12 01:30:00	0.0734478	12.59	0	14.11	0.157	0
2003-08-12 02:00:00	0.05296	12.09	0	13.92	0.156	0
2003-08-12 02:30:00	0.0261258	12.69	0	13.75	0.156	0
2003-08-12 03:00:00	0.051481	12.14	0	13.6	0.156	0
2003-08-12 03:30:00	0.0421463	12.37	0	13.46	0.156	0
2003-08-12 04:00:00	0.0414717	12	0	13.28	0.156	0
2003-08-12 04:30:00	0.0262501	11.8	0	13.09	0.155	0
2003-08-12 05:00:00	0.00658042	11.5	0	12.91	0.155	0
2003-08-12 05:30:00	0.0565024	10.87	0	12.73	0.155	0
2003-08-12 06:00:00	0.0241175	10.1	0	12.52	0.155	0
2003-08-12 06:30:00	0.0105549	9.86	0	12.33	0.154	0
2003-08-12 07:00:00	0.0306891	9.83	0.002	12.16	0.154	0
2003-08-12 07:30:00	0.00753562	9.84	3.348	12	0.154	0
2003-08-12 08:00:00	0.017778	10.34	62.88	11.87	0.154	0
2003-08-12 08:30:00	-0.04657	11.22	210.2	11.87	0.154	0
2003-08-12 09:00:00	-0.0536192	12.22	250.2	12.09	0.154	0
2003-08-12 09:30:00	-0.070238	12.48	297.3	12.39	0.154	0
2003-08-12 10:00:00	-0.108908	13.02	465.9	12.77	0.154	0
2003-08-12 10:30:00	-0.114557	13.44	594	13.29	0.154	0
2003-08-12 11:00:00	-0.146631	14.1	793.6	13.91	0.154	0
2003-08-12 11:30:00	-0.177374	15.34	1480	14.79	0.154	0
2003-08-12 12:00:00	-0.163323	16.62	2022	16.67	0.155	0
2003-08-12 12:30:00	-0.101046	16.56	1754	19.01	0.156	0
2003-08-12 13:00:00	-0.0887468	17.38	2145	20.67	0.157	0
2003-08-12 13:30:00	-0.09943	17.7	1473	22.39	0.158	0
2003-08-12 14:00:00	-0.100683	18.32	2245	23.23	0.159	0
2003-08-12 14:30:00	-0.0600836	19.51	2361	24.62	0.16	0
2003-08-12 15:00:00	-0.082368	19.48	1911	25.92	0.16	0
2003-08-12 15:30:00	-0.0771045	19.62	1548	26.26	0.161	0
2003-08-12 16:00:00	-0.0603688	20.45	1718	26.27	0.161	0
2003-08-12 16:30:00	-0.068998	20.27	1420	26.34	0.161	0
2003-08-12 17:00:00	-0.080452	20.14	1913	26.17	0.161	0
2003-08-12 17:30:00	-0.068913	20.7	1338	26.06	0.161	0
2003-08-12 18:00:00	-0.04302	19.97	685.7	25.3	0.16	0
2003-08-12 18:30:00	-0.010274	19.76	407.7	24.07	0.159	0
2003-08-12 19:00:00	-0.0397192	19.91	681	22.84	0.158	0
2003-08-12 19:30:00	0.0174365	19.47	295.5	21.82	0.157	0
2003-08-12 20:00:00	0.0139095	17.79	113.4	20.86	0.157	0
2003-08-12 20:30:00	0.049905	16.86	58.54	20.05	0.156	0
2003-08-12 21:00:00	0.0652044	16.35	11.13	19.3	0.155	0
2003-08-12 21:30:00	0.0654441	16.37	0.091	18.57	0.154	0
2003-08-12 22:00:00	0.0448702	14.6	0.014	17.88	0.154	0
2003-08-12 22:30:00	0.0475989	13.51	0.029	17.26	0.153	0
2003-08-12 23:00:00	0.081763	13.64	0.002	16.66	0.152	0
2003-08-12 23:30:00	0.0143231	12.97	0	16.15	0.152	0
2003-08-13	0.0485509	12.13	0	15.69	0.151	0
2003-08-13 00:30:00	0.0348923	12.44	0	15.31	0.151	0
2003-08-13 01:00:00	0.0421401	11.58	0	14.92	0.15	0
2003-08-13 01:30:00	0.0377723	11.91	0	14.55	0.15	0
2003-08-13 02:00:00	0.05418	11.86	0	14.18	0.15	0
2003-08-13 02:30:00	0.0172826	11.32	0	13.97	0.149	0
2003-08-13 03:00:00	0.052634	11.37	0	13.85	0.149	0
2003-08-13 03:30:00	0.052217	11.12	0	13.76	0.149	0
2003-08-13 04:00:00	0.051481	10.88	0	13.6	0.149	0
2003-08-13 04:30:00	0.050525	11.15	0	13.39	0.149	0
2003-08-13 05:00:00	0.0393442	10.43	0	13.14	0.148	0
2003-08-13 05:30:00	0.048204	9.38	0	12.87	0.148	0
2003-08-13 06:00:00	0.04668	8.67	0.001	12.52	0.148	0
2003-08-13 06:30:00	0.0109946	8.66	0	12.25	0.148	0
2003-08-13 07:00:00	-0.00475773	8.32	0.001	11.99	0.147	0
2003-08-13 07:30:00	0.0594103	8.17	3.938	11.7	0.147	0
2003-08-13 08:00:00	0.0172169	6.811	57.49	11.4	0.147	0
2003-08-13 08:30:00	-0.0463644	8	234.2	11.21	0.147	0
2003-08-13 09:00:00	-0.165767	10.87	592.2	11.4	0.146	0
2003-08-13 09:30:00	-0.16818	12.8	883	12.23	0.147	0
2003-08-13 10:00:00	-0.11027	12.7	628	13.38	0.147	0
2003-08-13 10:30:00	-0.12447	13.77	866	14.06	0.147	0
2003-08-13 11:00:00	-0.14278	15.29	1433	14.83	0.147	0
2003-08-13 11:30:00	-0.13294	15.59	1318	16.14	0.148	0
2003-08-13 12:00:00	-0.114334	16.47	1847	17.57	0.149	0
2003-08-13 12:30:00	-0.12841	17.04	1983	19.43	0.149	0
2003-08-13 13:00:00	-0.11864	17.83	2114	21.27	0.15	0
2003-08-13 13:30:00	-0.10757	18.25	2122	22.92	0.152	0
2003-08-13 14:00:00	-0.099136	18.76	2213	24.26	0.153	0
2003-08-13 14:30:00	-0.090591	19.3	2224	25.42	0.153	0
2003-08-13 15:00:00	-0.082432	19.91	2107	26.28	0.154	0
2003-08-13 15:30:00	-0.0714	19.87	1692	26.82	0.154	0
2003-08-13 16:00:00	-0.073421	20.09	1778	26.77	0.155	0
2003-08-13 16:30:00	-0.073899	20.4	1778	26.71	0.154	0
2003-08-13 17:00:00	-0.072913	20.88	1692	26.63	0.154	0
2003-08-13 17:30:00	-0.06647	20.97	1365	26.47	0.154	0
2003-08-13 18:00:00	-0.060594	20.99	1056	25.85	0.154	0
2003-08-13 18:30:00	-0.0312698	20.57	765.9	24.87	0.153	0
2003-08-13 19:00:00	-0.0164065	20.39	544.4	23.66	0.153	0
2003-08-13 19:30:00	-0.0280194	19.53	354.9	22.5	0.152	0
2003-08-13 20:00:00	0.016943	18.67	176.7	21.56	0.151	0
2003-08-13 20:30:00	0.078318	17.7	68.83	20.87	0.15	0
2003-08-13 21:00:00	0.086733	16.92	8.82	20.11	0.149	0
2003-08-13 21:30:00	0.081992	16.99	0.089	19.34	0.148	0
2003-08-13 22:00:00	0.0615793	15.36	0.024	18.57	0.148	0
2003-08-13 22:30:00	0.0820159	14.42	0.03	17.83	0.147	0
2003-08-13 23:00:00	0.0608387	13.84	0.006	17.17	0.146	0
2003-08-13 23:30:00	0.066208	13.69	0	16.57	0.146	0
2003-08-14	0.048193	12.61	0	16.09	0.145	0
2003-08-14 00:30:00	0.06166	12.3	0.001	15.7	0.145	0
2003-08-14 01:00:00	0.059534	11	0.001	15.28	0.144	0
2003-08-14 01:30:00	0.057503	11.23	0	14.87	0.144	0
2003-08-14 02:00:00	0.05585	10.81	0	14.53	0.143	0
2003-08-14 02:30:00	0.054607	9.58	0	14.27	0.143	0
2003-08-14 03:00:00	0.053006	9.47	0.001	13.93	0.142	0
2003-08-14 03:30:00	0.051802	11.28	0	13.67	0.142	0
2003-08-14 04:00:00	0.051481	9.95	0	13.6	0.141	0
2003-08-14 04:30:00	0.050525	9.55	0	13.39	0.141	0
2003-08-14 05:00:00	0.049133	8.57	0.004	13.08	0.141	0
2003-08-14 05:30:00	0.047591	8.66	0.001	12.73	0.14	0
2003-08-14 06:00:00	0.046079	8.1	0	12.38	0.14	0
2003-08-14 06:30:00	0.044808	8.17	0	12.08	0.14	0
2003-08-14 07:00:00	0.043683	7.634	0	11.81	0.14	0
2003-08-14 07:30:00	0.042535	7.37	3.917	11.53	0.14	0
2003-08-14 08:00:00	0.016926	7.413	60.58	11.31	0.139	0
2003-08-14 08:30:00	-0.018783	9.14	129.3	11.39	0.139	0
2003-08-14 09:00:00	-0.037438	9.99	180.1	11.69	0.139	0
2003-08-14 09:30:00	-0.029956	10.68	163.1	12.01	0.139	1.35
2003-08-14 10:00:00	0.022282	8.69	58.04	12.22	0.139	1.35
2003-08-14 10:30:00	-0.035524	7.264	179.5	12.1	0.14	0.5
2003-08-14 11:00:00	-0.13125	8.18	832	12.08	0.141	0.5
2003-08-14 11:30:00	-0.1489	9.48	1318	12.82	0.142	0
2003-08-14 12:00:00	-0.15553	10.66	1874	14.08	0.143	0
2003-08-14 12:30:00	-0.14878	11.13	1956	15.72	0.144	0
2003-08-14 13:00:00	-0.0853996	11.81	2002	17.05	0.145	0
2003-08-14 13:30:00	-0.0836829	12.72	2151	18.2	0.146	0
2003-08-14 14:00:00	-0.104777	13.7	2249	19.51	0.147	0
2003-08-14 14:30:00	-0.0885334	14.71	1895	21.03	0.148	0
2003-08-14 15:00:00	-0.102448	14.93	1318	21.96	0.149	0
2003-08-14 15:30:00	-0.0866263	14.94	862	21.8	0.15	0
2003-08-14 16:00:00	-0.029188	14.92	338.1	21.05	0.15	0
2003-08-14 16:30:00	-0.092121	15.52	874	20.06	0.149	0
2003-08-14 17:00:00	-0.066919	15.91	542.4	19.86	0.149	0
2003-08-14 17:30:00	0.043629	15.51	86.9	19.62	0.149	0
2003-08-14 18:00:00	0.0037177	14.48	165.1	18.83	0.148	0
2003-08-14 18:30:00	0.016111	14.84	124	18.07	0.148	0
2003-08-14 19:00:00	-0.076096	14.38	501.7	17.49	0.147	0
2003-08-14 19:30:00	-0.00040303	11.81	150.6	17.13	0.147	0.8
2003-08-14 20:00:00	0.064407	9.67	13.64	16.23	0.146	0.8
2003-08-14 20:30:00	0.059434	8.73	1.504	15.26	0.146	1.95
2003-08-14 21:00:00	0.056237	7.796	0.199	14.61	0.146	1.95
2003-08-14 21:30:00	0.053756	7.836	0	14.09	0.146	1.5
2003-08-14 22:00:00	0.051573	7.914	0	13.62	0.148	1.5
2003-08-14 22:30:00	0.04949	7.952	0	13.16	0.15	0.35
2003-08-14 23:00:00	0.047766	7.916	0	12.77	0.154	0.35
2003-08-14 23:30:00	0.046379	7.552	0	12.45	0.158	0
2003-08-15	0.04506	7.592	0	12.14	0.162	0
2003-08-15 00:30:00	0.043973	7.609	0	11.88	0.166	0.05
2003-08-15 01:00:00	0.042943	7.602	0	11.63	0.169	0.05
2003-08-15 01:30:00	0.042291	7.399	0	11.47	0.172	0.05
2003-08-15 02:00:00	0.041928	7.252	0	11.38	0.175	0.05
2003-08-15 02:30:00	0.041727	7.414	0	11.33	0.177	0.05
2003-08-15 03:00:00	0.041446	7.247	0	11.26	0.18	0.05
2003-08-15 03:30:00	0.041246	7.195	0	11.21	0.182	0.3
2003-08-15 04:00:00	0.040968	6.978	0	11.14	0.183	0.3
2003-08-15 04:30:00	0.0352283	6.854	0	11.08	0.185	0
2003-08-15 05:00:00	0.0468814	7.025	0	11.04	0.187	0
2003-08-15 05:30:00	0.040415	7.068	0	11	0.188	0
2003-08-15 06:00:00	0.040022	6.96	0	10.9	0.189	0
2003-08-15 06:30:00	0.0422224	7.123	0	10.81	0.19	0
2003-08-15 07:00:00	0.0338176	7.232	0	10.74	0.191	0
2003-08-15 07:30:00	0.0521309	7.427	1.628	10.66	0.192	0
2003-08-15 08:00:00	0.0390975	7.551	24.91	10.6	0.193	0
2003-08-15 08:30:00	-0.0457393	7.732	87.4	10.59	0.193	0
2003-08-15 09:00:00	-0.0401402	8.15	176.9	10.69	0.194	0
2003-08-15 09:30:00	-0.066286	8.58	244.6	10.94	0.194	0
2003-08-15 10:00:00	-0.113228	9.1	395.3	11.31	0.194	0
2003-08-15 10:30:00	-0.159901	9.96	749	11.94	0.195	0
2003-08-15 11:00:00	-0.164558	10.14	679.8	12.83	0.195	0
2003-08-15 11:30:00	-0.184918	10.88	1114	13.62	0.196	0
2003-08-15 12:00:00	-0.151636	11.42	1230	14.85	0.196	0
2003-08-15 12:30:00	-0.183432	11.48	1023	15.61	0.197	0
2003-08-15 13:00:00	-0.118059	12.8	1639	16	0.197	0
2003-08-15 13:30:00	-0.151528	13.49	1578	17.11	0.197	0
2003-08-15 14:00:00	-0.141681	14.27	2061	18.18	0.197	0
2003-08-15 14:30:00	-0.146421	14.89	1655	19.59	0.197	0
2003-08-15 15:00:00	-0.136984	15.05	1454	20.22	0.197	0
2003-08-15 15:30:00	-0.116632	15.24	1671	20.54	0.197	0
2003-08-15 16:00:00	-0.0875377	16.17	2100	21.02	0.196	0
2003-08-15 16:30:00	-0.107803	16.23	1466	21.65	0.196	0
2003-08-15 17:00:00	-0.0844341	16.38	923	21.83	0.196	0
2003-08-15 17:30:00	0.00018494	14.4	222.2	21.29	0.195	0.05
2003-08-15 18:00:00	-0.079669	13.25	670.5	19.8	0.194	0.05
2003-08-15 18:30:00	-0.0416859	13.55	367.4	18.82	0.193	0
2003-08-15 19:00:00	-0.0562068	13.38	391.3	18	0.192	0
2003-08-15 19:30:00	0.00072623	13.29	191.1	17.33	0.191	0
2003-08-15 20:00:00	0.0356396	13.31	38.91	16.68	0.19	0
2003-08-15 20:30:00	0.02795	12.86	25.21	16.09	0.19	0
2003-08-15 21:00:00	0.060794	12.51	2.075	15.53	0.189	0
2003-08-15 21:30:00	0.058389	11.47	0.011	15.05	0.188	0
2003-08-15 22:00:00	0.0455531	11.22	0	14.62	0.187	0
2003-08-15 22:30:00	0.0594961	9.78	0	14.22	0.187	0
2003-08-15 23:00:00	0.0407355	10.19	0	13.73	0.186	0
2003-08-15 23:30:00	0.050028	9.74	0	13.28	0.185	0
2003-08-16	0.0558985	10.28	0	12.99	0.185	0
2003-08-16 00:30:00	0.0604139	10.15	0	12.8	0.184	0
2003-08-16 01:00:00	0.047243	10.22	0	12.65	0.184	0
2003-08-16 01:30:00	0.046637	9.72	0	12.51	0.183	0
2003-08-16 02:00:00	0.0430074	9.22	0	12.29	0.183	0
2003-08-16 02:30:00	0.060305	9.19	0	11.98	0.183	0
2003-08-16 03:00:00	0.0546307	9.18	0	11.69	0.182	0
2003-08-16 03:30:00	0.0541424	8.95	0	11.44	0.182	0
2003-08-16 04:00:00	0.041486	9.37	0	11.27	0.181	0
2003-08-16 04:30:00	0.041286	8.43	0	11.22	0.181	0.2
2003-08-16 05:00:00	0.041207	7.881	0	11.2	0.181	0.2
2003-08-16 05:30:00	0.041087	7.911	0	11.17	0.181	1.55
2003-08-16 06:00:00	0.040889	7.681	0	11.12	0.181	1.55
2003-08-16 06:30:00	0.040375	7.455	0	10.99	0.182	0.55
2003-08-16 07:00:00	0.039788	7.12	0	10.84	0.183	0.55
2003-08-16 07:30:00	0.039129	6.965	0.711	10.67	0.185	0
2003-08-16 08:00:00	0.038515	6.877	10.4	10.51	0.186	0
2003-08-16 08:30:00	0.03719	6.963	26.1	10.36	0.188	0
2003-08-16 09:00:00	0.025212	7.062	41.85	10.25	0.189	0
2003-08-16 09:30:00	-0.018511	6.717	118.1	10.16	0.19	0.65
2003-08-16 10:00:00	-0.080678	6.868	317.9	10.15	0.191	0.65
2003-08-16 10:30:00	-0.090161	7.191	372.9	10.43	0.193	0
2003-08-16 11:00:00	-0.098332	7.448	431.6	10.77	0.194	0
2003-08-16 11:30:00	-0.093364	7.586	406.9	11.07	0.196	0.05
2003-08-16 12:00:00	-0.13061	8.09	776.9	11.37	0.197	0.05
2003-08-16 12:30:00	-0.22262	9.08	1152	12.1	0.199	0
2003-08-16 13:00:00	-0.166153	9.87	1108	13.12	0.199	0
2003-08-16 13:30:00	-0.17649	10.38	1211	13.84	0.2	0
2003-08-16 14:00:00	-0.185992	10.87	1221	14.48	0.201	0
2003-08-16 14:30:00	-0.211545	12.2	2018	15.21	0.202	0
2003-08-16 15:00:00	-0.168691	13.16	1544	16.72	0.202	0
2003-08-16 15:30:00	-0.148172	13.7	1090	17.68	0.203	0
2003-08-16 16:00:00	-0.12417	14.28	1034	17.93	0.203	0
2003-08-16 16:30:00	-0.107568	15.15	846	18.17	0.203	0
2003-08-16 17:00:00	-0.153717	14.86	1105	18.27	0.203	0
2003-08-16 17:30:00	-0.0785764	14.98	460.4	18.4	0.202	0
2003-08-16 18:00:00	-0.0334135	14.55	271.8	18.06	0.202	0
2003-08-16 18:30:00	0.00803419	13.9	156.5	17.29	0.201	0
2003-08-16 19:00:00	-0.0233873	13.68	122.5	16.51	0.2	0
2003-08-16 19:30:00	-0.01302	12.33	166.7	15.92	0.2	0
2003-08-16 20:00:00	-0.025548	11.94	196.6	15.5	0.199	0
2003-08-16 20:30:00	0.0246029	11.25	40.56	14.99	0.199	0
2003-08-16 21:00:00	0.05537	11.43	4.632	14.43	0.199	0
2003-08-16 21:30:00	0.063522	10.88	0.014	13.94	0.198	0
2003-08-16 22:00:00	0.051344	11.02	0	13.57	0.198	0
2003-08-16 22:30:00	0.0689325	11.17	0	13.34	0.197	0
2003-08-16 23:00:00	0.049535	10.62	0	13.17	0.197	0
2003-08-16 23:30:00	0.048734	10.38	0	12.99	0.197	0.2
2003-08-17	0.04746	10.38	0	12.7	0.197	0.2
2003-08-17 00:30:00	0.045994	9.72	0	12.36	0.196	0
2003-08-17 01:00:00	0.030654	8.67	0	11.98	0.196	0
2003-08-17 01:30:00	0.0539747	8.45	0	11.7	0.196	0
2003-08-17 02:00:00	0.021356	8.65	0	11.5	0.196	0
2003-08-17 02:30:00	0.041686	8.78	0	11.32	0.196	0
2003-08-17 03:00:00	0.0100258	8.69	0	11.09	0.196	0
2003-08-17 03:30:00	0.0752087	8.53	0	10.9	0.196	0
2003-08-17 04:00:00	0.03971	8.61	0	10.82	0.195	0
2003-08-17 04:30:00	0.039245	8.37	0	10.7	0.195	0
2003-08-17 05:00:00	0.038592	8.12	0	10.53	0.195	0
2003-08-17 05:30:00	0.0483412	7.733	0	10.39	0.195	0
2003-08-17 06:00:00	0.037456	7.608	0	10.23	0.195	0
2003-08-17 06:30:00	0.036859	7.944	0	10.07	0.195	0
2003-08-17 07:00:00	0.0881279	7.529	0	9.89	0.195	0
2003-08-17 07:30:00	0.026418	7.147	3.973	9.63	0.194	0
2003-08-17 08:00:00	0.00244768	6.746	62.29	9.35	0.194	0
2003-08-17 08:30:00	-0.0529292	8.95	341.7	9.13	0.194	0
2003-08-17 09:00:00	-0.11212	10.23	493.2	9.32	0.194	0
2003-08-17 09:30:00	-0.128147	10.45	771.4	9.9	0.194	0
2003-08-17 10:00:00	-0.114635	11.18	1028	10.76	0.194	0
2003-08-17 10:30:00	-0.137232	11.5	1305	11.83	0.194	0
2003-08-17 11:00:00	-0.137264	12.26	1669	12.97	0.195	0
2003-08-17 11:30:00	-0.146082	12.7	1683	14.37	0.195	0
2003-08-17 12:00:00	-0.0969452	13.38	1709	15.58	0.195	0
2003-08-17 12:30:00	-0.11073	13.64	1687	16.67	0.195	0
2003-08-17 13:00:00	-0.14033	14.89	2064	17.59	0.195	0
2003-08-17 13:30:00	-0.13486	15.75	2172	18.79	0.195	0
2003-08-17 14:00:00	-0.11623	15.77	1498	19.91	0.196	0
2003-08-17 14:30:00	-0.11655	15.83	1527	19.97	0.195	0
2003-08-17 15:00:00	-0.12843	16.75	2246	20	0.195	0
2003-08-17 15:30:00	-0.11285	16.51	1544	20.62	0.195	0
2003-08-17 16:00:00	-0.0551894	17.22	2053	21.09	0.195	0
2003-08-17 16:30:00	-0.0739952	16.29	944	21.83	0.195	0
2003-08-17 17:00:00	-0.0746242	16.54	1317	21.01	0.194	0
2003-08-17 17:30:00	-0.0695211	16.62	1009	20.4	0.193	0
2003-08-17 18:00:00	-0.1156	17.05	1477	19.93	0.193	0
2003-08-17 18:30:00	-0.11159	16.81	1257	19.57	0.192	0
2003-08-17 19:00:00	-0.092646	16.29	771.3	18.92	0.191	0
2003-08-17 19:30:00	-0.048108	15.35	340.5	18.03	0.19	0
2003-08-17 20:00:00	-0.027745	14.91	230.6	17.05	0.189	0
2003-08-17 20:30:00	0.063988	13.36	34.8	16.15	0.188	0
2003-08-17 21:00:00	0.0496077	12.89	6.449	15.32	0.187	0
2003-08-17 21:30:00	0.0621724	12.27	0.059	14.61	0.186	0
2003-08-17 22:00:00	0.062833	11.6	0.026	13.97	0.185	0
2003-08-17 22:30:00	0.0492697	11.12	0.008	13.4	0.185	0
2003-08-17 23:00:00	0.0512549	10.71	0.001	12.9	0.184	0
2003-08-17 23:30:00	0.0490486	9.93	0.001	12.39	0.183	0
2003-08-18	0.044056	9.25	0	11.9	0.182	0
2003-08-18 00:30:00	0.0495929	7.944	0.004	11.45	0.182	0
2003-08-18 01:00:00	0.040533	6.833	0.005	11.03	0.181	0
2003-08-18 01:30:00	0.05934	6.472	0	10.62	0.181	0
2003-08-18 02:00:00	0.05539	6.997	0	10.25	0.18	0
2003-08-18 02:30:00	0.0355766	6.768	0	9.9	0.179	0
2003-08-18 03:00:00	0.022169	6.472	0	9.56	0.179	0
2003-08-18 03:30:00	0.033896	5.476	0	9.25	0.179	0
2003-08-18 04:00:00	0.0275095	5.653	0	8.94	0.178	0
2003-08-18 04:30:00	0.0604335	5.379	0	8.65	0.178	0
2003-08-18 05:00:00	0.0293086	4.598	0	8.37	0.177	0
2003-08-18 05:30:00	0.0344487	4.485	0	8.1	0.177	0
2003-08-18 06:00:00	0.029171	4.174	0	7.84	0.176	0
2003-08-18 06:30:00	0.028337	4.443	0	7.576	0.176	0
2003-08-18 07:00:00	0.0119965	3.62	0	7.328	0.176	0
2003-08-18 07:30:00	0.0306585	3.796	5.611	7.114	0.175	0
2003-08-18 08:00:00	0.041619	4.811	94.9	6.936	0.175	0
2003-08-18 08:30:00	-0.069228	5.406	226.5	6.855	0.175	0
2003-08-18 09:00:00	-0.124492	7.699	552.2	7.058	0.175	0
2003-08-18 09:30:00	-0.134209	8.91	789.8	7.895	0.175	0
2003-08-18 10:00:00	-0.121388	9.73	1012	9.17	0.175	0
2003-08-18 10:30:00	-0.15827	10.07	1333	10.65	0.175	0
2003-08-18 11:00:00	-0.155479	10.58	1541	12.16	0.176	0
2003-08-18 11:30:00	-0.164142	11.26	1692	13.64	0.176	0
2003-08-18 12:00:00	-0.175609	12.71	1895	15.21	0.176	0
2003-08-18 12:30:00	-0.140443	13.07	1374	16.86	0.177	0
2003-08-18 13:00:00	-0.129262	13.99	2011	17.83	0.178	0
2003-08-18 13:30:00	-0.108781	14.74	2086	19.3	0.179	0
2003-08-18 14:00:00	-0.101321	15.84	2153	20.79	0.179	0
2003-08-18 14:30:00	-0.106167	16.29	2009	22.15	0.18	0
2003-08-18 15:00:00	-0.10526	16.5	1671	22.94	0.18	0
2003-08-18 15:30:00	-0.0979913	17.15	1765	23.28	0.181	0
2003-08-18 16:00:00	-0.0818233	17.32	1912	23.65	0.181	0
2003-08-18 16:30:00	-0.0525056	17.62	1842	23.97	0.181	0
2003-08-18 17:00:00	-0.0799991	17.95	1730	24.03	0.181	0
2003-08-18 17:30:00	-0.078548	17.96	1126	23.83	0.18	0
2003-08-18 18:00:00	-0.0264648	17.91	784.7	23.09	0.18	0
2003-08-18 18:30:00	0.0048107	12.92	227.2	22.2	0.179	0.2
2003-08-18 19:00:00	-0.00075673	12.08	213.2	20.73	0.178	0.2
2003-08-18 19:30:00	0.029245	13.28	176.2	19.53	0.176	0
2003-08-18 20:00:00	0.0369161	12.53	52.52	18.61	0.175	0
2003-08-18 20:30:00	0.0163934	13.19	12.63	17.66	0.174	0
2003-08-18 21:00:00	0.0534158	11.81	1.533	16.88	0.173	0
2003-08-18 21:30:00	0.0742133	11.56	0.003	16.24	0.172	0
2003-08-18 22:00:00	0.061456	10.57	0.001	15.66	0.171	0
2003-08-18 22:30:00	0.058637	9.81	0.002	15.1	0.171	0
2003-08-18 23:00:00	0.0550063	9.71	0	14.59	0.17	0
2003-08-18 23:30:00	0.054133	8.7	0	14.17	0.169	0.4
2003-08-19	0.052263	7.7	0	13.77	0.169	0.4
2003-08-19 00:30:00	0.05057	6.857	0	13.4	0.169	0.3
2003-08-19 01:00:00	0.049	6.613	0	13.05	0.168	0.3
2003-08-19 01:30:00	0.047766	6.907	0	12.77	0.168	0.25
2003-08-19 02:00:00	0.046896	7.289	0	12.57	0.168	0.25
2003-08-19 02:30:00	0.046037	6.906	0	12.37	0.168	0.25
2003-08-19 03:00:00	0.04506	6.894	0	12.14	0.168	0.25
2003-08-19 03:30:00	0.044181	6.857	0	11.93	0.168	0.25
2003-08-19 04:00:00	0.04327	6.54	0	11.71	0.168	0.25
2003-08-19 04:30:00	0.042454	6.845	0	11.51	0.168	0.05
2003-08-19 05:00:00	0.041807	7.027	0	11.35	0.168	0.05
2003-08-19 05:30:00	0.041246	6.823	0	11.21	0.169	0.3
2003-08-19 06:00:00	0.040612	6.633	0	11.05	0.169	0.3
2003-08-19 06:30:00	0.040022	6.702	0	10.9	0.17	0.4
2003-08-19 07:00:00	0.039477	6.533	0	10.76	0.17	0.4
2003-08-19 07:30:00	0.038937	6.34	0.644	10.62	0.171	0.1
2003-08-19 08:00:00	0.038477	6.371	16.85	10.5	0.171	0.1
2003-08-19 08:30:00	0.026967	6.544	40.32	10.43	0.172	0.4
2003-08-19 09:00:00	-0.0084732	6.645	99.2	10.39	0.173	0.4
2003-08-19 09:30:00	-0.023912	6.443	132.1	10.39	0.174	0.9
2003-08-19 10:00:00	-0.037345	6.186	165.7	10.4	0.175	0.9
2003-08-19 10:30:00	-0.076707	6.208	303.9	10.41	0.177	0.45
2003-08-19 11:00:00	-0.10406	6.465	465.5	10.53	0.179	0.45
2003-08-19 11:30:00	-0.13368	7.514	793.7	10.88	0.181	0
2003-08-19 12:00:00	-0.12846	8.14	756.3	11.55	0.184	0
2003-08-19 12:30:00	-0.202235	9.04	954	12.22	0.186	0
2003-08-19 13:00:00	-0.149886	9.22	814	13.03	0.188	0
2003-08-19 13:30:00	-0.168463	10.18	862	13.73	0.189	0
2003-08-19 14:00:00	-0.146943	9.96	892	14.22	0.191	0
2003-08-19 14:30:00	-0.14439	11.33	1473	14.71	0.192	0
2003-08-19 15:00:00	-0.14019	11.94	1525	15.8	0.193	0
2003-08-19 15:30:00	-0.040667	11.02	270.9	16.63	0.194	1.2
2003-08-19 16:00:00	-0.031915	9.23	224.4	15.93	0.195	1.2
2003-08-19 16:30:00	-0.042396	9.47	246.3	15.07	0.196	0.15
2003-08-19 17:00:00	-0.14393	9.66	1436	14.61	0.198	0.15
2003-08-19 17:30:00	-0.13676	11.92	1317	15.39	0.199	0
2003-08-19 18:00:00	-0.10968	11.71	800	16.22	0.201	0
2003-08-19 18:30:00	-0.03228	11.21	228.9	16.11	0.202	0.1
2003-08-19 19:00:00	0.035782	10.38	60.48	15.46	0.202	0.1
2003-08-19 19:30:00	-0.076484	10	401.3	14.7	0.203	0.2
2003-08-19 20:00:00	-0.039119	10.18	220.4	14.24	0.204	0.2
2003-08-19 20:30:00	0.024618	9.65	65.46	13.79	0.204	0
2003-08-19 21:00:00	0.0630396	9.55	2.756	13.22	0.204	0
2003-08-19 21:30:00	0.0466731	9.42	0.001	12.77	0.204	0
2003-08-19 22:00:00	0.046336	9.13	0	12.44	0.204	0
2003-08-19 22:30:00	0.045229	9.03	0	12.18	0.205	0.05
2003-08-19 23:00:00	0.044556	8.86	0	12.02	0.205	0.05
2003-08-19 23:30:00	0.044014	8.86	0	11.89	0.205	0.05
2003-08-20	0.043476	8.84	0	11.76	0.205	0.05
2003-08-20 00:30:00	0.042943	8.84	0	11.63	0.205	0.6
2003-08-20 01:00:00	0.042494	8.18	0	11.52	0.206	0.6
2003-08-20 01:30:00	0.0338114	8.18	0	11.37	0.206	0
2003-08-20 02:00:00	0.0431113	8.45	0	11.18	0.207	0
2003-08-20 02:30:00	0.040454	8.11	0	11.01	0.207	0.1
2003-08-20 03:00:00	0.039827	7.879	0	10.85	0.208	0.1
2003-08-20 03:30:00	0.039206	7.69	0	10.69	0.208	0
2003-08-20 04:00:00	0.03863	7.622	0	10.54	0.208	0
2003-08-20 04:30:00	0.038135	7.275	0	10.41	0.209	0.1
2003-08-20 05:00:00	0.037606	7.054	0	10.27	0.209	0.1
2003-08-20 05:30:00	0.03712	6.969	0	10.14	0.209	0
2003-08-20 06:00:00	0.036637	7.141	0	10.01	0.209	0
2003-08-20 06:30:00	0.036158	7.155	0	9.88	0.209	0.15
2003-08-20 07:00:00	0.03572	7.134	0	9.76	0.209	0.15
2003-08-20 07:30:00	0.035286	6.96	0.509	9.64	0.21	0.45
2003-08-20 08:00:00	0.03489	6.834	13.95	9.53	0.21	0.45
2003-08-20 08:30:00	-0.0066519	6.824	89.1	9.45	0.211	0.35
2003-08-20 09:00:00	-0.0039598	6.668	84.6	9.52	0.212	0.35
2003-08-20 09:30:00	-0.041992	6.91	170.4	9.61	0.212	0.2
2003-08-20 10:00:00	-0.050876	7.268	198.3	9.8	0.213	0.2
2003-08-20 10:30:00	-0.061929	7.531	238.6	10.07	0.214	0.05
2003-08-20 11:00:00	-0.062997	7.844	246.8	10.38	0.215	0.05
2003-08-20 11:30:00	-0.082673	7.67	337.7	10.68	0.216	0.35
2003-08-20 12:00:00	-0.091191	7.834	392.3	11.02	0.217	0.35
2003-08-20 12:30:00	-0.098385	8.42	450.9	11.46	0.218	0
2003-08-20 13:00:00	-0.11259	9.33	590.3	12.02	0.218	0
2003-08-20 13:30:00	-0.14498	10.79	1202	12.86	0.219	0
2003-08-20 14:00:00	-0.14001	11.95	1271	14.44	0.22	0
2003-08-20 14:30:00	-0.14861	12.31	1975	15.81	0.22	0
2003-08-20 15:00:00	-0.1366	12.73	1689	17.14	0.221	0
2003-08-20 15:30:00	-0.10705	12.91	911	17.9	0.221	0
2003-08-20 16:00:00	-0.11387	12.45	1030	17.72	0.22	0
2003-08-20 16:30:00	-0.1088	12.06	912	17.6	0.22	0
2003-08-20 17:00:00	-0.141733	14.33	1836	17.49	0.22	0
2003-08-20 17:30:00	-0.109917	15.65	1486	18.16	0.219	0
2003-08-20 18:00:00	-0.0812797	14.79	591.7	18.35	0.219	0
2003-08-20 18:30:00	-0.068517	15.31	651.3	17.8	0.218	0
2003-08-20 19:00:00	-0.0342878	14.33	328.5	17.41	0.218	0
2003-08-20 19:30:00	0.0214633	13.65	171.4	16.74	0.217	0
2003-08-20 20:00:00	0.0239457	13.21	45.03	15.97	0.216	0
2003-08-20 20:30:00	0.0629764	12.52	9.66	15.27	0.216	0.2
2003-08-20 21:00:00	0.056382	11.73	0.117	14.64	0.215	0.2
2003-08-20 21:30:00	0.053287	10.8	0.004	13.99	0.214	3.65
2003-08-20 22:00:00	0.050028	8.18	0.028	13.28	0.215	3.65
2003-08-20 22:30:00	0.047199	7.984	0.009	12.64	0.218	0.15
2003-08-20 23:00:00	0.045526	7.67	0	12.25	0.221	0.15
2003-08-20 23:30:00	0.044056	7.664	0	11.9	0.223	0.6
2003-08-21	0.042983	7.718	0	11.64	0.224	0.6
2003-08-21 00:30:00	0.042049	7.033	0	11.41	0.226	2
2003-08-21 01:00:00	0.041167	6.614	0	11.19	0.23	2
2003-08-21 01:30:00	0.040179	6.242	0	10.94	0.236	1.3
2003-08-21 02:00:00	0.039206	5.96	0	10.69	0.244	1.3
2003-08-21 02:30:00	0.038592	6.022	0	10.53	0.248	0.25
2003-08-21 03:00:00	0.038021	5.877	0	10.38	0.25	0.25
2003-08-21 03:30:00	0.037082	5.043	0	10.13	0.25	0
2003-08-21 04:00:00	0.035939	4.398	0	9.82	0.25	0
2003-08-21 04:30:00	0.034854	4.132	0	9.52	0.249	0.05
2003-08-21 05:00:00	0.033932	4.201	0	9.26	0.249	0.05
2003-08-21 05:30:00	0.033302	4.106	0	9.08	0.248	0.3
2003-08-21 06:00:00	0.032818	4.347	0	8.94	0.248	0.3
2003-08-21 06:30:00	0.032543	4.375	0	8.86	0.248	0.15
2003-08-21 07:00:00	0.032406	4.273	0	8.82	0.248	0.15
2003-08-21 07:30:00	0.032304	4.311	0.876	8.79	0.248	0.1
2003-08-21 08:00:00	0.032066	4.463	20.78	8.72	0.248	0.1
2003-08-21 08:30:00	0.0029425	4.675	67.41	8.66	0.248	0
2003-08-21 09:00:00	-0.0082813	4.879	87.1	8.67	0.247	0
2003-08-21 09:30:00	-0.069418	5.29	248.8	8.74	0.247	0
2003-08-21 10:00:00	-0.11109	6.091	477	9.02	0.247	0
2003-08-21 10:30:00	-0.093107	6.411	372.4	9.61	0.247	0
2003-08-21 11:00:00	-0.162013	6.832	435.4	10.06	0.246	0
2003-08-21 11:30:00	-0.189338	7.717	791.8	10.52	0.246	0
2003-08-21 12:00:00	-0.224892	8.88	1000	11.33	0.246	0
2003-08-21 12:30:00	-0.19143	10.21	1332	12.43	0.246	0
2003-08-21 13:00:00	-0.238689	10.66	1597	13.7	0.245	0
2003-08-21 13:30:00	-0.155484	11.45	1974	15.16	0.245	0.05
2003-08-21 14:00:00	-0.142127	11.61	2228	16.8	0.243	0.05
2003-08-21 14:30:00	-0.111127	12.35	2287	18.12	0.243	0
2003-08-21 15:00:00	-0.104755	12.92	2036	19.33	0.243	0
2003-08-21 15:30:00	-0.113395	14.06	2229	20.13	0.242	0
2003-08-21 16:00:00	-0.0781755	14.12	1499	20.82	0.241	0
2003-08-21 16:30:00	-0.0463563	13.72	989	20.65	0.241	0
2003-08-21 17:00:00	-0.0541341	13.9	673.9	19.84	0.24	0
2003-08-21 17:30:00	-0.0898824	13.83	507.9	18.85	0.239	0
2003-08-21 18:00:00	-0.153847	15.28	1405	18.06	0.238	0
2003-08-21 18:30:00	-0.0774548	15.21	918	18.18	0.237	0
2003-08-21 19:00:00	-0.0813924	15.18	757.2	17.81	0.236	0
2003-08-21 19:30:00	-0.0117295	14.28	286.8	17.19	0.236	0
2003-08-21 20:00:00	0.0480075	13.55	66.53	16.4	0.235	0
2003-08-21 20:30:00	0.0450591	12.8	24.12	15.59	0.234	0
2003-08-21 21:00:00	0.0526829	12.09	2.812	14.87	0.233	0
2003-08-21 21:30:00	0.054559	11.39	0.003	14.26	0.233	0
2003-08-21 22:00:00	0.052032	10.69	0.007	13.72	0.232	0
2003-08-21 22:30:00	0.049848	10.99	0.002	13.24	0.232	0
2003-08-21 23:00:00	0.047897	10.23	0.001	12.8	0.231	0
2003-08-21 23:30:00	0.046122	9.78	0	12.39	0.231	0
2003-08-22	0.044514	9.72	0	12.01	0.23	0
2003-08-22 00:30:00	0.043147	9.03	0	11.68	0.23	0
2003-08-22 01:00:00	0.041847	8.59	0	11.36	0.23	0
2003-08-22 01:30:00	0.040612	8.4	0	11.05	0.229	0
2003-08-22 02:00:00	0.039438	8.1	0	10.75	0.229	0
2003-08-22 02:30:00	0.017439	7.741	0	10.45	0.228	0
2003-08-22 03:00:00	0.037306	7.673	0	10.19	0.228	0
2003-08-22 03:30:00	0.036526	7.218	0	9.98	0.228	0
2003-08-22 04:00:00	0.035902	7.206	0	9.81	0.228	0
2003-08-22 04:30:00	0.035286	7.071	0	9.64	0.227	0
2003-08-22 05:00:00	0.0467691	6.468	0	9.45	0.227	0
2003-08-22 05:30:00	0.034214	6.793	0	9.34	0.227	0
2003-08-22 06:00:00	0.03432	7.215	0	9.37	0.227	0
2003-08-22 06:30:00	0.034497	7.602	0	9.42	0.227	0
2003-08-22 07:00:00	0.034533	7.4	0	9.43	0.227	0
2003-08-22 07:30:00	0.034426	7.49	1.761	9.4	0.226	0
2003-08-22 08:00:00	-0.0088658	8.24	92.8	9.38	0.226	0
2003-08-22 08:30:00	-0.0119288	8.38	82.3	9.46	0.226	0
2003-08-22 09:00:00	-0.0306571	8.14	136.6	9.58	0.226	0
2003-08-22 09:30:00	-0.0751599	8.78	311.8	9.77	0.226	0
2003-08-22 10:00:00	-0.10089	9.3	434.2	10.2	0.226	0
2003-08-22 10:30:00	-0.12195	10.02	637.2	10.8	0.226	0
2003-08-22 11:00:00	-0.0937666	10.22	726.9	11.38	0.226	0
2003-08-22 11:30:00	-0.0921368	11.81	1578	11.96	0.226	0
2003-08-22 12:00:00	-0.0939767	13.17	1966	13.23	0.226	0
2003-08-22 12:30:00	-0.135001	13.95	2014	14.78	0.226	0
2003-08-22 13:00:00	-0.120807	14.41	1737	16.14	0.225	0
2003-08-22 13:30:00	-0.125777	14.22	1654	16.96	0.225	0
2003-08-22 14:00:00	-0.124192	15.34	2288	17.52	0.225	0
2003-08-22 14:30:00	-0.0860055	16.33	2342	18.83	0.225	0
2003-08-22 15:00:00	-0.12777	16.59	2248	20.11	0.225	0
2003-08-22 15:30:00	-0.0482139	16.62	2238	20.71	0.225	0
2003-08-22 16:00:00	-0.0782958	17.07	2063	21.24	0.224	0
2003-08-22 16:30:00	-0.0921772	16.74	1021	21.6	0.224	0
2003-08-22 17:00:00	-0.0391689	15.18	559.9	21.12	0.223	0
2003-08-22 17:30:00	-0.0307771	14.14	375.1	20	0.222	0
2003-08-22 18:00:00	-0.0476507	14.51	282.1	18.84	0.221	0
2003-08-22 18:30:00	0.00972505	15.13	186.5	18.05	0.22	0
2003-08-22 19:00:00	0.0202542	14.47	118.6	17.39	0.219	0
2003-08-22 19:30:00	0.0224705	14.05	67.47	16.82	0.219	0
2003-08-22 20:00:00	0.053886	13.69	39.67	16.28	0.218	0
2003-08-22 20:30:00	0.062224	13.43	22.24	15.81	0.217	0
2003-08-22 21:00:00	0.0668911	12.78	1.42	15.24	0.217	0
2003-08-22 21:30:00	0.0727704	12.49	0	14.58	0.216	0
2003-08-22 22:00:00	0.0593434	12.42	0	13.96	0.216	0
2003-08-22 22:30:00	0.039121	12.27	0	13.46	0.215	0
2003-08-22 23:00:00	0.0614511	11.75	0	13.04	0.215	0
2003-08-22 23:30:00	0.0282409	11.4	0	12.65	0.215	0
2003-08-23	0.045823	10.82	0	12.32	0.214	0
2003-08-23 00:30:00	0.0591228	10.32	0.001	12.15	0.214	0
2003-08-23 01:00:00	0.0414437	10.07	0	12.04	0.214	0
2003-08-23 01:30:00	0.082091	9.65	0	11.88	0.213	0
2003-08-23 02:00:00	0.0258935	9.26	0.001	11.61	0.213	0
2003-08-23 02:30:00	0.0173133	8.91	0.002	11.26	0.213	0
2003-08-23 03:00:00	0.0125297	8.59	0	10.93	0.212	0
2003-08-23 03:30:00	0.033453	8.54	0	10.67	0.212	0
2003-08-23 04:00:00	0.0240359	8.43	0	10.45	0.212	0
2003-08-23 04:30:00	0.0252349	7.944	0	10.21	0.211	0
2003-08-23 05:00:00	0.0312634	7.831	0	10.02	0.211	0
2003-08-23 05:30:00	0.0427289	7.925	0	9.88	0.211	0
2003-08-23 06:00:00	0.0181958	8.38	0	9.83	0.211	0
2003-08-23 06:30:00	0.00249389	8.11	0	9.84	0.211	0
2003-08-23 07:00:00	0.0259571	8.11	0	9.87	0.21	0
2003-08-23 07:30:00	0.036158	8.16	0.448	9.88	0.21	0.05
2003-08-23 08:00:00	0.036226	7.69	25.13	9.9	0.21	0.05
2003-08-23 08:30:00	-0.013036	7.813	104.8	9.92	0.21	0
2003-08-23 09:00:00	-0.052186	8.35	204.7	10	0.21	0
2003-08-23 09:30:00	-0.10799	9.3	488.2	10.28	0.21	0
2003-08-23 10:00:00	-0.13991	10.8	901	10.93	0.21	0
2003-08-23 10:30:00	-0.149156	11.98	1288	12.04	0.21	0
2003-08-23 11:00:00	-0.159304	12.18	1401	13.42	0.211	0
2003-08-23 11:30:00	-0.127614	12.62	1424	14.77	0.211	0
2003-08-23 12:00:00	-0.167546	13.09	1410	15.95	0.211	0
2003-08-23 12:30:00	-0.137531	14.11	1946	17.07	0.211	0
2003-08-23 13:00:00	-0.134379	14.18	1500	18.53	0.212	0
2003-08-23 13:30:00	-0.111266	13.55	872	19.06	0.212	0
2003-08-23 14:00:00	-0.137175	14.86	1632	18.89	0.211	0
2003-08-23 14:30:00	-0.123789	15.9	2363	19.77	0.211	0
2003-08-23 15:00:00	-0.112907	16.01	1489	21.21	0.212	0
2003-08-23 15:30:00	-0.100924	15.98	1092	21.6	0.211	0
2003-08-23 16:00:00	-0.085613	16.56	1577	21.33	0.211	0
2003-08-23 16:30:00	-0.0789444	17.52	2050	21.69	0.211	0
2003-08-23 17:00:00	-0.07717	16.88	1238	22.21	0.21	0
2003-08-23 17:30:00	-0.0897349	16.44	1167	21.73	0.21	0
2003-08-23 18:00:00	-0.0437663	16.12	692.6	21.13	0.209	0
2003-08-23 18:30:00	0.0029614	15.24	192.3	20.27	0.208	0
2003-08-23 19:00:00	0.029279	14.8	109.6	19.17	0.207	0
2003-08-23 19:30:00	0.0241641	13.99	57.83	18.27	0.206	0
2003-08-23 20:00:00	0.0513017	12.26	25.89	17.43	0.205	0
2003-08-23 20:30:00	0.0404149	12.7	5.565	16.6	0.204	0.7
2003-08-23 21:00:00	0.062895	11.61	0.071	15.94	0.204	0.7
2003-08-23 21:30:00	0.059685	9.84	0.022	15.31	0.203	0.2
2003-08-23 22:00:00	0.056576	9.55	0.006	14.68	0.203	0.2
2003-08-23 22:30:00	0.054039	9.5	0	14.15	0.203	0.05
2003-08-23 23:00:00	0.051894	9.45	0	13.69	0.203	0.05
2003-08-23 23:30:00	0.050118	9.4	0	13.3	0.203	0
2003-08-24	0.0586129	8.91	0	12.96	0.203	0
2003-08-24 00:30:00	0.0569948	8.78	0	12.67	0.203	0
2003-08-24 01:00:00	0.046251	8.4	0	12.42	0.203	0
2003-08-24 01:30:00	0.0644199	8.04	0	12.22	0.203	0
2003-08-24 02:00:00	0.0494013	7.888	0	12.06	0.203	0
2003-08-24 02:30:00	0.0364291	8.06	0	11.92	0.203	0
2003-08-24 03:00:00	0.0454301	8.07	0	11.8	0.203	0
2003-08-24 03:30:00	0.0648047	7.875	0	11.67	0.203	0.05
2003-08-24 04:00:00	0.042535	7.676	0	11.53	0.203	0.05
2003-08-24 04:30:00	0.042008	7.464	0	11.4	0.203	0.2
2003-08-24 05:00:00	0.041606	7.204	0	11.3	0.203	0.2
2003-08-24 05:30:00	0.041207	6.961	0	11.2	0.204	0.25
2003-08-24 06:00:00	0.04077	6.858	0	11.09	0.204	0.25
2003-08-24 06:30:00	0.040336	6.859	0	10.98	0.204	0.15
2003-08-24 07:00:00	0.039944	6.74	0	10.88	0.205	0.15
2003-08-24 07:30:00	0.039671	6.54	0.372	10.81	0.205	0.05
2003-08-24 08:00:00	0.039283	6.419	14.12	10.71	0.205	0.05
2003-08-24 08:30:00	0.0035463	6.611	78.4	10.61	0.206	0
2003-08-24 09:00:00	-0.045962	7.373	192.9	10.64	0.206	0
2003-08-24 09:30:00	-0.083213	7.885	344.9	10.9	0.207	0
2003-08-24 10:00:00	-0.096898	8.56	437.7	11.36	0.207	0
2003-08-24 10:30:00	-0.191036	9.47	524.5	11.98	0.207	0
2003-08-24 11:00:00	-0.181143	9.76	612.1	12.66	0.208	0
2003-08-24 11:30:00	-0.178988	10.57	794.6	13.36	0.208	0
2003-08-24 12:00:00	-0.209421	10.93	920	14.11	0.208	0
2003-08-24 12:30:00	-0.158702	11.64	1363	14.88	0.209	0
2003-08-24 13:00:00	-0.177578	12.62	1406	16.05	0.209	0
2003-08-24 13:30:00	-0.174968	12.85	1827	17.13	0.21	0
2003-08-24 14:00:00	-0.180345	14.13	2288	18.42	0.21	0
2003-08-24 14:30:00	-0.10878	14.18	1235	19.91	0.211	0.05
2003-08-24 15:00:00	-0.10319	12.21	1102	20.03	0.211	0.05
2003-08-24 15:30:00	-0.122451	12.1	932	19.46	0.21	0
2003-08-24 16:00:00	-0.164646	13.72	1267	19.06	0.21	0
2003-08-24 16:30:00	-0.137959	13.81	1036	19.19	0.209	0
2003-08-24 17:00:00	-0.0829271	13.62	564.8	19.22	0.209	0
2003-08-24 17:30:00	-0.033539	12.91	291.2	18.75	0.208	0.05
2003-08-24 18:00:00	-0.012359	11.93	197.1	17.98	0.208	0.05
2003-08-24 18:30:00	-0.0312434	12.16	319.7	17.2	0.207	0
2003-08-24 19:00:00	-0.0509928	12.44	257	16.66	0.206	0
2003-08-24 19:30:00	-0.0404338	12.5	283.2	16.24	0.206	0
2003-08-24 20:00:00	-0.00537925	12.42	191.3	15.9	0.205	0
2003-08-24 20:30:00	0.0318391	12.16	58.52	15.58	0.205	0
2003-08-24 21:00:00	0.058985	11.72	0.964	15.17	0.205	0
2003-08-24 21:30:00	0.0236645	11.22	0	14.73	0.204	0
2003-08-24 22:00:00	0.054845	11.22	0	14.32	0.204	0
2003-08-24 22:30:00	0.053193	10.99	0	13.97	0.203	0
2003-08-24 23:00:00	0.051664	10.28	0	13.64	0.203	0
2003-08-24 23:30:00	0.050253	10.27	0	13.33	0.203	0
2003-08-25	0.049133	10.8	0	13.08	0.202	0
2003-08-25 00:30:00	0.04838	10.13	0	12.91	0.202	0
2003-08-25 01:00:00	0.0424353	9.94	0	12.76	0.202	0
2003-08-25 01:30:00	0.0578927	10.02	0	12.65	0.202	0
2003-08-25 02:00:00	0.046767	9.9	0	12.54	0.202	0
2003-08-25 02:30:00	0.046208	8.09	0	12.41	0.202	1.5
2003-08-25 03:00:00	0.04506	7.683	0	12.14	0.203	1.5
2003-08-25 03:30:00	0.04389	7.679	0	11.86	0.204	0.5
2003-08-25 04:00:00	0.043147	7.857	0	11.68	0.205	0.5
2003-08-25 04:30:00	0.042535	7.431	0	11.53	0.207	1.75
2003-08-25 05:00:00	0.041807	7.214	0	11.35	0.21	1.75
2003-08-25 05:30:00	0.040849	6.926	0	11.11	0.216	1.15
2003-08-25 06:00:00	0.039905	6.83	0	10.87	0.222	1.15
2003-08-25 06:30:00	0.039168	6.705	0	10.68	0.229	1.05
2003-08-25 07:00:00	0.038439	6.322	0	10.49	0.235	1.05
2003-08-25 07:30:00	0.037644	5.803	0.271	10.28	0.24	0.3
2003-08-25 08:00:00	0.036859	5.665	9.23	10.07	0.243	0.3
2003-08-25 08:30:00	0.023686	5.61	42.07	9.88	0.244	0.4
2003-08-25 09:00:00	0.0034086	5.688	73.06	9.75	0.245	0.4
2003-08-25 09:30:00	-0.016726	5.775	110.5	9.67	0.246	0.4
2003-08-25 10:00:00	-0.028993	5.703	137.5	9.64	0.246	0.4
2003-08-25 10:30:00	-0.072228	5.837	272.2	9.64	0.247	0.2
2003-08-25 11:00:00	-0.11612	6.121	540.4	9.77	0.247	0.2
2003-08-25 11:30:00	-0.12797	6.501	678.4	10.15	0.247	0
2003-08-25 12:00:00	-0.14814	7.169	1052	10.69	0.247	0
2003-08-25 12:30:00	-0.14986	8.05	1174	11.47	0.247	0
2003-08-25 13:00:00	-0.15263	8.87	1394	12.46	0.246	0
2003-08-25 13:30:00	-0.1493	9.64	1442	13.5	0.245	0
2003-08-25 14:00:00	-0.193233	10.31	1773	14.57	0.245	0
2003-08-25 14:30:00	-0.154964	11.13	1981	15.81	0.245	0
2003-08-25 15:00:00	-0.14492	11.75	2215	17.12	0.244	0
2003-08-25 15:30:00	-0.130641	12.63	2172	18.24	0.244	0
2003-08-25 16:00:00	-0.103796	14.64	1853	19.15	0.243	0
2003-08-25 16:30:00	-0.121483	13.68	808	19.77	0.243	0
2003-08-25 17:00:00	-0.089765	14.13	791.3	19.62	0.242	0
2003-08-25 17:30:00	-0.0806463	14.83	810	19.16	0.241	1.85
2003-08-25 18:00:00	0.0032128	12.42	166.3	18.82	0.241	1.85
2003-08-25 18:30:00	0.000487	11.03	161	18.01	0.244	0.1
2003-08-25 19:00:00	-0.0014257	11.25	150.7	16.95	0.243	0.1
2003-08-25 19:30:00	0.012603	11.12	109.3	16.18	0.243	0
2003-08-25 20:00:00	0.048375	11.28	42.87	15.65	0.243	0
2003-08-25 20:30:00	0.040206	10.34	13.74	15.16	0.243	0
2003-08-25 21:00:00	0.048739	9.99	0.459	14.64	0.242	0
2003-08-25 21:30:00	0.0459981	10.05	0	14.13	0.242	0
2003-08-25 22:00:00	0.0268191	10	0	13.73	0.242	0
2003-08-25 22:30:00	0.050615	9.97	0	13.41	0.242	0
2003-08-25 23:00:00	0.049445	9.86	0	13.15	0.242	0
2003-08-25 23:30:00	0.048424	9.75	0	12.92	0.242	0
2003-08-26	0.0502328	9.7	0	12.72	0.242	0
2003-08-26 00:30:00	0.0719132	9.59	0	12.56	0.241	0
2003-08-26 01:00:00	0.0441196	9.58	0	12.41	0.241	0
2003-08-26 01:30:00	0.0512175	9.59	0	12.28	0.241	0
2003-08-26 02:00:00	0.0925748	9.42	0	12.15	0.241	0
2003-08-26 02:30:00	0.0381697	8.92	0	12.03	0.241	0
2003-08-26 03:00:00	0.0424845	8.76	0	11.86	0.241	0
2003-08-26 03:30:00	0.043065	8.29	0	11.66	0.24	0.3
2003-08-26 04:00:00	0.042251	8.13	0	11.46	0.24	0.3
2003-08-26 04:30:00	0.041486	7.678	0	11.27	0.241	0.25
2003-08-26 05:00:00	0.040849	7.811	0	11.11	0.241	0.25
2003-08-26 05:30:00	0.040297	7.75	0	10.97	0.241	0.15
2003-08-26 06:00:00	0.039905	7.799	0	10.87	0.241	0.15
2003-08-26 06:30:00	0.039632	7.753	0	10.8	0.242	0.55
2003-08-26 07:00:00	0.039322	7.528	0	10.72	0.242	0.55
2003-08-26 07:30:00	0.039013	7.353	0.26	10.64	0.243	0.4
2003-08-26 08:00:00	0.03863	7.137	10.89	10.54	0.244	0.4
2003-08-26 08:30:00	0.038063	7.191	25.51	10.47	0.244	0.45
2003-08-26 09:00:00	0.0157	7.083	57.09	10.43	0.245	0.45
2003-08-26 09:30:00	-0.044222	7.039	185	10.4	0.246	0
2003-08-26 10:00:00	-0.096356	7.861	411.1	10.47	0.247	0
2003-08-26 10:30:00	-0.1143	8.78	558.5	10.78	0.247	0.05
2003-08-26 11:00:00	-0.14229	10.19	976	11.3	0.247	0.05
2003-08-26 11:30:00	-0.14479	10.58	1115	12.16	0.247	0
2003-08-26 12:00:00	-0.14243	11.28	1175	13.22	0.247	0
2003-08-26 12:30:00	-0.14005	11.53	1295	14.18	0.247	0
2003-08-26 13:00:00	-0.148056	12.8	2080	14.97	0.247	0
2003-08-26 13:30:00	-0.128766	13.19	1909	16.01	0.247	0
2003-08-26 14:00:00	-0.121792	13.74	1831	17.06	0.247	0
2003-08-26 14:30:00	-0.0972975	14.41	2320	17.88	0.246	0
2003-08-26 15:00:00	-0.0884438	15	2163	18.89	0.246	0
2003-08-26 15:30:00	-0.0786912	16.11	2072	19.75	0.246	0
2003-08-26 16:00:00	-0.0992335	16.69	2000	20.44	0.245	0
2003-08-26 16:30:00	-0.0991939	17.11	1969	20.97	0.245	0
2003-08-26 17:00:00	-0.0583333	16.64	888	21.33	0.244	0
2003-08-26 17:30:00	-0.084741	14.64	860	21.09	0.243	0.3
2003-08-26 18:00:00	-0.0693485	14.25	606	20.2	0.243	0.3
2003-08-26 18:30:00	-0.0400371	14.19	352.6	19.33	0.242	0
2003-08-26 19:00:00	-0.052845	14.12	463.1	18.41	0.241	0
2003-08-26 19:30:00	-0.02976	13.74	307.3	17.64	0.241	0
2003-08-26 20:00:00	0.0628946	13.55	137.9	17.03	0.24	0
2003-08-26 20:30:00	0.071194	12.09	23.22	16.53	0.24	0
2003-08-26 21:00:00	0.0761391	11.35	0.471	15.96	0.239	0
2003-08-26 21:30:00	0.0357008	10.83	0.003	15.36	0.239	0
2003-08-26 22:00:00	0.021794	10.12	0.006	14.81	0.238	0
2003-08-26 22:30:00	0.0281095	10.23	0.001	14.33	0.238	0
2003-08-26 23:00:00	0.0423485	10.24	0	13.9	0.238	0
2003-08-26 23:30:00	0.0462957	10.57	0	13.56	0.238	0
2003-08-27	0.0239553	10.15	0	13.33	0.237	0
2003-08-27 00:30:00	0.0601128	9.78	0	13.14	0.237	0
2003-08-27 01:00:00	0.0620739	9.75	0	12.94	0.237	0
2003-08-27 01:30:00	0.00939889	9.59	0	12.74	0.237	0
2003-08-27 02:00:00	0.0321188	9.56	0	12.56	0.236	0
2003-08-27 02:30:00	0.0418203	9.77	0	12.35	0.236	0
2003-08-27 03:00:00	0.0528377	9.57	0	12.19	0.236	0
2003-08-27 03:30:00	0.044682	9.22	0	12.05	0.236	0.05
2003-08-27 04:00:00	0.044306	8.84	0	11.96	0.236	0.05
2003-08-27 04:30:00	0.043807	8.42	0	11.84	0.236	0.05
2003-08-27 05:00:00	0.043147	7.791	0	11.68	0.236	0.05
2003-08-27 05:30:00	0.042332	8.14	0	11.48	0.236	0.2
2003-08-27 06:00:00	0.041606	7.295	0	11.3	0.236	0.2
2003-08-27 06:30:00	0.033993	7.547	0	11.09	0.236	0
2003-08-27 07:00:00	0.055968	7.812	0	10.89	0.236	0
2003-08-27 07:30:00	0.039477	8.04	0.108	10.76	0.236	0.1
2003-08-27 08:00:00	0.039168	8.05	7.993	10.68	0.236	0.1
2003-08-27 08:30:00	0.020019	7.616	51.56	10.62	0.236	0
2003-08-27 09:00:00	-0.0202353	7.773	115.7	10.54	0.236	0
2003-08-27 09:30:00	-0.0412018	7.962	189	10.5	0.236	0
2003-08-27 10:00:00	-0.0807287	8.46	398.9	10.54	0.236	0
2003-08-27 10:30:00	-0.11567	9.05	621.3	10.75	0.236	0
2003-08-27 11:00:00	-0.167634	10.14	815	11.19	0.236	0
2003-08-27 11:30:00	-0.17169	11.77	935	11.89	0.236	0
2003-08-27 12:00:00	-0.19406	12.24	1056	12.78	0.236	0
2003-08-27 12:30:00	-0.174275	11.9	668.1	13.75	0.236	0
2003-08-27 13:00:00	-0.195441	12.77	1104	14.34	0.236	0
2003-08-27 13:30:00	-0.172581	13.59	2343	15.01	0.236	0
2003-08-27 14:00:00	-0.151525	14.16	2344	16.37	0.236	0
2003-08-27 14:30:00	-0.170736	14.61	2147	17.82	0.236	0
2003-08-27 15:00:00	-0.108777	15.51	1446	18.81	0.236	0
2003-08-27 15:30:00	-0.0939285	14.95	932	19.21	0.235	0
2003-08-27 16:00:00	-0.113621	15.81	1428	19.03	0.235	0
2003-08-27 16:30:00	-0.0877457	16.59	1689	19.06	0.234	0
2003-08-27 17:00:00	-0.0526669	16.75	1454	19.29	0.234	0
2003-08-27 17:30:00	-0.0645409	17.48	1475	19.34	0.233	0
2003-08-27 18:00:00	-0.0657755	17.84	1206	19.47	0.233	0
2003-08-27 18:30:00	-0.0390505	16.32	810	19.48	0.232	0
2003-08-27 19:00:00	-0.094706	15.6	820	19.11	0.232	0
2003-08-27 19:30:00	-0.0124665	16.31	558.8	18.48	0.231	0
2003-08-27 20:00:00	0.0419496	15.49	119	17.85	0.23	0
2003-08-27 20:30:00	0.0474236	15.1	24.54	17.2	0.23	0
2003-08-27 21:00:00	0.0445078	14.31	0.889	16.51	0.229	0
2003-08-27 21:30:00	0.0456842	13.06	0.017	15.89	0.229	0
2003-08-27 22:00:00	0.059886	12.54	0.005	15.35	0.228	0
2003-08-27 22:30:00	0.040508	12.51	0.001	14.88	0.228	0
2003-08-27 23:00:00	0.0330137	11.99	0	14.47	0.228	0
2003-08-27 23:30:00	0.0665137	12.28	0	14.13	0.227	0
2003-08-28	0.0415698	11.71	0	13.91	0.227	0
2003-08-28 00:30:00	0.0132318	11.99	0	13.68	0.227	0
2003-08-28 01:00:00	0.0693954	11.56	0	13.42	0.226	0
2003-08-28 01:30:00	0.0939073	10.89	0	13.16	0.226	0
2003-08-28 02:00:00	0.0463482	10.63	0	12.92	0.226	0
2003-08-28 02:30:00	0.0362723	10.35	0	12.67	0.226	0
2003-08-28 03:00:00	0.0311268	10.54	0.001	12.38	0.225	0
2003-08-28 03:30:00	0.0404953	10.23	0	12.1	0.225	0
2003-08-28 04:00:00	0.0141081	9.73	0	11.86	0.225	0
2003-08-28 04:30:00	0.0643858	9.59	0	11.62	0.225	0
2003-08-28 05:00:00	0.0368033	9.6	0	11.38	0.225	0
2003-08-28 05:30:00	0.0327664	10.3	0	11.21	0.225	0
2003-08-28 06:00:00	0.0333854	10.14	0	11.14	0.225	0
2003-08-28 06:30:00	0.0615396	9.41	0	11.12	0.224	0
2003-08-28 07:00:00	0.0459322	9.52	0	11.1	0.224	0
2003-08-28 07:30:00	0.0350688	9.25	0.621	11.03	0.224	0
2003-08-28 08:00:00	0.0309585	8.63	26.92	10.88	0.224	0
2003-08-28 08:30:00	-0.00193088	9.17	98.4	10.67	0.224	0
2003-08-28 09:00:00	-0.0810514	9.79	270.1	10.61	0.224	0
2003-08-28 09:30:00	-0.128827	10.63	439.2	10.74	0.224	0
2003-08-28 10:00:00	-0.154703	11.25	723.6	11.08	0.224	0
2003-08-28 10:30:00	-0.162454	12.72	1214	11.69	0.224	0
2003-08-28 11:00:00	-0.15523	13.95	1541	12.71	0.224	0
2003-08-28 11:30:00	-0.171865	14.57	1473	14.03	0.224	0
2003-08-28 12:00:00	-0.102758	14.7	1469	15.42	0.225	0
2003-08-28 12:30:00	-0.101095	15.34	1998	16.48	0.225	0
2003-08-28 13:00:00	-0.122737	15.78	1941	17.41	0.224	0
2003-08-28 13:30:00	-0.117096	16.37	2113	18.34	0.224	0
2003-08-28 14:00:00	-0.0894919	16.88	2276	19.24	0.224	0
2003-08-28 14:30:00	-0.0860544	16.35	1077	20.21	0.224	0
2003-08-28 15:00:00	-0.0403039	15.48	541.8	20.26	0.224	0
2003-08-28 15:30:00	-0.0239551	13.71	323.6	19.6	0.223	0
2003-08-28 16:00:00	-0.000627361	12.08	214	18.69	0.222	0
2003-08-28 16:30:00	0.00582529	11.71	193	17.74	0.221	0
2003-08-28 17:00:00	0.00678449	11.47	160.6	16.9	0.22	0
2003-08-28 17:30:00	-0.00464672	11.63	173.5	16.2	0.22	0
2003-08-28 18:00:00	0.00626984	11.24	140.7	15.66	0.219	0
2003-08-28 18:30:00	0.0333407	11.86	130.2	15.25	0.219	0
2003-08-28 19:00:00	0.043181	12.02	45.24	14.94	0.219	0
2003-08-28 19:30:00	0.056479	10.01	25.03	14.66	0.218	0.7
2003-08-28 20:00:00	0.054607	10.36	21	14.27	0.219	0.7
2003-08-28 20:30:00	0.052867	9.05	2.987	13.9	0.22	0.9
2003-08-28 21:00:00	0.051344	8.79	0.076	13.57	0.22	0.9
2003-08-28 21:30:00	0.050118	8.68	0	13.3	0.221	0.35
2003-08-28 22:00:00	0.048955	8.57	0	13.04	0.221	0.35
2003-08-28 22:30:00	0.047941	8.71	0	12.81	0.222	0.25
2003-08-28 23:00:00	0.047026	8.8	0	12.6	0.223	0.25
2003-08-28 23:30:00	0.046079	8.48	0	12.38	0.223	0
2003-08-29	0.0632837	8.37	0	12.17	0.224	0
2003-08-29 00:30:00	0.0336965	8.18	0	11.94	0.224	0
2003-08-29 01:00:00	0.0128326	7.971	0	11.69	0.224	0
2003-08-29 01:30:00	0.0250778	7.945	0	11.43	0.225	0
2003-08-29 02:00:00	0.0527136	8.07	0	11.24	0.225	0
2003-08-29 02:30:00	0.0570256	7.829	0	11.07	0.225	0
2003-08-29 03:00:00	0.0255257	7.665	0	10.9	0.225	0
2003-08-29 03:30:00	0.0275003	7.528	0	10.74	0.225	0.35
2003-08-29 04:00:00	0.03909	7.683	0	10.66	0.226	0.35
2003-08-29 04:30:00	0.038975	7.538	0	10.63	0.227	0.65
2003-08-29 05:00:00	0.038821	7.396	0	10.59	0.228	0.65
2003-08-29 05:30:00	0.038668	7.354	0	10.55	0.228	0
2003-08-29 06:00:00	0.038515	7.445	0	10.51	0.229	0
2003-08-29 06:30:00	0.038325	7.479	0	10.46	0.229	0.15
2003-08-29 07:00:00	0.038173	7.411	0	10.42	0.23	0.15
2003-08-29 07:30:00	0.037983	7.338	0.557	10.37	0.23	0
2003-08-29 08:00:00	0.030191	7.448	35.19	10.31	0.231	0
2003-08-29 08:30:00	-0.0205614	7.677	85.8	10.29	0.231	0
2003-08-29 09:00:00	-0.0420207	7.984	151	10.34	0.231	0
2003-08-29 09:30:00	-0.0456277	9	458.7	10.48	0.232	0
2003-08-29 10:00:00	-0.12591	10.47	686.8	10.87	0.232	0
2003-08-29 10:30:00	-0.14196	10.74	999	11.65	0.232	0
2003-08-29 11:00:00	-0.195413	11.46	976	12.61	0.232	0
2003-08-29 11:30:00	-0.200421	11.22	774.4	13.61	0.232	0
2003-08-29 12:00:00	-0.174613	12.12	1465	14.18	0.233	0
2003-08-29 12:30:00	-0.155531	12.93	1350	14.91	0.233	0
2003-08-29 13:00:00	-0.13555	13.57	1336	15.74	0.233	0
2003-08-29 13:30:00	-0.136148	13.35	1186	16.52	0.233	0
2003-08-29 14:00:00	-0.0955201	13.1	491.8	16.64	0.232	0
2003-08-29 14:30:00	-0.154718	13.75	1174	16.19	0.232	0
2003-08-29 15:00:00	-0.155238	15	2274	16.19	0.232	0
[truncated: 5,969 more rows]

## Sheet: 2004nee
date	NEE	Ta	PAR	Tsoil	WC	PP(mm)
2004-01-01	0.00251605	-6.943	0.002	-4.957	0.052	0
2004-01-01 00:30:00	0.00235403	-8.86	0.019	-5.284	0.051	0
2004-01-01 01:00:00	0.00217403	-9.38	0.016	-5.668	0.051	0
2004-01-01 01:30:00	0.00199195	-9.02	0	-6.082	0.05	0
2004-01-01 02:00:00	0.00183292	-9.11	0	-6.468	0.05	0
2004-01-01 02:30:00	0.00170221	-10.6	0	-6.805	0.05	0
2004-01-01 03:00:00	0.00159021	-11.08	0	-7.11	0.049	0
2004-01-01 03:30:00	0.00149692	-10.01	0	-7.377	0.049	0
2004-01-01 04:00:00	0.00141312	-10.85	0	-7.628	0.049	0
2004-01-01 04:30:00	0.00133582	-11.69	0	-7.87	0.048	0
2004-01-01 05:00:00	0.00126243	-12.93	0	-8.11	0.048	0
2004-01-01 05:30:00	0.00121238	-13.39	0	-8.28	0.048	0
2004-01-01 06:00:00	0.00118936	-13.84	0	-8.36	0.048	0
2004-01-01 06:30:00	0.00115548	-14.22	0	-8.48	0.048	0
2004-01-01 07:00:00	0.00110608	-13.25	0	-8.66	0.047	0
2004-01-01 07:30:00	0.0010688	-13.95	0	-8.8	0.047	0
2004-01-01 08:00:00	0.00102487	-13.35	0	-8.97	0.047	0
2004-01-01 08:30:00	0.000965266	-14.01	0.012	-9.21	0.047	0
2004-01-01 09:00:00	0.000901497	-14.05	6.426	-9.48	0.047	0
2004-01-01 09:30:00	0.000843263	-14.58	51.81	-9.74	0.047	0
2004-01-01 10:00:00	0.000796338	-12.86	289.6	-9.96	0.046	0
2004-01-01 10:30:00	0.000832412	-10.57	528.5	-9.79	0.046	0
2004-01-01 11:00:00	0.000999695	-8.43	730.7	-9.07	0.047	0
2004-01-01 11:30:00	0.00128048	-6.686	912	-8.05	0.047	0
2004-01-01 12:00:00	0.00162738	-5.905	1070	-7.007	0.049	0
2004-01-01 12:30:00	0.0020026	-4.448	1198	-6.057	0.049	0
2004-01-01 13:00:00	0.00245215	-1.689	1301	-5.084	0.05	0
2004-01-01 13:30:00	0.00289687	-1.603	1371	-4.247	0.05	0
2004-01-01 14:00:00	0.00328037	-1.211	1420	-3.6	0.051	0
2004-01-01 14:30:00	0.003636	-0.519	1625	-3.049	0.053	0
2004-01-01 15:00:00	0.00396434	0.385	1715	-2.575	0.054	0
2004-01-01 15:30:00	0.00430514	0.576	1345	-2.113	0.056	0
2004-01-01 16:00:00	0.0046761	0.751	1262	-1.64	0.059	0
2004-01-01 16:30:00	0.00498745	0.902	930	-1.264	0.061	0
2004-01-01 17:00:00	0.00522026	0.904	687.8	-0.994	0.063	0
2004-01-01 17:30:00	0.00537089	0.238	384.9	-0.824	0.064	0
2004-01-01 18:00:00	0.0053978	0.438	309.2	-0.794	0.064	0
2004-01-01 18:30:00	0.00533783	-0.338	150.6	-0.861	0.063	0
2004-01-01 19:00:00	0.00526953	-1.131	47.36	-0.938	0.063	0
2004-01-01 19:30:00	0.00521412	-2.925	3.944	-1.001	0.062	0
2004-01-01 20:00:00	0.00516698	-4.079	0.034	-1.055	0.062	0
2004-01-01 20:30:00	0.00511841	-4.043	0.006	-1.111	0.061	0
2004-01-01 21:00:00	0.00505133	-3.79	0	-1.189	0.06	0
2004-01-01 21:30:00	0.00493677	-3.963	0	-1.324	0.059	0
2004-01-01 22:00:00	0.00475337	-4.772	0	-1.545	0.058	0
2004-01-01 22:30:00	0.00451332	-4.4	0.001	-1.844	0.056	0
2004-01-01 23:00:00	0.00423485	-4.906	0	-2.206	0.056	0
2004-01-01 23:30:00	0.0039287	-6.196	0.003	-2.625	0.056	0
2004-01-02	0.00359394	-7.272	0.002	-3.112	0.055	0
2004-01-02 00:30:00	0.00325067	-7.98	0.007	-3.648	0.054	0
2004-01-02 01:00:00	0.00291386	-8.89	0	-4.217	0.053	0
2004-01-02 01:30:00	0.00261452	-9.88	0	-4.766	0.052	0
2004-01-02 02:00:00	0.00234968	-9.98	0	-5.293	0.051	0
2004-01-02 02:30:00	0.0021151	-11.12	0	-5.799	0.051	0
2004-01-02 03:00:00	0.00190787	-11.74	0.002	-6.283	0.05	0
2004-01-02 03:30:00	0.00172532	-12.84	0.015	-6.744	0.049	0
2004-01-02 04:00:00	0.00156321	-12.44	0	-7.186	0.049	0
2004-01-02 04:30:00	0.00142163	-14.62	0	-7.602	0.048	0
2004-01-02 05:00:00	0.00129719	-15.12	0.001	-7.995	0.048	0
2004-01-02 05:30:00	0.00118366	-15.38	0.001	-8.38	0.048	0
2004-01-02 06:00:00	0.001082	-16.72	0.001	-8.75	0.047	0
2004-01-02 06:30:00	0.000989762	-16.18	0	-9.11	0.047	0
2004-01-02 07:00:00	0.000910729	-17.42	0	-9.44	0.046	0
2004-01-02 07:30:00	0.00083891	-16.54	0	-9.76	0.046	0
2004-01-02 08:00:00	0.00077366	-15.52	0	-10.07	0.046	0
2004-01-02 08:30:00	0.00071823	-15.19	0.003	-10.35	0.046	0
2004-01-02 09:00:00	0.000669616	-15.23	7.086	-10.61	0.045	0
2004-01-02 09:30:00	0.00062709	-14.62	94.1	-10.85	0.045	0
2004-01-02 10:00:00	0.000608329	-14.55	313.3	-10.96	0.045	0
2004-01-02 10:30:00	0.000664178	-12.15	520.6	-10.64	0.045	0
2004-01-02 11:00:00	0.000819536	-10.09	719.9	-9.85	0.046	0
2004-01-02 11:30:00	0.001082	-7.393	903	-8.75	0.046	0
2004-01-02 12:00:00	0.00145072	-8.36	1063	-7.514	0.048	0
2004-01-02 12:30:00	0.00186748	-7.411	1192	-6.382	0.049	0
2004-01-02 13:00:00	0.00233237	-5.912	1288	-5.329	0.049	0
2004-01-02 13:30:00	0.00285359	-4.158	1351	-4.324	0.05	0
2004-01-02 14:00:00	0.00335865	-2.627	1392	-3.475	0.052	0
2004-01-02 14:30:00	0.00381904	0.189	1399	-2.781	0.054	0
2004-01-02 15:00:00	0.00424613	3.257	1290	-2.191	0.057	0
2004-01-02 15:30:00	0.00462858	2.759	937	-1.699	0.059	0
2004-01-02 16:00:00	0.00491576	2.849	737.1	-1.349	0.062	0
2004-01-02 16:30:00	0.00512101	2.675	684.5	-1.108	0.064	0
2004-01-02 17:00:00	0.00525366	2.343	415.4	-0.956	0.065	0
2004-01-02 17:30:00	0.00532359	1.923	306.3	-0.877	0.066	0
2004-01-02 18:00:00	0.00531825	1.617	204.5	-0.883	0.065	0
2004-01-02 18:30:00	0.00526423	1.348	150.3	-0.944	0.065	0
2004-01-02 19:00:00	0.00520712	1.163	84.4	-1.009	0.064	0
2004-01-02 19:30:00	0.00516176	-0.43	6.923	-1.061	0.064	0
2004-01-02 20:00:00	0.00512014	-2.947	0.079	-1.109	0.063	0
2004-01-02 20:30:00	0.00507448	-4.139	0.052	-1.162	0.062	0
2004-01-02 21:00:00	0.00500187	-5.042	0.076	-1.247	0.061	0
2004-01-02 21:30:00	0.00485481	-4.69	0.003	-1.422	0.06	0
2004-01-02 22:00:00	0.00459178	-6.2	0.004	-1.745	0.058	0
2004-01-02 22:30:00	0.0042371	-7.834	0.04	-2.203	0.056	0
2004-01-02 23:00:00	0.00383227	-6.572	0	-2.762	0.056	0
2004-01-02 23:30:00	0.00344798	-5.611	0	-3.335	0.055	0
2004-01-03	0.00313272	-6.677	0	-3.842	0.054	0
2004-01-03 00:30:00	0.00285135	-7.014	0	-4.328	0.053	0
2004-01-03 01:00:00	0.00258847	-7.914	0	-4.816	0.052	0
2004-01-03 01:30:00	0.00234246	-8	0	-5.308	0.052	0
2004-01-03 02:00:00	0.00212938	-8.85	0	-5.767	0.051	0
2004-01-03 02:30:00	0.00194225	-9.01	0	-6.2	0.05	0
2004-01-03 03:00:00	0.00177772	-9.85	0	-6.608	0.05	0
2004-01-03 03:30:00	0.00162957	-11.72	0.006	-7.001	0.049	0
2004-01-03 04:00:00	0.00148331	-12.76	0.046	-7.417	0.049	0
2004-01-03 04:30:00	0.00134553	-13.03	0.017	-7.839	0.048	0
2004-01-03 05:00:00	0.00122401	-15.29	0.004	-8.24	0.048	0
2004-01-03 05:30:00	0.00111691	-13.43	0	-8.62	0.047	0
2004-01-03 06:00:00	0.00102233	-14.08	0	-8.98	0.047	0
2004-01-03 06:30:00	0.000941249	-15.53	0	-9.31	0.047	0
2004-01-03 07:00:00	0.000863076	-15.62	0	-9.65	0.046	0
2004-01-03 07:30:00	0.000792176	-15.65	0	-9.98	0.046	0
2004-01-03 08:00:00	0.00072789	-16.05	0	-10.3	0.046	0
2004-01-03 08:30:00	0.000669616	-16.41	0.009	-10.61	0.045	0
2004-01-03 09:00:00	0.000618506	-16.23	7.034	-10.9	0.045	0
2004-01-03 09:30:00	0.000573753	-14.42	93.4	-11.17	0.045	0
2004-01-03 10:00:00	0.000553145	-13.71	313	-11.3	0.045	0
2004-01-03 10:30:00	0.000606646	-9.34	518.1	-10.97	0.045	0
2004-01-03 11:00:00	0.000763522	-8.02	718.1	-10.12	0.045	0
2004-01-03 11:30:00	0.00102487	-8.05	903	-8.97	0.046	0
2004-01-03 12:00:00	0.00139267	-6.223	1060	-7.691	0.048	0
2004-01-03 12:30:00	0.00183571	-4.755	1187	-6.461	0.049	0
2004-01-03 13:00:00	0.0023439	-4.749	1286	-5.305	0.049	0
2004-01-03 13:30:00	0.00289687	-3.562	1351	-4.247	0.051	0
2004-01-03 14:00:00	0.00342677	-2.652	1381	-3.368	0.053	0
2004-01-03 14:30:00	0.00389895	-1.801	1377	-2.667	0.055	0
2004-01-03 15:00:00	0.00433716	-1.171	1378	-2.071	0.057	0
2004-01-03 15:30:00	0.00474519	-0.623	1320	-1.555	0.06	0
2004-01-03 16:00:00	0.00509856	-0.094	1254	-1.134	0.064	0
2004-01-03 16:30:00	0.00538343	0.369	1115	-0.81	0.068	0
2004-01-03 17:00:00	0.00563981	0.105	780.9	-0.529	0.072	0
2004-01-03 17:30:00	0.00580678	-0.07	550.7	-0.351	0.075	0
2004-01-03 18:00:00	0.00585909	-0.448	336.4	-0.296	0.075	0
2004-01-03 18:30:00	0.00581247	-0.813	136	-0.345	0.075	0
2004-01-03 19:00:00	0.00569196	-1.463	42.26	-0.473	0.073	0
2004-01-03 19:30:00	0.00559724	-2.126	3.751	-0.575	0.071	0
2004-01-03 20:00:00	0.00552651	-2.323	0.003	-0.652	0.069	0
2004-01-03 20:30:00	0.0054655	-2.925	0	-0.719	0.068	0
2004-01-03 21:00:00	0.00540859	-3.053	0	-0.782	0.067	0
2004-01-03 21:30:00	0.00534765	-3.712	0	-0.85	0.065	0
2004-01-03 22:00:00	0.00527395	-4.974	0.002	-0.933	0.064	0
2004-01-03 22:30:00	0.00516698	-5.853	0.018	-1.055	0.062	0
2004-01-03 23:00:00	0.00499933	-6.874	0.025	-1.25	0.061	0
2004-01-03 23:30:00	0.00474438	-7.572	0.022	-1.556	0.059	0
2004-01-04	0.00441413	-7.693	0.003	-1.971	0.057	0
2004-01-04 00:30:00	0.00406104	-9.16	0	-2.441	0.056	0
2004-01-04 01:00:00	0.00372326	-8.39	0	-2.92	0.056	0
2004-01-04 01:30:00	0.00342677	-7.445	0	-3.368	0.056	0
2004-01-04 02:00:00	0.00317914	-8.77	0	-3.765	0.055	0
2004-01-04 02:30:00	0.00295611	-10.24	0	-4.143	0.054	0
2004-01-04 03:00:00	0.00271212	-12.09	0.005	-4.582	0.053	0
2004-01-04 03:30:00	0.00245115	-12.84	0.017	-5.086	0.052	0
2004-01-04 04:00:00	0.00220236	-12.32	0.004	-5.606	0.051	0
2004-01-04 04:30:00	0.00198515	-12.19	0	-6.098	0.051	0
2004-01-04 05:00:00	0.00179846	-13.99	0	-6.555	0.05	0
2004-01-04 05:30:00	0.00162775	-13.46	0.001	-7.006	0.049	0
2004-01-04 06:00:00	0.00147317	-13.76	0	-7.447	0.049	0
2004-01-04 06:30:00	0.00133519	-15.3	0.001	-7.872	0.048	0
2004-01-04 07:00:00	0.00121238	-16.02	0.001	-8.28	0.048	0
2004-01-04 07:30:00	0.00110069	-16.81	0	-8.68	0.047	0
2004-01-04 08:00:00	0.000999695	-17.02	0	-9.07	0.047	0
2004-01-04 08:30:00	0.000913049	-17.7	0.001	-9.43	0.047	0
2004-01-04 09:00:00	0.000834574	-17.66	6.738	-9.78	0.046	0
2004-01-04 09:30:00	0.000765542	-17.43	91.7	-10.11	0.046	0
2004-01-04 10:00:00	0.000722082	-15.4	310.1	-10.33	0.046	0
2004-01-04 10:30:00	0.000769593	-13.56	516.5	-10.09	0.046	0
2004-01-04 11:00:00	0.000927065	-10.82	720.3	-9.37	0.046	0
2004-01-04 11:30:00	0.00119795	-8.87	910	-8.33	0.047	0
2004-01-04 12:00:00	0.00158414	-7.01	1129	-7.127	0.049	0
2004-01-04 12:30:00	0.00208103	-5.956	1138	-5.876	0.05	0
2004-01-04 13:00:00	0.00262238	-4.079	1281	-4.751	0.05	0
2004-01-04 13:30:00	0.0031622	-2.712	1341	-3.793	0.052	0
2004-01-04 14:00:00	0.00366491	-1.184	1322	-3.006	0.054	0
2004-01-04 14:30:00	0.0040939	0.492	1406	-2.396	0.056	0
2004-01-04 15:00:00	0.00442809	0.285	959	-1.953	0.058	0
2004-01-04 15:30:00	0.00468176	-0.238	674	-1.633	0.06	0
2004-01-04 16:00:00	0.00484152	-0.418	539.2	-1.438	0.061	0
2004-01-04 16:30:00	0.0049292	-0.612	414.3	-1.333	0.062	0
2004-01-04 17:00:00	0.00496882	-0.672	331.4	-1.286	0.062	0
2004-01-04 17:30:00	0.00497389	-0.824	260.7	-1.28	0.062	0
2004-01-04 18:00:00	0.0049629	-0.619	418.6	-1.293	0.062	0
2004-01-04 18:30:00	0.00495024	-1.145	179	-1.308	0.062	0
2004-01-04 19:00:00	0.00493424	-2.168	72.04	-1.327	0.061	0
2004-01-04 19:30:00	0.00489984	-2.952	6.461	-1.368	0.061	0
2004-01-04 20:00:00	0.00481917	-3.781	0.041	-1.465	0.06	0
2004-01-04 20:30:00	0.00464626	-4.834	0.056	-1.677	0.059	0
2004-01-04 21:00:00	0.00435631	-6.201	0.074	-2.046	0.057	0
2004-01-04 21:30:00	0.00398584	-7.203	0.063	-2.545	0.056	0
2004-01-04 22:00:00	0.00358597	-5.75	0.003	-3.124	0.055	0
2004-01-04 22:30:00	0.00321812	-5.546	0	-3.701	0.055	0
2004-01-04 23:00:00	0.00291443	-5.526	0	-4.216	0.054	0
2004-01-04 23:30:00	0.0026598	-6.202	0	-4.68	0.053	0
2004-01-05	0.00241008	-8.6	0.001	-5.169	0.052	0
2004-01-05 00:30:00	0.0021754	-8.35	0	-5.665	0.051	0
2004-01-05 01:00:00	0.0019911	-9.22	0	-6.084	0.051	0
2004-01-05 01:30:00	0.00184572	-9.74	0	-6.436	0.05	0
2004-01-05 02:00:00	0.00171544	-10.82	0	-6.77	0.05	0
2004-01-05 02:30:00	0.00157845	-11.04	0.001	-7.143	0.049	0
2004-01-05 03:00:00	0.00143413	-12.52	0.048	-7.564	0.049	0
2004-01-05 03:30:00	0.00129933	-14.07	0.019	-7.988	0.048	0
2004-01-05 04:00:00	0.00117799	-15.01	0.004	-8.4	0.048	0
2004-01-05 04:30:00	0.00107407	-14.93	0.007	-8.78	0.047	0
2004-01-05 05:00:00	0.00098729	-15.31	0	-9.12	0.047	0
2004-01-05 05:30:00	0.000908414	-16.03	0	-9.45	0.047	0
2004-01-05 06:00:00	0.000834574	-16.51	0	-9.78	0.046	0
2004-01-05 06:30:00	0.000765542	-17.28	0	-10.11	0.046	0
2004-01-05 07:00:00	0.000701096	-16.65	0	-10.44	0.046	0
2004-01-05 07:30:00	0.00064454	-17.57	0	-10.75	0.045	0
2004-01-05 08:00:00	0.000593314	-18.27	0	-11.05	0.045	0
2004-01-05 08:30:00	0.000548474	-18.89	0.002	-11.33	0.045	0
2004-01-05 09:00:00	0.000507832	-17.62	6	-11.6	0.044	0
2004-01-05 09:30:00	0.000473757	-18.23	90	-11.84	0.044	0
2004-01-05 10:00:00	0.000457419	-16.06	293.8	-11.96	0.044	0
2004-01-05 10:30:00	0.000500577	-13.9	471	-11.65	0.044	0
2004-01-05 11:00:00	0.000616801	-12.21	719.4	-10.91	0.045	0
2004-01-05 11:30:00	0.000830255	-10.96	898	-9.8	0.045	0
2004-01-05 12:00:00	0.00114991	-8.95	1053	-8.5	0.047	0
2004-01-05 12:30:00	0.00157916	-7.801	1164	-7.141	0.048	0
2004-01-05 13:00:00	0.00207839	-6.711	1288	-5.882	0.048	0
2004-01-05 13:30:00	0.00260825	-5.719	1354	-4.778	0.049	0
2004-01-05 14:00:00	0.00313092	-4.24	1381	-3.845	0.052	0
2004-01-05 14:30:00	0.00361659	-2.741	1366	-3.078	0.054	0
2004-01-05 15:00:00	0.00408073	-2.154	1175	-2.414	0.056	0
2004-01-05 15:30:00	0.00449995	-1.355	956	-1.861	0.058	0
2004-01-05 16:00:00	0.00483821	-0.036	978	-1.442	0.06	0
2004-01-05 16:30:00	0.00511064	0.468	904	-1.12	0.063	0
2004-01-05 17:00:00	0.00533694	0.099	605.9	-0.862	0.065	0
2004-01-05 17:30:00	0.00548912	-0.226	373	-0.693	0.067	0
2004-01-05 18:00:00	0.00554757	-0.436	372.2	-0.629	0.067	0
2004-01-05 18:30:00	0.00551464	-0.582	361.5	-0.665	0.067	0
2004-01-05 19:00:00	0.00543654	-1.183	110.9	-0.751	0.066	0
2004-01-05 19:30:00	0.00536015	-3.402	8.62	-0.836	0.065	0
2004-01-05 20:00:00	0.00529518	-5.066	0.154	-0.909	0.064	0
2004-01-05 20:30:00	0.0052264	-6.008	0.098	-0.987	0.063	0
2004-01-05 21:00:00	0.00512706	-7.114	0.093	-1.101	0.061	0
2004-01-05 21:30:00	0.00490403	-8.5	0.046	-1.363	0.059	0
2004-01-05 22:00:00	0.0044686	-9.27	0.001	-1.901	0.057	0
2004-01-05 22:30:00	0.00393794	-10.28	0.002	-2.612	0.055	0
2004-01-05 23:00:00	0.00343383	-10.45	0	-3.357	0.055	0
2004-01-05 23:30:00	0.00299823	-11.51	0.001	-4.07	0.054	0
2004-01-06	0.00263341	-12.24	0.001	-4.73	0.053	0
2004-01-06 00:30:00	0.00233045	-11.1	0	-5.333	0.052	0
2004-01-06 01:00:00	0.00208455	-13	0	-5.868	0.051	0
2004-01-06 01:30:00	0.0018825	-14.05	0	-6.345	0.05	0
2004-01-06 02:00:00	0.00170825	-13.04	0	-6.789	0.05	0
2004-01-06 02:30:00	0.0015671	-13.52	0	-7.175	0.049	0
2004-01-06 03:00:00	0.00146644	-14.2	0	-7.467	0.049	0
2004-01-06 03:30:00	0.00139364	-14.44	0	-7.688	0.049	0
2004-01-06 04:00:00	0.00132802	-13.97	0	-7.895	0.048	0
2004-01-06 04:30:00	0.00126843	-14.54	0	-8.09	0.048	0
2004-01-06 05:00:00	0.00120948	-15.09	0	-8.29	0.048	0
2004-01-06 05:30:00	0.00114713	-13.89	0	-8.51	0.048	0
2004-01-06 06:00:00	0.00108732	-16.01	0	-8.73	0.047	0
2004-01-06 06:30:00	0.00104021	-15.26	0	-8.91	0.047	0
2004-01-06 07:00:00	0.00100219	-14.79	0	-9.06	0.047	0
2004-01-06 07:30:00	0.000960425	-14.58	0	-9.23	0.047	0
2004-01-06 08:00:00	0.000908414	-15.61	0	-9.45	0.047	0
2004-01-06 08:30:00	0.000854226	-15.05	0.002	-9.69	0.046	0
2004-01-06 09:00:00	0.000808926	-15.9	4.761	-9.9	0.046	0
2004-01-06 09:30:00	0.000775701	-15.52	74.54	-10.06	0.046	0
2004-01-06 10:00:00	0.000765542	-13.43	234.5	-10.11	0.046	0
2004-01-06 10:30:00	0.000815279	-10.21	467.5	-9.87	0.046	0
2004-01-06 11:00:00	0.000970127	-7.692	463.4	-9.19	0.046	0
2004-01-06 11:30:00	0.00118651	-7.318	779.6	-8.37	0.047	0
2004-01-06 12:00:00	0.00147452	-6.58	973	-7.443	0.049	0
2004-01-06 12:30:00	0.00185094	-4.531	1042	-6.423	0.049	0
2004-01-06 13:00:00	0.00237001	-2.498	1098	-5.251	0.049	0
2004-01-06 13:30:00	0.0028631	-1.546	1206	-4.307	0.051	0
2004-01-06 14:00:00	0.00327913	-1.147	991	-3.602	0.052	0
2004-01-06 14:30:00	0.00362261	-0.833	869	-3.069	0.054	0
2004-01-06 15:00:00	0.00390814	-0.919	495.8	-2.654	0.055	0
2004-01-06 15:30:00	0.0041196	-1.063	316.5	-2.361	0.056	0
2004-01-06 16:00:00	0.00424839	-1.059	296	-2.188	0.057	0
2004-01-06 16:30:00	0.0043097	-1.252	261.2	-2.107	0.057	0
2004-01-06 17:00:00	0.00433563	-0.908	352.8	-2.073	0.057	0
2004-01-06 17:30:00	0.00435938	0.313	559.8	-2.042	0.057	0
2004-01-06 18:00:00	0.00443819	0.144	290.1	-1.94	0.058	0
2004-01-06 18:30:00	0.00449995	-0.527	114.4	-1.861	0.058	0
2004-01-06 19:00:00	0.00448817	-0.908	40.05	-1.876	0.058	0
2004-01-06 19:30:00	0.00443586	-1.182	4.409	-1.943	0.058	0
2004-01-06 20:00:00	0.00435018	-1.833	0.014	-2.054	0.057	0
2004-01-06 20:30:00	0.00423635	-2.516	0.002	-2.204	0.057	0
2004-01-06 21:00:00	0.00408878	-3.843	0.012	-2.403	0.056	0
2004-01-06 21:30:00	0.00389965	-3.945	0.001	-2.666	0.055	0
2004-01-06 22:00:00	0.00370011	-3.77	0	-2.954	0.054	0
2004-01-06 22:30:00	0.0035404	-4.101	0	-3.193	0.053	0
2004-01-06 23:00:00	0.00341588	-4.251	0	-3.385	0.054	0
2004-01-06 23:30:00	0.00330777	-4.68	0	-3.556	0.054	0
2004-01-07	0.00321812	-5.363	0	-3.701	0.054	0
2004-01-07 00:30:00	0.00314292	-4.845	0	-3.825	0.054	0
2004-01-07 01:00:00	0.00308739	-5.371	0	-3.918	0.054	0
2004-01-07 01:30:00	0.00303729	-5.543	0	-4.003	0.053	0
2004-01-07 02:00:00	0.00297913	-5.337	0	-4.103	0.053	0
2004-01-07 02:30:00	0.0029167	-6.516	0	-4.212	0.053	0
2004-01-07 03:00:00	0.0028363	-7.181	0.003	-4.355	0.053	0
2004-01-07 03:30:00	0.00272775	-7.937	0.002	-4.553	0.053	0
2004-01-07 04:00:00	0.00259055	-8.54	0	-4.812	0.053	0
2004-01-07 04:30:00	0.00245265	-9.28	0	-5.083	0.053	0
2004-01-07 05:00:00	0.00232662	-9.83	0	-5.341	0.052	0
2004-01-07 05:30:00	0.00218314	-11.39	0.002	-5.648	0.052	0
2004-01-07 06:00:00	0.00201802	-11.23	0.003	-6.021	0.051	0
2004-01-07 06:30:00	0.00185134	-11.23	0.003	-6.422	0.05	0
2004-01-07 07:00:00	0.00170863	-10.81	0	-6.788	0.05	0
2004-01-07 07:30:00	0.0015895	-11.18	0	-7.112	0.049	0
2004-01-07 08:00:00	0.00148501	-10.31	0	-7.412	0.049	0
2004-01-07 08:30:00	0.00138301	-11.81	0.007	-7.721	0.049	0
2004-01-07 09:00:00	0.00128654	-13.02	6.47	-8.03	0.048	0
2004-01-07 09:30:00	0.00120659	-13.84	89.8	-8.3	0.048	0
2004-01-07 10:00:00	0.00115548	-12.3	302.5	-8.48	0.048	0
2004-01-07 10:30:00	0.00119795	-9.24	507.1	-8.33	0.048	0
2004-01-07 11:00:00	0.0013766	-7.074	710.6	-7.741	0.048	0
2004-01-07 11:30:00	0.00169019	-6.962	896	-6.837	0.05	0
2004-01-07 12:00:00	0.00211332	-6.415	1073	-5.803	0.05	0
2004-01-07 12:30:00	0.00259731	-5.695	1213	-4.799	0.05	0
2004-01-07 13:00:00	0.00311059	-5.267	1316	-3.879	0.052	0
2004-01-07 13:30:00	0.00359859	-4.605	1377	-3.105	0.054	0
2004-01-07 14:00:00	0.00403199	-3.975	1409	-2.481	0.056	0
2004-01-07 14:30:00	0.00442809	-3.598	1413	-1.953	0.058	0
2004-01-07 15:00:00	0.00481917	-2.617	1381	-1.465	0.061	0
2004-01-07 15:30:00	0.0052115	-2.305	1320	-1.004	0.066	0
2004-01-07 16:00:00	0.00556777	-1.656	1213	-0.607	0.072	0
2004-01-07 16:30:00	0.00586005	-2.667	456.1	-0.295	0.077	0
2004-01-07 17:00:00	0.00603467	-2.649	582.7	-0.114	0.079	0
2004-01-07 17:30:00	0.00606593	-2.165	564.5	-0.082	0.08	0
2004-01-07 18:00:00	0.00607376	-2.729	291.9	-0.074	0.08	0
2004-01-07 18:30:00	0.00594448	-2.916	229.5	-0.207	0.08	0
2004-01-07 19:00:00	0.00580299	-3.31	81.9	-0.355	0.078	0
2004-01-07 19:30:00	0.00571816	-3.831	8.86	-0.445	0.075	0
2004-01-07 20:00:00	0.00565933	-4.189	0.032	-0.508	0.074	0
2004-01-07 20:30:00	0.0056074	-6.3	0.06	-0.564	0.072	0
2004-01-07 21:00:00	0.00555674	-7.329	0.077	-0.619	0.071	0
2004-01-07 21:30:00	0.00550369	-8.89	0.083	-0.677	0.068	0
2004-01-07 22:00:00	0.0054212	-8.23	0.026	-0.768	0.065	0
2004-01-07 22:30:00	0.00522201	-8.39	0.004	-0.992	0.062	0
2004-01-07 23:00:00	0.00482496	-9.89	0	-1.458	0.059	0
2004-01-07 23:30:00	0.00430818	-9.45	0.001	-2.109	0.057	0
2004-01-08	0.00380653	-10.56	0.002	-2.799	0.057	0
2004-01-08 00:30:00	0.00337321	-11.2	0	-3.452	0.055	0
2004-01-08 01:00:00	0.00301043	-11.25	0	-4.049	0.054	0
2004-01-08 01:30:00	0.00271535	-10.44	0	-4.576	0.053	0
2004-01-08 02:00:00	0.00248772	-9.87	0	-5.013	0.052	0
2004-01-08 02:30:00	0.00234583	-9.51	0	-5.301	0.052	0
2004-01-08 03:00:00	0.00226501	-10.54	0	-5.471	0.052	0
2004-01-08 03:30:00	0.0021636	-11.5	0	-5.691	0.051	0
2004-01-08 04:00:00	0.00205347	-11.22	0	-5.939	0.051	0
2004-01-08 04:30:00	0.00196572	-12.18	0	-6.144	0.051	0
2004-01-08 05:00:00	0.00192356	-11.75	0	-6.245	0.05	0
2004-01-08 05:30:00	0.00192149	-11.68	0	-6.25	0.05	0
2004-01-08 06:00:00	0.0019306	-10.83	0	-6.228	0.05	0
2004-01-08 06:30:00	0.00194184	-11.19	0	-6.201	0.05	0
2004-01-08 07:00:00	0.00192438	-11.19	0	-6.243	0.05	0
2004-01-08 07:30:00	0.00188372	-10.24	0	-6.342	0.05	0
2004-01-08 08:00:00	0.00185778	-9.64	0	-6.406	0.05	0
2004-01-08 08:30:00	0.00185496	-10.11	0	-6.413	0.05	0
2004-01-08 09:00:00	0.00183292	-11.16	5.212	-6.468	0.05	0
2004-01-08 09:30:00	0.0017645	-11.99	56.83	-6.642	0.05	0
2004-01-08 10:00:00	0.0017041	-11	214.9	-6.8	0.05	0
2004-01-08 10:30:00	0.00171469	-8.44	432.8	-6.772	0.05	0
2004-01-08 11:00:00	0.00187843	-7.674	735.2	-6.355	0.051	0
2004-01-08 11:30:00	0.00218132	-6.389	885	-5.652	0.051	0
2004-01-08 12:00:00	0.002575	-5.909	874	-4.842	0.051	0
2004-01-08 12:30:00	0.00293436	-4.962	1286	-4.181	0.051	0
2004-01-08 13:00:00	0.00336814	-4.415	1397	-3.46	0.053	0
2004-01-08 13:30:00	0.00381209	-4.297	1439	-2.791	0.055	0
2004-01-08 14:00:00	0.00419145	-4.535	1336	-2.264	0.057	0
2004-01-08 14:30:00	0.00450938	-4.893	806	-1.849	0.059	0
2004-01-08 15:00:00	0.00476156	-4.947	534.7	-1.535	0.061	0
2004-01-08 15:30:00	0.00493088	-4.956	491.2	-1.331	0.063	0
2004-01-08 16:00:00	0.00502997	-4.985	462.8	-1.214	0.063	0
2004-01-08 16:30:00	0.00509081	-4.535	457.2	-1.143	0.064	0
2004-01-08 17:00:00	0.00514005	-4.357	362.9	-1.086	0.064	0
2004-01-08 17:30:00	0.00518527	-4.778	309.5	-1.034	0.064	0
2004-01-08 18:00:00	0.005201	-4.98	150.5	-1.016	0.064	0
2004-01-08 18:30:00	0.00517568	-5.56	87.7	-1.045	0.064	0
2004-01-08 19:00:00	0.00513745	-6.754	32.8	-1.089	0.064	0
2004-01-08 19:30:00	0.00509426	-6.755	3.42	-1.139	0.063	0
2004-01-08 20:00:00	0.00502571	-6.437	0.008	-1.219	0.062	0
2004-01-08 20:30:00	0.00491073	-6.655	0	-1.355	0.061	0
2004-01-08 21:00:00	0.0047501	-7.6	0	-1.549	0.06	0
2004-01-08 21:30:00	0.00455045	-7.805	0	-1.797	0.059	0
2004-01-08 22:00:00	0.00431579	-7.959	0	-2.099	0.058	0
2004-01-08 22:30:00	0.00405958	-8.11	0	-2.443	0.056	0
2004-01-08 23:00:00	0.00381209	-8.79	0	-2.791	0.056	0
2004-01-08 23:30:00	0.00361392	-9.56	0	-3.082	0.056	0
2004-01-09	0.00346218	-10.15	0	-3.313	0.056	0
2004-01-09 00:30:00	0.00333345	-10.68	0	-3.515	0.055	0
2004-01-09 01:00:00	0.00318521	-11.17	0	-3.755	0.055	0
2004-01-09 01:30:00	0.00299649	-11.54	0.002	-4.073	0.055	0
2004-01-09 02:00:00	0.0027767	-13.12	0.033	-4.463	0.054	0
2004-01-09 02:30:00	0.00254514	-12.8	0.02	-4.9	0.053	0
2004-01-09 03:00:00	0.00232997	-12.82	0	-5.334	0.052	0
2004-01-09 03:30:00	0.00214014	-13.43	0	-5.743	0.051	0
2004-01-09 04:00:00	0.00197711	-13.67	0	-6.117	0.051	0
2004-01-09 04:30:00	0.00182098	-14.83	0	-6.498	0.05	0
2004-01-09 05:00:00	0.00167338	-14.93	0	-6.882	0.05	0
2004-01-09 05:30:00	0.00155828	-14.24	0	-7.2	0.049	0
2004-01-09 06:00:00	0.00146275	-14.73	0	-7.478	0.049	0
2004-01-09 06:30:00	0.00135846	-14.93	0	-7.798	0.049	0
2004-01-09 07:00:00	0.00125945	-14.98	0	-8.12	0.048	0
2004-01-09 07:30:00	0.00116951	-16.6	0	-8.43	0.048	0
2004-01-09 08:00:00	0.00108466	-17.02	0	-8.74	0.047	0
2004-01-09 08:30:00	0.00100469	-16.93	0.002	-9.05	0.047	0
2004-01-09 09:00:00	0.000931774	-16.88	5.962	-9.35	0.047	0
2004-01-09 09:30:00	0.0008653	-15.97	101.8	-9.64	0.046	0
2004-01-09 10:00:00	0.000823811	-14.14	332.5	-9.83	0.046	0
2004-01-09 10:30:00	0.000856431	-12.33	523.9	-9.68	0.046	0
2004-01-09 11:00:00	0.00098729	-10.64	712.7	-9.12	0.047	0
2004-01-09 11:30:00	0.0012211	-9.3	914	-8.25	0.048	0
2004-01-09 12:00:00	0.00156321	-9.16	1069	-7.186	0.049	0
2004-01-09 12:30:00	0.0020163	-8.68	1221	-6.025	0.05	0
2004-01-09 13:00:00	0.00254822	-8.23	1251	-4.894	0.05	0
2004-01-09 13:30:00	0.00309036	-7.191	1091	-3.913	0.052	0
2004-01-09 14:00:00	0.00355752	-6.496	1079	-3.167	0.054	0
2004-01-09 14:30:00	0.00393225	-5.916	977	-2.62	0.055	0
2004-01-09 15:00:00	0.00425366	-5.633	898	-2.181	0.057	0
2004-01-09 15:30:00	0.00452593	-5.027	974	-1.828	0.059	0
2004-01-09 16:00:00	0.00474846	-4.151	911	-1.551	0.06	0
2004-01-09 16:30:00	0.00495024	-3.92	644.5	-1.308	0.061	0
2004-01-09 17:00:00	0.00511064	-3.464	501.1	-1.12	0.063	0
2004-01-09 17:30:00	0.00521588	-3.623	394.6	-0.999	0.063	0
2004-01-09 18:00:00	0.00527218	-3.701	243.9	-0.935	0.064	0
2004-01-09 18:30:00	0.00526776	-3.748	139.4	-0.94	0.063	0
2004-01-09 19:00:00	0.00521675	-4.201	49.07	-0.998	0.063	0
2004-01-09 19:30:00	0.0051661	-4.785	6.147	-1.056	0.063	0
2004-01-09 20:00:00	0.00511841	-5.18	0.019	-1.111	0.062	0
2004-01-09 20:30:00	0.00505904	-5.354	0	-1.18	0.061	0
2004-01-09 21:00:00	0.00496797	-4.976	0	-1.287	0.06	0
2004-01-09 21:30:00	0.00483323	-5.571	0	-1.448	0.059	0
2004-01-09 22:00:00	0.00466399	-5.998	0	-1.655	0.059	0
2004-01-09 22:30:00	0.00446782	-5.523	0	-1.902	0.058	0
2004-01-09 23:00:00	0.00425592	-5.802	0	-2.178	0.057	0
2004-01-09 23:30:00	0.00404359	-6.134	0	-2.465	0.056	0
2004-01-10	0.00385113	-6.375	0	-2.735	0.055	0
2004-01-10 00:30:00	0.00367301	-6.882	0	-2.994	0.055	0
2004-01-10 01:00:00	0.00348356	-8.28	0	-3.28	0.055	0
2004-01-10 01:30:00	0.00327479	-8.98	0	-3.609	0.055	0
2004-01-10 02:00:00	0.00305432	-8.61	0	-3.974	0.055	0
2004-01-10 02:30:00	0.00285582	-11.22	0	-4.32	0.054	0
2004-01-10 03:00:00	0.00265716	-11.46	0	-4.685	0.053	0
2004-01-10 03:30:00	0.00245414	-11.09	0.001	-5.08	0.053	0
2004-01-10 04:00:00	0.00226407	-12.27	0.001	-5.473	0.052	0
2004-01-10 04:30:00	0.00208763	-13.12	0.005	-5.861	0.051	0
2004-01-10 05:00:00	0.00191611	-12.99	0.011	-6.263	0.051	0
2004-01-10 05:30:00	0.00175715	-13.94	0.003	-6.661	0.05	0
2004-01-10 06:00:00	0.00162084	-14.32	0	-7.025	0.05	0
2004-01-10 06:30:00	0.00149999	-14.7	0	-7.368	0.049	0
2004-01-10 07:00:00	0.00138719	-15.88	0	-7.708	0.049	0
2004-01-10 07:30:00	0.0012835	-15.9	0	-8.04	0.048	0
2004-01-10 08:00:00	0.00118651	-16.03	0	-8.37	0.048	0
2004-01-10 08:30:00	0.00109801	-15.65	0.002	-8.69	0.048	0
2004-01-10 09:00:00	0.00101474	-17.12	6.22	-9.01	0.047	0
2004-01-10 09:30:00	0.000941249	-16.05	89.2	-9.31	0.047	0
2004-01-10 10:00:00	0.000894621	-12.58	302.1	-9.51	0.047	0
2004-01-10 10:30:00	0.000941249	-12.11	511.7	-9.31	0.047	0
2004-01-10 11:00:00	0.00110608	-10.61	715.5	-8.66	0.047	0
2004-01-10 11:30:00	0.0013888	-8.73	901	-7.703	0.049	0
2004-01-10 12:00:00	0.00179768	-7.491	1063	-6.557	0.05	0
2004-01-10 12:30:00	0.00231229	-6.881	1196	-5.371	0.05	0
2004-01-10 13:00:00	0.00287938	-5.798	1296	-4.278	0.051	0
2004-01-10 13:30:00	0.00341908	-4.945	1362	-3.38	0.053	0
2004-01-10 14:00:00	0.00389965	-3.805	1395	-2.666	0.055	0
2004-01-10 14:30:00	0.00434405	-3.192	1396	-2.062	0.058	0
2004-01-10 15:00:00	0.0047632	-2.086	1364	-1.533	0.061	0
2004-01-10 15:30:00	0.00513485	-1.557	1280	-1.092	0.064	0
2004-01-10 16:00:00	0.00549549	-1.397	710.7	-0.686	0.069	0
2004-01-10 16:30:00	0.0057614	-0.813	847	-0.399	0.073	0
2004-01-10 17:00:00	0.00591367	-0.007	933	-0.239	0.075	0
2004-01-10 17:30:00	0.00611206	0.789	722.9	-0.035	0.077	0
2004-01-10 18:00:00	0.00622302	0.089	447.5	0.077	0.078	0
2004-01-10 18:30:00	0.00613966	-0.79	244.7	-0.007	0.078	0
2004-01-10 19:00:00	0.00588586	-1.548	105.8	-0.268	0.076	0
2004-01-10 19:30:00	0.00574445	-4.094	10.68	-0.417	0.074	0
2004-01-10 20:00:00	0.00567329	-5.104	0.157	-0.493	0.072	0
2004-01-10 20:30:00	0.0056111	-5.545	0.03	-0.56	0.07	0
2004-01-10 21:00:00	0.00555124	-5.952	0.001	-0.625	0.068	0
2004-01-10 21:30:00	0.0054773	-6.068	0	-0.706	0.066	0
2004-01-10 22:00:00	0.00536641	-7.297	0	-0.829	0.064	0
2004-01-10 22:30:00	0.0051975	-7.001	0	-1.02	0.062	0
2004-01-10 23:00:00	0.00497982	-7.154	0	-1.273	0.06	0
2004-01-10 23:30:00	0.00472479	-8.01	0.001	-1.58	0.059	0
2004-01-11	0.00441103	-8.67	0.015	-1.975	0.057	0
2004-01-11 00:30:00	0.00404795	-8.93	0.005	-2.459	0.057	0
2004-01-11 01:00:00	0.00369943	-8.64	0.004	-2.955	0.056	0
2004-01-11 01:30:00	0.00339736	-8.43	0	-3.414	0.056	0
2004-01-11 02:00:00	0.00317914	-10.63	0	-3.765	0.055	0
2004-01-11 02:30:00	0.00301043	-11.25	0	-4.049	0.055	0
2004-01-11 03:00:00	0.00280804	-11.14	0	-4.406	0.054	0
2004-01-11 03:30:00	0.00257396	-12.08	0.01	-4.844	0.053	0
2004-01-11 04:00:00	0.00235113	-12.87	0.003	-5.29	0.052	0
2004-01-11 04:30:00	0.0021532	-12.66	0.011	-5.714	0.051	0
2004-01-11 05:00:00	0.00196909	-12.43	0.004	-6.136	0.051	0
2004-01-11 05:30:00	0.00179964	-12.44	0	-6.552	0.05	0
2004-01-11 06:00:00	0.00165302	-14.13	0	-6.937	0.05	0
2004-01-11 06:30:00	0.00152545	-14.08	0	-7.294	0.049	0
2004-01-11 07:00:00	0.00141182	-14.42	0	-7.632	0.049	0
2004-01-11 07:30:00	0.00131069	-13.77	0	-7.951	0.048	0
2004-01-11 08:00:00	0.00121819	-14.73	0	-8.26	0.048	0
2004-01-11 08:30:00	0.00113332	-15.62	0.002	-8.56	0.048	0
2004-01-11 09:00:00	0.00105313	-15.58	6.189	-8.86	0.047	0
2004-01-11 09:30:00	0.000984824	-14.94	94.1	-9.13	0.047	0
2004-01-11 10:00:00	0.000950799	-14.24	264.8	-9.27	0.047	0
2004-01-11 10:30:00	0.000997204	-11.79	500.8	-9.08	0.047	0
2004-01-11 11:00:00	0.00115548	-8.12	714.9	-8.48	0.047	0
2004-01-11 11:30:00	0.00145539	-7.327	899	-7.5	0.049	0
2004-01-11 12:00:00	0.00188413	-5.26	1062	-6.341	0.05	0
2004-01-11 12:30:00	0.00241894	-4.867	1197	-5.151	0.05	0
2004-01-11 13:00:00	0.000253852	-4.01	1267	-4.065	0.052	0
2004-01-11 13:30:00	0.00208172	-2.618	1365	-3.201	0.054	0
2004-01-11 14:00:00	0.00390959	-2.176	1360	-2.526	0.056	0
2004-01-11 14:30:00	0.00573746	-1.469	1363	-1.97	0.058	0
2004-01-11 15:00:00	0.00169755	-0.347	1322	-1.486	0.061	0
2004-01-11 15:30:00	0.00545138	0.125	1179	-1.03	0.065	0
2004-01-11 16:00:00	0.0134731	0.948	1055	-0.59	0.071	0
2004-01-11 16:30:00	0.0214948	0.801	909	-0.212	0.076	0
2004-01-11 17:00:00	0.0277879	0.426	689.3	0.125	0.079	0
2004-01-11 17:30:00	0.0308101	0.81	780.7	0.226	0.081	0
2004-01-11 18:00:00	0.0114843	0.877	529.8	0.284	0.082	0
2004-01-11 18:30:00	3.02094e-05	0.114	205.6	0.194	0.082	0
2004-01-11 19:00:00	0.00603077	-1.08	61.58	-0.118	0.081	0
2004-01-11 19:30:00	0.0057973	-2.778	10.64	-0.361	0.078	0
2004-01-11 20:00:00	0.00572473	-5.293	0.178	-0.438	0.076	0
2004-01-11 20:30:00	0.0056677	-6.317	0.099	-0.499	0.074	0
2004-01-11 21:00:00	0.00561295	-6.043	0.085	-0.558	0.071	0
2004-01-11 21:30:00	0.00554574	-6.903	0	-0.631	0.068	0
2004-01-11 22:00:00	0.0054212	-7.99	0	-0.768	0.064	0
2004-01-11 22:30:00	0.00516089	-7.654	0	-1.062	0.061	0
2004-01-11 23:00:00	0.00477058	-7.927	0	-1.524	0.059	0
2004-01-11 23:30:00	0.00433105	-7.767	0	-2.079	0.057	0
2004-01-12	0.00392515	-8.85	0	-2.63	0.057	0
2004-01-12 00:30:00	0.00358796	-8.48	0	-3.121	0.056	0
2004-01-12 01:00:00	0.00329591	-8.53	0	-3.575	0.055	0
2004-01-12 01:30:00	0.00306315	-8.39	0	-3.959	0.054	0
2004-01-12 02:00:00	0.00286422	-7.783	0	-4.305	0.054	0
2004-01-12 02:30:00	0.0026971	-7.807	0	-4.61	0.053	0
2004-01-12 03:00:00	0.00257086	-7.946	0	-4.85	0.053	0
2004-01-12 03:30:00	0.00247264	-9.73	0	-5.043	0.052	0
2004-01-12 04:00:00	0.00239193	-9.32	0	-5.206	0.052	0
2004-01-12 04:30:00	0.00231944	-9.57	0	-5.356	0.052	0
2004-01-12 05:00:00	0.00223004	-10.07	0	-5.546	0.052	0
2004-01-12 05:30:00	0.00213162	-9.93	0	-5.762	0.051	0
2004-01-12 06:00:00	0.00205565	-9.13	0	-5.934	0.051	0
2004-01-12 06:30:00	0.00203612	-8.09	0	-5.979	0.051	0
2004-01-12 07:00:00	0.00205478	-8.82	0	-5.936	0.051	0
2004-01-12 07:30:00	0.00205521	-9.54	0	-5.935	0.051	0
2004-01-12 08:00:00	0.00202878	-8.84	0	-5.996	0.051	0
2004-01-12 08:30:00	0.00202791	-8.36	0	-5.998	0.051	0
2004-01-12 09:00:00	0.00202921	-9.66	4.438	-5.995	0.051	0
2004-01-12 09:30:00	0.0019894	-9.18	79.94	-6.088	0.051	0
2004-01-12 10:00:00	0.001975	-7.924	192.6	-6.122	0.051	0
2004-01-12 10:30:00	0.00205434	-7.305	307.6	-5.937	0.052	0
2004-01-12 11:00:00	0.00343136	-6.746	390.1	-5.584	0.052	0
2004-01-12 11:30:00	0.0037443	-5.814	524.8	-5.131	0.052	0
2004-01-12 12:00:00	0.00405723	-4.676	800	-4.596	0.052	0
2004-01-12 12:30:00	0.0136691	-5.311	458.9	-3.891	0.052	0
2004-01-12 13:00:00	0.012029	-4.484	610.8	-3.327	0.053	0
2004-01-12 13:30:00	0.0103889	-3.551	722.8	-2.951	0.054	0
2004-01-12 14:00:00	0.00874885	-2.322	1357	-2.605	0.055	0
2004-01-12 14:30:00	0.00712164	-2.36	967	-2.206	0.057	0
2004-01-12 15:00:00	0.00549443	-3.202	438.6	-1.828	0.059	0
2004-01-12 15:30:00	0.00476156	-4.857	402	-1.535	0.06	0
2004-01-12 16:00:00	0.00489566	-3.195	771.6	-1.373	0.061	0
2004-01-12 16:30:00	0.00499763	-4.948	189.9	-1.252	0.062	0
2004-01-12 17:00:00	0.00508221	-5.471	130.2	-1.153	0.063	0
2004-01-12 17:30:00	0.0183939	-6.759	228.5	-1.131	0.063	0
2004-01-12 18:00:00	0.00506847	-5.764	448.6	-1.169	0.062	0
2004-01-12 18:30:00	0.00503765	-5.963	247.4	-1.205	0.062	0
2004-01-12 19:00:00	0.00501208	-5.793	132.9	-1.235	0.062	0
2004-01-12 19:30:00	0.00497643	-6.739	10.9	-1.277	0.061	0
2004-01-12 20:00:00	0.00489399	-6.945	0.117	-1.375	0.06	0
2004-01-12 20:30:00	0.0047134	-6.923	0	-1.594	0.059	0
2004-01-12 21:00:00	0.00447016	-7.36	0	-1.899	0.058	0
2004-01-12 21:30:00	0.00421011	-8.74	0	-2.239	0.057	0
2004-01-12 22:00:00	0.00392515	-9.57	0.003	-2.63	0.056	0
2004-01-12 22:30:00	0.00359859	-10.1	0	-3.105	0.056	0
2004-01-12 23:00:00	0.00327789	-10.78	0.002	-3.604	0.055	0
2004-01-12 23:30:00	0.00298029	-11.13	0.004	-4.101	0.055	0
2004-01-13	0.00272344	-11.87	0	-4.561	0.053	0
2004-01-13 00:30:00	0.00250236	-12.32	0.001	-4.984	0.053	0
2004-01-13 01:00:00	0.00229992	-12.56	0.006	-5.397	0.052	0
2004-01-13 01:30:00	0.00211822	-12.5	0.001	-5.792	0.051	0
2004-01-13 02:00:00	0.00195899	-12.65	0	-6.16	0.051	0
2004-01-13 02:30:00	0.0018186	-14.43	0	-6.504	0.05	0
2004-01-13 03:00:00	0.00168756	-14.36	0	-6.844	0.05	0
2004-01-13 03:30:00	0.0015671	-14.72	0	-7.175	0.049	0
2004-01-13 04:00:00	0.00146745	-14.44	0	-7.464	0.049	0
2004-01-13 04:30:00	0.00138816	-15.92	0	-7.705	0.049	0
2004-01-13 05:00:00	0.00131069	-16.68	0	-7.951	0.048	0
2004-01-13 05:30:00	0.00122987	-16.3	0	-8.22	0.048	0
2004-01-13 06:00:00	0.00116669	-15.29	0	-8.44	0.048	0
2004-01-13 06:30:00	0.00113607	-15.44	0	-8.55	0.048	0
2004-01-13 07:00:00	0.00112236	-15.89	0	-8.6	0.048	0
2004-01-13 07:30:00	0.0011142	-15.08	0	-8.63	0.047	0
2004-01-13 08:00:00	0.00111148	-14.87	0	-8.64	0.047	0
2004-01-13 08:30:00	0.00111963	-14.79	0	-8.61	0.047	0
2004-01-13 09:00:00	0.00112509	-14.32	3.243	-8.59	0.047	0
2004-01-13 09:30:00	0.00113057	-14.64	38.35	-8.57	0.047	0
2004-01-13 10:00:00	0.00114159	-13.49	152.2	-8.53	0.047	0
2004-01-13 10:30:00	0.00118936	-12.05	249.4	-8.36	0.048	0
2004-01-13 11:00:00	0.00128958	-10.64	395.5	-8.02	0.048	0
2004-01-13 11:30:00	0.0014444	-9.88	554	-7.533	0.048	0
2004-01-13 12:00:00	0.00166521	-8.78	826	-6.904	0.05	0
2004-01-13 12:30:00	0.00198431	-6.784	1213	-6.1	0.05	0
2004-01-13 13:00:00	0.00246914	-6.017	1338	-5.05	0.05	0
2004-01-13 13:30:00	0.0030502	-5.7	1296	-3.981	0.052	0
2004-01-13 14:00:00	0.00359128	-4.878	1117	-3.116	0.054	0
2004-01-13 14:30:00	0.00403489	-4.208	1205	-2.477	0.056	0
2004-01-13 15:00:00	0.0043786	-3.055	920	-2.017	0.058	0
2004-01-13 15:30:00	0.00180115	-2.914	1040	-1.64	0.06	0
2004-01-13 16:00:00	0.00526857	-1.436	1046	-1.345	0.062	0
2004-01-13 16:30:00	0.00721896	-1.304	639.7	-1.043	0.065	0
2004-01-13 17:00:00	0.00916936	-0.843	728.7	-0.773	0.068	0
2004-01-13 17:30:00	0.0153591	-1.379	499.5	-0.569	0.071	0
2004-01-13 18:00:00	0.0135142	-1.758	348.2	-0.452	0.072	0
2004-01-13 18:30:00	0.00685618	-2.318	184.2	-0.419	0.073	0
2004-01-13 19:00:00	0.00533778	-2.97	42.82	-0.495	0.072	0
2004-01-13 19:30:00	0.00381937	-3.399	6.576	-0.632	0.07	0
2004-01-13 20:00:00	0.00230097	-3.911	0.083	-0.714	0.069	0
2004-01-13 20:30:00	0.00541669	-4.532	0.002	-0.773	0.068	0
2004-01-13 21:00:00	0.00536373	-5.37	0.002	-0.832	0.067	0
2004-01-13 21:30:00	0.00530493	-6.09	0.002	-0.898	0.065	0
2004-01-13 22:00:00	0.00522114	-5.878	0	-0.993	0.064	0
2004-01-13 22:30:00	0.00508565	-5.857	0	-1.149	0.062	0
2004-01-13 23:00:00	0.00128946	-6.011	0	-1.37	0.061	0
2004-01-13 23:30:00	0.00469067	-5.755	0	-1.622	0.059	0
2004-01-14	0.00447955	-5.744	0	-1.887	0.058	0
2004-01-14 00:30:00	0.00427707	-6.835	0	-2.15	0.057	0
2004-01-14 01:00:00	0.0040939	-6.9	0	-2.396	0.057	0
2004-01-14 01:30:00	0.00393367	-6.8	0	-2.618	0.055	0
2004-01-14 02:00:00	0.00379683	-6.64	0	-2.813	0.056	0
2004-01-14 02:30:00	0.00368722	-6.326	0	-2.973	0.056	0
2004-01-14 03:00:00	0.00360325	-7.227	0	-3.098	0.056	0
2004-01-14 03:30:00	0.00353252	-7.712	0	-3.205	0.055	0
2004-01-14 04:00:00	0.00346736	-7.811	0	-3.305	0.055	0
2004-01-14 04:30:00	0.00341524	-7.845	0	-3.386	0.055	0
2004-01-14 05:00:00	0.00337638	-7.838	0	-3.447	0.055	0
2004-01-14 05:30:00	0.00334603	-7.945	0	-3.495	0.055	0
2004-01-14 06:00:00	0.00331965	-7.964	0	-3.537	0.055	0
2004-01-14 06:30:00	0.00329716	-8.04	0	-3.573	0.055	0
2004-01-14 07:00:00	0.00327603	-8.25	0	-3.607	0.055	0
2004-01-14 07:30:00	0.00325808	-8.48	0	-3.636	0.055	0
2004-01-14 08:00:00	0.00324082	-8.56	0	-3.664	0.054	0
2004-01-14 08:30:00	0.00321996	-8.59	0	-3.698	0.054	0
2004-01-14 09:00:00	0.00319859	-8.96	3.267	-3.733	0.054	0
2004-01-14 09:30:00	0.00318096	-9.39	39.51	-3.762	0.054	0
2004-01-14 10:00:00	0.00315074	-8.86	135.8	-3.812	0.054	0
2004-01-14 10:30:00	0.00309927	-8.25	301.8	-3.898	0.054	0
2004-01-14 11:00:00	0.00305961	-7.491	545.4	-3.965	0.054	0
2004-01-14 11:30:00	0.00304315	-7.907	517.7	-3.993	0.054	0
2004-01-14 12:00:00	0.00303495	-8.11	691.2	-4.007	0.054	0
2004-01-14 12:30:00	0.00303846	-8.37	832	-4.001	0.054	0
2004-01-14 13:00:00	0.00305079	-9.38	839	-3.98	0.054	0
2004-01-14 13:30:00	0.00306787	-10.15	767	-3.951	0.054	0
2004-01-14 14:00:00	0.00308799	-9.96	890	-3.917	0.054	0
2004-01-14 14:30:00	0.00310761	-8.49	952	-3.884	0.054	0
2004-01-14 15:00:00	0.00312672	-8.09	854	-3.852	0.054	0
2004-01-14 15:30:00	0.00314352	-7.612	814	-3.824	0.054	0
2004-01-14 16:00:00	0.00315677	-8.31	623.6	-3.802	0.054	0
2004-01-14 16:30:00	0.00316945	-9.5	412.1	-3.781	0.054	0
2004-01-14 17:00:00	0.00317551	-9.55	445.7	-3.771	0.054	0
2004-01-14 17:30:00	0.00317551	-10.57	221.1	-3.771	0.054	0
2004-01-14 18:00:00	0.00316582	-10.72	524.4	-3.787	0.054	0
2004-01-14 18:30:00	0.00315315	-10.68	221.2	-3.808	0.054	0
2004-01-14 19:00:00	0.00314052	-10.42	127.8	-3.829	0.054	0
2004-01-14 19:30:00	0.00312553	-11.08	11.44	-3.854	0.054	0
2004-01-14 20:00:00	0.00310106	-11.07	0.085	-3.895	0.054	0
2004-01-14 20:30:00	0.00306728	-11.03	0	-3.952	0.054	0
2004-01-14 21:00:00	0.00303202	-11.22	0	-4.012	0.054	0
2004-01-14 21:30:00	0.00300113	-11.52	0	-4.065	0.054	0
2004-01-14 22:00:00	0.00297221	-11.57	0	-4.115	0.053	0
2004-01-14 22:30:00	0.00294007	-11.54	0	-4.171	0.053	0
2004-01-14 23:00:00	0.00290536	-12.23	0	-4.232	0.053	0
2004-01-14 23:30:00	0.00286871	-12.4	0	-4.297	0.053	0
2004-01-15	0.00283074	-13.17	0	-4.365	0.053	0
2004-01-15 00:30:00	0.00278876	-13.74	0	-4.441	0.053	0
2004-01-15 01:00:00	0.00273857	-14.02	0	-4.533	0.053	0
2004-01-15 01:30:00	0.0026816	-14.9	0	-4.639	0.053	0
2004-01-15 02:00:00	0.00262343	-15.35	0	-4.749	0.053	0
2004-01-15 02:30:00	0.00256931	-14.89	0	-4.853	0.053	0
2004-01-15 03:00:00	0.00252012	-15.44	0	-4.949	0.052	0
2004-01-15 03:30:00	0.00246813	-15.36	0	-5.052	0.052	0
2004-01-15 04:00:00	0.00241106	-16.91	0	-5.167	0.052	0
2004-01-15 04:30:00	0.00234775	-16.67	0	-5.297	0.052	0
2004-01-15 05:00:00	0.00227912	-16.22	0	-5.441	0.052	0
2004-01-15 05:30:00	0.00220649	-16.43	0	-5.597	0.051	0
2004-01-15 06:00:00	0.00213341	-17.75	0	-5.758	0.051	0
2004-01-15 06:30:00	0.00206306	-18.11	0	-5.917	0.05	0
2004-01-15 07:00:00	0.0019962	-18.01	0	-6.072	0.05	0
2004-01-15 07:30:00	0.00192977	-18.74	0	-6.23	0.05	0
2004-01-15 08:00:00	0.00186505	-19.09	0	-6.388	0.049	0
2004-01-15 08:30:00	0.00180437	-19.67	0.006	-6.54	0.049	0
2004-01-15 09:00:00	0.00174752	-19.96	6.066	-6.686	0.049	0
2004-01-15 09:30:00	0.00169431	-20.12	93.9	-6.826	0.049	0
2004-01-15 10:00:00	0.00164236	-18.72	307.9	-6.966	0.049	0
2004-01-15 10:30:00	0.00159882	-17.3	518.5	-7.086	0.048	0
2004-01-15 11:00:00	0.00157241	-17.34	682.3	-7.16	0.048	0
2004-01-15 11:30:00	0.00156745	-14.01	842	-7.174	0.048	0
2004-01-15 12:00:00	0.00158343	-13.64	1005	-7.129	0.048	0
2004-01-15 12:30:00	0.00161902	-12.71	1185	-7.03	0.049	0
2004-01-15 13:00:00	0.00167227	-13.95	1373	-6.885	0.049	0
2004-01-15 13:30:00	0.00173907	-13.49	1457	-6.708	0.05	0
2004-01-15 14:00:00	0.00181464	-12.97	1487	-6.514	0.05	0
2004-01-15 14:30:00	0.00189597	-12.57	1470	-6.312	0.05	0
2004-01-15 15:00:00	0.0019788	-11.95	1332	-6.113	0.05	0
2004-01-15 15:30:00	0.00205695	-11.2	1380	-5.931	0.051	0
2004-01-15 16:00:00	0.00212714	-10.62	1291	-5.772	0.051	0
2004-01-15 16:30:00	0.00218999	-9.59	1132	-5.633	0.051	0
2004-01-15 17:00:00	0.00224398	-8.16	988	-5.516	0.051	0
2004-01-15 17:30:00	0.00228525	-8.33	786.2	-5.428	0.051	0
2004-01-15 18:00:00	0.00231038	-7.65	552.6	-5.375	0.051	0
2004-01-15 18:30:00	0.0023161	-7.545	340	-5.363	0.051	0
2004-01-15 19:00:00	0.00230277	-9.41	91.8	-5.391	0.051	0
2004-01-15 19:30:00	0.00227112	-11.47	13.78	-5.458	0.051	0
2004-01-15 20:00:00	0.00222032	-11.75	0.347	-5.567	0.051	0
2004-01-15 20:30:00	0.00215591	-11.72	0.094	-5.708	0.051	0
2004-01-15 21:00:00	0.00208499	-12.47	0.043	-5.867	0.051	0
2004-01-15 21:30:00	0.00201415	-13.22	0.041	-6.03	0.05	0
2004-01-15 22:00:00	0.00194643	-15.01	0.04	-6.19	0.051	0
2004-01-15 22:30:00	0.0018829	-14.92	0.03	-6.344	0.05	0
2004-01-15 23:00:00	0.00181939	-15.74	0.005	-6.502	0.05	0
2004-01-15 23:30:00	0.00175715	-15.85	0	-6.661	0.049	0
2004-01-16	0.00169732	-16.64	0	-6.818	0.049	0
2004-01-16 00:30:00	0.00164016	-16.46	0	-6.972	0.049	0
2004-01-16 01:00:00	0.00158593	-16.93	0	-7.122	0.048	0
2004-01-16 01:30:00	0.00153378	-16.5	0	-7.27	0.048	0
2004-01-16 02:00:00	0.00148297	-16.56	0	-7.418	0.048	0
2004-01-16 02:30:00	0.00143281	-19.28	0	-7.568	0.048	0
2004-01-16 03:00:00	0.00138398	-19.39	0	-7.718	0.048	0
2004-01-16 03:30:00	0.00133738	-18.3	0	-7.865	0.047	0
2004-01-16 04:00:00	0.00129262	-17.2	0	-8.01	0.047	0
2004-01-16 04:30:00	0.00125051	-18.96	0	-8.15	0.047	0
2004-01-16 05:00:00	0.00120948	-18.39	0	-8.29	0.047	0
2004-01-16 05:30:00	0.00116951	-19.75	0	-8.43	0.047	0
2004-01-16 06:00:00	0.00113332	-20.37	0	-8.56	0.047	0
2004-01-16 06:30:00	0.00109801	-19.26	0	-8.69	0.047	0
2004-01-16 07:00:00	0.00106356	-19.18	0	-8.82	0.046	0
2004-01-16 07:30:00	0.00102996	-20.93	0	-8.95	0.046	0
2004-01-16 08:00:00	0.000997204	-20.65	0	-9.08	0.046	0
2004-01-16 08:30:00	0.000967694	-21.28	0.005	-9.2	0.046	0
2004-01-16 09:00:00	0.000936502	-22.19	6.111	-9.33	0.046	0
2004-01-16 09:30:00	0.000225276	-20.04	94.7	-9.45	0.046	0
2004-01-16 10:00:00	0.0359824	-18.27	322.1	-9.57	0.046	0
2004-01-16 10:30:00	0.0423071	-16.6	506.5	-9.65	0.045	0
2004-01-16 11:00:00	0.000860857	-14.26	673.6	-9.66	0.045	0
2004-01-16 11:30:00	0.000878737	-14.52	867	-9.58	0.046	0
2004-01-16 12:00:00	0.000913049	-14.24	1012	-9.43	0.046	0
2004-01-16 12:30:00	0.000962843	-13.05	1231	-9.22	0.046	0
2004-01-16 13:00:00	0.00102741	-12.81	1356	-8.96	0.046	0
2004-01-16 13:30:00	0.00110608	-11.54	1439	-8.66	0.047	0
2004-01-16 14:00:00	0.00119222	-10.1	1472	-8.35	0.048	0
2004-01-16 14:30:00	0.00128654	-9.39	1477	-8.03	0.048	0
2004-01-16 15:00:00	0.00138494	-8.31	1429	-7.715	0.048	0
2004-01-16 15:30:00	0.00148535	-6.994	1078	-7.411	0.049	0
2004-01-16 16:00:00	0.00158201	-6.792	840	-7.133	0.049	0
2004-01-16 16:30:00	0.00167189	-5.715	773.9	-6.886	0.049	0
2004-01-16 17:00:00	0.00402297	-1.986	936	-6.684	0.049	0
2004-01-16 17:30:00	0.00180516	-1.658	715	-6.538	0.05	0
2004-01-16 18:00:00	0.00184893	-5.389	507.2	-6.428	0.05	0
2004-01-16 18:30:00	0.0018829	-6.189	282.1	-6.344	0.05	0
2004-01-16 19:00:00	0.00190828	-6.676	120.7	-6.282	0.05	0
2004-01-16 19:30:00	0.00192231	-7.025	15.08	-6.248	0.05	0
2004-01-16 20:00:00	0.00192025	-7.041	0.24	-6.253	0.05	0
2004-01-16 20:30:00	0.00190623	-7.082	0.02	-6.287	0.05	0
2004-01-16 21:00:00	0.00188698	-8.3	0	-6.334	0.05	0
2004-01-16 21:30:00	0.00186586	-8.64	0	-6.386	0.05	0
2004-01-16 22:00:00	0.00184773	-8.18	0	-6.431	0.05	0
2004-01-16 22:30:00	0.00183252	-8.1	0	-6.469	0.05	0
2004-01-16 23:00:00	0.00181939	-7.954	0	-6.502	0.05	0
2004-01-16 23:30:00	0.00181068	-7.512	0	-6.524	0.05	0
2004-01-17	0.00567752	-9.07	0	-6.543	0.05	0
2004-01-17 00:30:00	0.0017965	-10.55	0	-6.56	0.05	0
2004-01-17 01:00:00	0.00179022	-9.97	0	-6.576	0.05	0
2004-01-17 01:30:00	0.0017785	-9.48	0	-6.606	0.05	0
2004-01-17 02:00:00	0.00176102	-9.79	0	-6.651	0.05	0
2004-01-17 02:30:00	0.00174022	-11.03	0	-6.705	0.049	0
2004-01-17 03:00:00	0.00171848	-11.25	0	-6.762	0.049	0
2004-01-17 03:30:00	0.00169356	-10.24	0	-6.828	0.049	0
2004-01-17 04:00:00	0.00166892	-10.42	0	-6.894	0.049	0
2004-01-17 04:30:00	0.00165155	-10.76	0	-6.941	0.049	0
2004-01-17 05:00:00	0.00164126	-11.11	0	-6.969	0.049	0
2004-01-17 05:30:00	0.00163541	-10.27	0	-6.985	0.049	0
2004-01-17 06:00:00	0.00163139	-10.21	0	-6.996	0.049	0
2004-01-17 06:30:00	0.00163103	-9.64	0	-6.997	0.049	0
2004-01-17 07:00:00	0.00163394	-9.56	0	-6.989	0.049	0
2004-01-17 07:30:00	0.0016398	-9.92	0	-6.973	0.049	0
2004-01-17 08:00:00	0.00164713	-9.85	0	-6.953	0.049	0
2004-01-17 08:30:00	0.00165302	-11.14	0	-6.937	0.049	0
2004-01-17 09:00:00	0.00165745	-10.03	4.689	-6.925	0.049	0
2004-01-17 09:30:00	0.00165966	-10.44	97.3	-6.919	0.049	0
2004-01-17 10:00:00	0.00165855	-9.94	204.7	-6.922	0.049	0
2004-01-17 10:30:00	0.00644796	-8.06	545.5	-6.922	0.049	0
2004-01-17 11:00:00	0.00167338	-3.65	770.9	-6.882	0.049	0
2004-01-17 11:30:00	0.00171544	-4.918	951	-6.77	0.049	0
2004-01-17 12:00:00	0.00178591	-5.592	1108	-6.587	0.049	0
2004-01-17 12:30:00	0.0019266	-4.545	1268	-6.358	0.05	0
2004-01-17 13:00:00	0.00127307	-3.696	1316	-6.096	0.05	0
2004-01-17 13:30:00	0.00210754	-3.873	933	-5.816	0.05	0
2004-01-17 14:00:00	0.00222865	-1.891	1350	-5.549	0.05	0
2004-01-17 14:30:00	0.00234631	-0.578	1218	-5.3	0.05	0
2004-01-17 15:00:00	0.00246363	-0.918	900	-5.061	0.051	0
2004-01-17 15:30:00	0.0321931	-0.94	803	-4.838	0.051	0
2004-01-17 16:00:00	0.00860376	-0.632	814	-4.633	0.05	0
2004-01-17 16:30:00	0.01158	0.888	860	-4.461	0.051	0
2004-01-17 17:00:00	0.0145562	0.935	995	-4.314	0.051	0
2004-01-17 17:30:00	0.00895799	-0.318	424.6	-4.18	0.052	0
2004-01-17 18:00:00	0.00816002	-0.566	352.7	-4.066	0.053	0
2004-01-17 18:30:00	0.00280179	0.359	437.7	-3.986	0.053	0
2004-01-17 19:00:00	0.00402019	-2.397	86.4	-3.943	0.053	0
2004-01-17 19:30:00	0.0052386	-3.883	15.07	-3.936	0.053	0
2004-01-17 20:00:00	0.00304844	-3.513	0.331	-3.984	0.052	0
2004-01-17 20:30:00	0.00299765	-4.447	0.052	-4.071	0.052	0
2004-01-17 21:00:00	0.00293379	-6.23	0.039	-4.182	0.053	0
2004-01-17 21:30:00	0.00285135	-6.192	0.002	-4.328	0.053	0
2004-01-17 22:00:00	0.0027565	-7.514	0	-4.5	0.052	0
2004-01-17 22:30:00	0.00265398	-7.61	0.001	-4.691	0.052	0
2004-01-17 23:00:00	0.00254976	-6.815	0	-4.891	0.052	0
2004-01-17 23:30:00	0.00245215	-7.295	0	-5.084	0.052	0
2004-01-18	0.0023608	-8.1	0	-5.27	0.051	0
2004-01-18 00:30:00	0.00227253	-9	0	-5.455	0.05	0
2004-01-18 01:00:00	0.00219136	-9.32	0	-5.63	0.05	0
2004-01-18 01:30:00	0.00212089	-10.58	0	-5.786	0.05	0
2004-01-18 02:00:00	0.00206132	-10.58	0	-5.921	0.049	0
2004-01-18 02:30:00	0.00200217	-12.22	0.002	-6.058	0.049	0
2004-01-18 03:00:00	0.00194267	-12.27	0.005	-6.199	0.049	0
2004-01-18 03:30:00	0.00188209	-12.26	0.003	-6.346	0.049	0
2004-01-18 04:00:00	0.00181662	-12.92	0.005	-6.509	0.048	0
2004-01-18 04:30:00	0.00174598	-13.06	0	-6.69	0.048	0
2004-01-18 05:00:00	0.00167338	-12.59	0	-6.882	0.048	0
2004-01-18 05:30:00	0.00160025	-13.68	0	-7.082	0.048	0
2004-01-18 06:00:00	0.00152996	-13.17	0	-7.281	0.047	0
2004-01-18 06:30:00	0.00146174	-13.86	0	-7.481	0.047	0
2004-01-18 07:00:00	0.00139526	-13.71	0	-7.683	0.047	0
2004-01-18 07:30:00	0.00133114	-15.35	0	-7.885	0.047	0
2004-01-18 08:00:00	0.00126843	-15.89	0	-8.09	0.046	0
2004-01-18 08:30:00	0.00120948	-14.56	0.006	-8.29	0.046	0
2004-01-18 09:00:00	0.00115269	-16.82	6.996	-8.49	0.046	0
2004-01-18 09:30:00	0.00109801	-15.28	102.7	-8.69	0.046	0
2004-01-18 10:00:00	0.00104795	-11.92	324.7	-8.88	0.046	0
2004-01-18 10:30:00	0.0010198	-10.62	540.3	-8.99	0.046	0
2004-01-18 11:00:00	0.00102233	-9.29	752.5	-8.98	0.046	0
2004-01-18 11:30:00	0.0103093	-11.06	946	-8.84	0.046	0
2004-01-18 12:00:00	0.00823352	-10.02	1114	-8.57	0.047	0
2004-01-18 12:30:00	0.00615775	-8.55	1255	-8.22	0.048	0
2004-01-18 13:00:00	0.00408199	-7.716	1361	-7.818	0.049	0
2004-01-18 13:30:00	0.00732917	-6.666	1433	-7.385	0.049	0
2004-01-18 14:00:00	0.0105764	-5.654	1471	-6.949	0.049	0
2004-01-18 14:30:00	0.019535	-4.888	1476	-6.526	0.049	0
2004-01-18 15:00:00	0.0164963	-3.987	1460	-6.132	0.049	0
2004-01-18 15:30:00	0.0114403	-3.332	1357	-5.773	0.05	0
2004-01-18 16:00:00	0.0151069	-2.636	1152	-5.445	0.051	0
2004-01-18 16:30:00	0.0204406	-2.241	1150	-5.139	0.052	0
2004-01-18 17:00:00	0.00876796	-2.597	578.4	-4.857	0.053	0
2004-01-18 17:30:00	0.00746998	-2.508	442.5	-4.612	0.054	0
2004-01-18 18:00:00	0.00428967	-2.595	271.9	-4.413	0.054	0
2004-01-18 18:30:00	0.00147491	-2.959	161.1	-4.263	0.054	0
2004-01-18 19:00:00	0.00294293	-3.371	64.35	-4.166	0.054	0
2004-01-18 19:30:00	0.00296933	-3.507	10.07	-4.12	0.054	0
2004-01-18 20:00:00	0.00296991	-3.644	0.109	-4.119	0.053	0
2004-01-18 20:30:00	0.00294808	-4	0	-4.157	0.053	0
2004-01-18 21:00:00	0.00290762	-3.395	0	-4.228	0.052	0
2004-01-18 21:30:00	0.00285582	-3.024	0	-4.32	0.052	0
2004-01-18 22:00:00	0.00280087	-3.176	0	-4.419	0.052	0
2004-01-18 22:30:00	0.00274237	-4.461	0	-4.526	0.052	0
2004-01-18 23:00:00	0.0026832	-4.948	0	-4.636	0.052	0
2004-01-18 23:30:00	0.0026229	-5.225	0.001	-4.75	0.052	0
2004-01-19	0.00256107	-6.038	0	-4.869	0.052	0
2004-01-19 00:30:00	0.00249832	-6.638	0	-4.992	0.052	0
2004-01-19 01:00:00	0.00243625	-6.706	0	-5.116	0.051	0
2004-01-19 01:30:00	0.0023773	-6.151	0	-5.236	0.051	0
2004-01-19 02:00:00	0.0023247	-5.13	0	-5.345	0.051	0
2004-01-19 02:30:00	0.00228147	-5.384	0	-5.436	0.051	0
2004-01-19 03:00:00	0.00224771	-6.356	0	-5.508	0.051	0
2004-01-19 03:30:00	0.00221801	-6.835	0	-5.572	0.051	0
2004-01-19 04:00:00	0.00219045	-6.722	0	-5.632	0.051	0
2004-01-19 04:30:00	0.00216314	-6.32	0	-5.692	0.051	0
2004-01-19 05:00:00	0.00213251	-5.761	0	-5.76	0.051	0
2004-01-19 05:30:00	0.00209956	-6.039	0	-5.834	0.051	0
2004-01-19 06:00:00	0.00206831	-5.815	0	-5.905	0.051	0
2004-01-19 06:30:00	0.00204131	-5.882	0	-5.967	0.05	0
2004-01-19 07:00:00	0.00201673	-6.294	0	-6.024	0.05	0
2004-01-19 07:30:00	0.00199237	-6.238	0	-6.081	0.05	0
2004-01-19 08:00:00	0.0019674	-6.454	0	-6.14	0.05	0
2004-01-19 08:30:00	0.00194309	-6.851	0	-6.198	0.05	0
2004-01-19 09:00:00	0.00191942	-7.3	4.536	-6.255	0.05	0
2004-01-19 09:30:00	0.00189597	-7.205	38.57	-6.312	0.05	0
2004-01-19 10:00:00	0.00187274	-7.501	74.67	-6.369	0.05	0
2004-01-19 10:30:00	0.00185134	-7.53	146.9	-6.422	0.05	0
2004-01-19 11:00:00	0.00183292	-7.013	286.6	-6.468	0.05	0
2004-01-19 11:30:00	0.00405323	-7.097	435.6	-6.484	0.05	0
2004-01-19 12:00:00	0.00563279	-5.531	1188	-6.465	0.05	0
2004-01-19 12:30:00	0.014416	-4.837	1502	-6.327	0.05	0
2004-01-19 13:00:00	0.00726894	-5.148	832	-6.006	0.05	0
2004-01-19 13:30:00	0.000121856	-6.86	321.4	-5.608	0.05	0
2004-01-19 14:00:00	0.0142417	-6.433	478.5	-5.297	0.051	0
2004-01-19 14:30:00	0.00714703	-5.68	951	-5.1	0.051	0
2004-01-19 15:00:00	0.0236931	-4.839	832	-4.949	0.051	0
2004-01-19 15:30:00	0.0251129	-4.575	746.4	-4.757	0.05	0
2004-01-19 16:00:00	0.0107186	-5.2	507.4	-4.559	0.051	0
2004-01-19 16:30:00	0.00681382	-4.551	715.5	-4.405	0.051	0
2004-01-19 17:00:00	0.0107485	-4.42	502.1	-4.286	0.052	0
2004-01-19 17:30:00	0.00476055	-4.042	600.5	-4.176	0.052	0
2004-01-19 18:00:00	0.00130314	-3.42	576.6	-4.091	0.053	0
2004-01-19 18:30:00	0.00588269	-3.934	311.8	-4.014	0.053	0
2004-01-19 19:00:00	0.000143129	-4.405	121.3	-3.972	0.053	0
2004-01-19 19:30:00	0.00303261	-4.753	23.47	-4.011	0.052	0
2004-01-19 20:00:00	0.0029676	-4.932	0.529	-4.123	0.052	0
2004-01-19 20:30:00	0.00287657	-5.82	0	-4.283	0.052	0
2004-01-19 21:00:00	0.0027674	-6.999	0.014	-4.48	0.052	0
2004-01-19 21:30:00	0.00263972	-7.38	0.002	-4.718	0.052	0
2004-01-19 22:00:00	0.0024968	-8.38	0.001	-4.995	0.052	0
2004-01-19 22:30:00	0.00235161	-10.43	0.019	-5.289	0.051	0
2004-01-19 23:00:00	0.00220695	-10.32	0.002	-5.596	0.05	0
2004-01-19 23:30:00	0.00206656	-10.43	0	-5.909	0.049	0
2004-01-20	0.00193725	-10.46	0	-6.212	0.049	0
2004-01-20 00:30:00	0.00182058	-10.66	0	-6.499	0.048	0
2004-01-20 01:00:00	0.00171279	-11.9	0	-6.777	0.048	0
2004-01-20 01:30:00	0.00160781	-11.89	0	-7.061	0.047	0
2004-01-20 02:00:00	0.00150684	-13.24	0	-7.348	0.047	0
2004-01-20 02:30:00	0.00141149	-17.11	0.003	-7.633	0.047	0
2004-01-20 03:00:00	0.00132119	-16.85	0.001	-7.917	0.046	0
2004-01-20 03:30:00	0.00123574	-17.24	0	-8.2	0.046	0
2004-01-20 04:00:00	0.00115828	-17.68	0	-8.47	0.046	0
2004-01-20 04:30:00	0.00108466	-17.98	0	-8.74	0.046	0
2004-01-20 05:00:00	0.00101727	-17.31	0	-9	0.045	0
2004-01-20 05:30:00	0.000958011	-17.48	0	-9.24	0.045	0
2004-01-20 06:00:00	0.000903798	-17.08	0	-9.47	0.045	0
2004-01-20 06:30:00	0.000854226	-17.15	0	-9.69	0.045	0
2004-01-20 07:00:00	0.000806818	-17.99	0	-9.91	0.044	0
2004-01-20 07:30:00	0.000761507	-18.23	0	-10.13	0.044	0
2004-01-20 08:00:00	0.00071823	-18.52	0	-10.35	0.044	0
2004-01-20 08:30:00	0.000684287	-18.68	0.004	-10.53	0.044	0
2004-01-20 09:00:00	0.000655194	-19.62	8.59	-10.69	0.044	0
2004-01-20 09:30:00	0.00859183	-19.84	101.8	-10.85	0.044	0
2004-01-20 10:00:00	0.00652231	-16.42	348	-11	0.043	0
2004-01-20 10:30:00	0.00445279	-14.15	540.9	-11.04	0.044	0
2004-01-20 11:00:00	0.00238326	-14.51	677.7	-10.87	0.044	0
2004-01-20 11:30:00	0.000680596	-13.1	570.5	-10.55	0.045	0
2004-01-20 12:00:00	0.000755488	-11.84	691.3	-10.16	0.045	0
2004-01-20 12:30:00	0.000836739	-9.41	1101	-9.77	0.046	0
2004-01-20 13:00:00	0.000941249	-7.034	1588	-9.31	0.047	0
2004-01-20 13:30:00	0.00109533	-7.594	1512	-8.7	0.048	0
2004-01-20 14:00:00	0.0141215	-7.593	1049	-8	0.047	0
2004-01-20 14:30:00	0.010085	-6.758	1428	-7.338	0.048	0
2004-01-20 15:00:00	0.016682	-6.181	1141	-6.75	0.05	0
2004-01-20 15:30:00	0.010104	-5.178	1327	-6.224	0.051	0
2004-01-20 16:00:00	0.00514816	-5.162	481.3	-5.774	0.052	0
2004-01-20 16:30:00	0.00230277	-4.348	513.6	-5.391	0.053	0
2004-01-20 17:00:00	0.00244866	-4.084	535.9	-5.091	0.053	0
2004-01-20 17:30:00	0.00258017	-3.346	363.5	-4.832	0.054	0
2004-01-20 18:00:00	0.00269496	-1.664	243.9	-4.614	0.054	0
2004-01-20 18:30:00	0.000595132	-0.906	222.8	-4.453	0.054	0
2004-01-20 19:00:00	0.00284187	-0.927	162.8	-4.345	0.054	0
2004-01-20 19:30:00	0.00285918	-1.836	31.16	-4.314	0.054	0
2004-01-20 20:00:00	0.00282519	-2.263	0.521	-4.375	0.053	0
2004-01-20 20:30:00	0.00275051	-2.262	0	-4.511	0.053	0
2004-01-20 21:00:00	0.00265451	-3.602	0.007	-4.69	0.052	0
2004-01-20 21:30:00	0.00254668	-5.078	0.068	-4.897	0.051	0
2004-01-20 22:00:00	0.00241993	-6.584	0.079	-5.149	0.051	0
2004-01-20 22:30:00	0.00227864	-7.97	0.014	-5.442	0.051	0
2004-01-20 23:00:00	0.00329582	-8.26	0.001	-5.752	0.051	0
2004-01-20 23:30:00	0.00347259	-8.06	0.001	-6.057	0.051	0
2004-01-21	0.00364937	-8.54	0	-6.363	0.05	0
2004-01-21 00:30:00	0.00382614	-9.33	0.011	-6.664	0.049	0
2004-01-21 01:00:00	0.0016453	-9.95	0.001	-6.958	0.048	0
2004-01-21 01:30:00	0.0015418	-10.95	0	-7.247	0.048	0
2004-01-21 02:00:00	0.00144373	-11.76	0	-7.535	0.047	0
2004-01-21 02:30:00	0.00135246	-12.48	0	-7.817	0.047	0
2004-01-21 03:00:00	0.00126843	-14.96	0.006	-8.09	0.047	0
2004-01-21 03:30:00	0.00118936	-13.64	0	-8.36	0.046	0
2004-01-21 04:00:00	0.00111148	-13.29	0	-8.64	0.046	0
2004-01-21 04:30:00	0.00104279	-13.31	0	-8.9	0.046	0
2004-01-21 05:00:00	0.000977454	-14.24	0	-9.16	0.045	0
2004-01-21 05:30:00	0.000922374	-15.32	0	-9.39	0.045	0
2004-01-21 06:00:00	0.000867528	-16.81	0	-9.63	0.045	0
2004-01-21 06:30:00	0.000817405	-16.66	0	-9.86	0.045	0
2004-01-21 07:00:00	0.000767565	-16.53	0	-10.1	0.045	0
2004-01-21 07:30:00	0.000724014	-16.14	0	-10.32	0.044	0
2004-01-21 08:00:00	0.000684287	-16.95	0	-10.53	0.044	0
2004-01-21 08:30:00	0.00064985	-16.27	0.007	-10.72	0.044	0
2004-01-21 09:00:00	0.000618506	-16.73	7.745	-10.9	0.044	0
2004-01-21 09:30:00	0.0171784	-15.99	106.7	-11.08	0.044	0
2004-01-21 10:00:00	0.000562582	-12.2	338.3	-11.24	0.044	0
2004-01-21 10:30:00	0.000562582	-12.69	551.6	-11.24	0.044	0
2004-01-21 11:00:00	0.000601619	-11.6	651.9	-11	0.044	0
2004-01-21 11:30:00	0.000675088	-10.12	961	-10.58	0.045	0
2004-01-21 12:00:00	0.000785966	-9.24	1119	-10.01	0.046	0
2004-01-21 12:30:00	0.000941249	-8.04	1212	-9.31	0.047	0
2004-01-21 13:00:00	0.00113607	-7.031	1033	-8.55	0.047	0
2004-01-21 13:30:00	0.00134271	-5.566	1273	-7.848	0.047	0
2004-01-21 14:00:00	0.0015618	-4.668	1473	-7.19	0.049	0
2004-01-21 14:30:00	0.00180161	-3.86	1244	-6.547	0.051	0
2004-01-21 15:00:00	0.00409249	-3.759	845	-5.944	0.053	0
2004-01-21 15:30:00	0.00815314	-3.405	751.3	-5.417	0.054	0
2004-01-21 16:00:00	0.00748415	-2.503	775.5	-4.973	0.054	0
2004-01-21 16:30:00	0.00681515	-1.769	469.9	-4.596	0.055	0
2004-01-21 17:00:00	0.00614615	-2.822	281.2	-4.275	0.056	0
2004-01-21 17:30:00	0.00281014	-2.694	280.7	-4.012	0.056	0
2004-01-21 18:00:00	0.00485501	-1.737	381.3	-3.803	0.056	0
2004-01-21 18:30:00	0.00639373	-1.59	218.6	-3.636	0.056	0
2004-01-21 19:00:00	0.0167438	-2.177	77.93	-3.504	0.056	0
2004-01-21 19:30:00	0.00339736	-3.538	21	-3.414	0.056	0
2004-01-21 20:00:00	0.00339991	-3.946	0.536	-3.41	0.056	0
2004-01-21 20:30:00	0.00333157	-4.232	0.001	-3.518	0.055	0
2004-01-21 21:00:00	0.00320407	-5.056	0.002	-3.724	0.055	0
2004-01-21 21:30:00	0.0030502	-6.564	0.025	-3.981	0.054	0
2004-01-21 22:00:00	0.00288783	-7.121	0.025	-4.263	0.053	0
2004-01-21 22:30:00	0.00272506	-6.839	0.004	-4.558	0.052	0
2004-01-21 23:00:00	0.00257035	-6.636	0	-4.851	0.051	0
2004-01-21 23:30:00	0.00242832	-8.14	0	-5.132	0.052	0
2004-01-22	0.00229518	-8.75	0	-5.407	0.051	0
2004-01-22 00:30:00	0.00218086	-7.906	0	-5.653	0.051	0
2004-01-22 01:00:00	0.00208719	-8.5	0	-5.862	0.051	0
2004-01-22 01:30:00	0.00200773	-9.95	0	-6.045	0.051	0
2004-01-22 02:00:00	0.00193019	-10.65	0.01	-6.229	0.051	0
2004-01-22 02:30:00	0.00184131	-9.27	0.006	-6.447	0.05	0
2004-01-22 03:00:00	0.00225694	-11.54	0.003	-6.69	0.05	0
2004-01-22 03:30:00	0.00165044	-11.55	0.001	-6.944	0.049	0
2004-01-22 04:00:00	0.00155476	-11.64	0	-7.21	0.048	0
2004-01-22 04:30:00	0.00146409	-11.88	0	-7.474	0.048	0
2004-01-22 05:00:00	0.00138077	-13.41	0	-7.728	0.048	0
2004-01-22 05:30:00	0.00130823	-13.4	0	-7.959	0.047	0
2004-01-22 06:00:00	0.00124459	-14.42	0	-8.17	0.047	0
2004-01-22 06:30:00	0.00119222	-13.87	0	-8.35	0.047	0
2004-01-22 07:00:00	0.00116108	-12.77	0	-8.46	0.047	0
2004-01-22 07:30:00	0.00113607	-13.1	0	-8.55	0.047	0
2004-01-22 08:00:00	0.00110608	-13.9	0	-8.66	0.047	0
2004-01-22 08:30:00	0.00106356	-13.88	0.007	-8.82	0.046	0
2004-01-22 09:00:00	0.00101474	-14.95	6.966	-9.01	0.046	0
2004-01-22 09:30:00	0.000962843	-14.23	110	-9.22	0.046	0
2004-01-22 10:00:00	0.000805605	-11.63	333.6	-9.38	0.046	0
2004-01-22 10:30:00	0.0205057	-10.27	539	-9.32	0.046	0
2004-01-22 11:00:00	0.0155514	-9.39	754.1	-8.99	0.046	0
2004-01-22 11:30:00	0.00972692	-7.43	949	-8.48	0.048	0
2004-01-22 12:00:00	0.00973826	-5.445	1118	-7.819	0.048	0
2004-01-22 12:30:00	0.00974961	-3.904	1291	-7.076	0.048	0
2004-01-22 13:00:00	0.00792721	-2.4	1185	-6.341	0.048	0
2004-01-22 13:30:00	0.00610482	-2.25	846	-5.673	0.051	0
2004-01-22 14:00:00	0.0078576	-0.925	1274	-5.103	0.052	0
2004-01-22 14:30:00	0.0130674	0.2	1169	-4.564	0.053	0
2004-01-22 15:00:00	0.0245257	1.359	1168	-4.04	0.055	0
2004-01-22 15:30:00	0.00246481	1.93	820	-3.538	0.057	0
2004-01-22 16:00:00	0.0159446	2.704	1008	-3.14	0.058	0
2004-01-22 16:30:00	0.0329756	3.671	973	-2.798	0.059	0
2004-01-22 17:00:00	0.0181984	3.332	819	-2.464	0.061	0
2004-01-22 17:30:00	0.0173888	3.373	623.6	-2.221	0.062	0
2004-01-22 18:00:00	0.0169014	2.935	490	-2.031	0.063	0
2004-01-22 18:30:00	0.00149995	1.604	142	-1.932	0.064	0
2004-01-22 19:00:00	0.000754597	0.753	57.62	-1.887	0.063	0
2004-01-22 19:30:00	0.00156269	0.231	12.65	-1.845	0.063	0
2004-01-22 20:00:00	0.00237078	0.157	0.413	-1.804	0.062	0
2004-01-22 20:30:00	0.00449214	-0.07	0.001	-1.77	0.062	0
2004-01-22 21:00:00	0.00401288	-0.237	0	-1.747	0.061	0
2004-01-22 21:30:00	0.00369065	-0.75	0	-1.751	0.061	0
2004-01-22 22:00:00	0.00208589	-1.523	0.001	-1.822	0.06	0
2004-01-22 22:30:00	0.00671629	-1.797	0	-2.027	0.06	0
2004-01-22 23:00:00	0.00423736	-2.193	0	-2.358	0.059	0
2004-01-22 23:30:00	0.00175843	-2.262	0	-2.783	0.058	0
2004-01-23	0.00352924	-2.494	0	-3.21	0.057	0
2004-01-23 00:30:00	0.00331277	-3.984	0.006	-3.548	0.056	0
2004-01-23 01:00:00	0.00307673	-4.814	0.004	-3.936	0.055	0
2004-01-23 01:30:00	0.00280142	-5.294	0	-4.418	0.053	0
2004-01-23 02:00:00	0.00253797	-7.648	0.006	-4.914	0.053	0
2004-01-23 02:30:00	0.00228903	-8.54	0.009	-5.42	0.053	0
2004-01-23 03:00:00	0.00206175	-8.97	0.026	-5.92	0.053	0
2004-01-23 03:30:00	0.00185456	-10.76	0.044	-6.414	0.052	0
2004-01-23 04:00:00	0.00166892	-10.71	0.036	-6.894	0.051	0
2004-01-23 04:30:00	0.00150102	-11.21	0.011	-7.365	0.05	0
2004-01-23 05:00:00	0.00135435	-11.92	0	-7.811	0.05	0
2004-01-23 05:30:00	0.00122987	-12.34	0	-8.22	0.049	0
2004-01-23 06:00:00	0.00112509	-12.19	0	-8.59	0.049	0
2004-01-23 06:30:00	0.00102741	-13.02	0	-8.96	0.048	0
2004-01-23 07:00:00	0.000943629	-14.28	0	-9.3	0.048	0
2004-01-23 07:30:00	0.000869761	-13.53	0	-9.62	0.048	0
2004-01-23 08:00:00	0.000806818	-13.77	0	-9.91	0.047	0
2004-01-23 08:30:00	0.00074752	-13.68	0.016	-10.2	0.047	0
2004-01-23 09:00:00	0.000689854	-14.25	8.2	-10.5	0.047	0
2004-01-23 09:30:00	0.00064102	-13.26	110.3	-10.77	0.046	0
2004-01-23 10:00:00	0.000476098	-10.61	321	-10.81	0.046	0
2004-01-23 10:30:00	0.00139106	-7.353	551.3	-10.31	0.046	0
2004-01-23 11:00:00	0.00230603	-9.11	804	-9.32	0.047	0
2004-01-23 11:30:00	0.0122938	-8.32	943	-8.09	0.048	0
2004-01-23 12:00:00	0.00166447	-6.531	1114	-6.906	0.049	0
2004-01-23 12:30:00	0.00204912	-5.231	1188	-5.949	0.048	0
2004-01-23 13:00:00	0.00240418	-4.473	967	-5.181	0.05	0
2004-01-23 13:30:00	0.0036998	-3.222	1436	-4.555	0.052	0
2004-01-23 14:00:00	0.00659483	-1.961	1519	-3.988	0.053	0
2004-01-23 14:30:00	0.0229134	-1.302	1508	-3.361	0.055	0
2004-01-23 15:00:00	0.0147226	-0.666	1306	-2.702	0.058	0
2004-01-23 15:30:00	0.014767	-0.477	988	-2.064	0.06	0
2004-01-23 16:00:00	0.0167275	-0.274	661.6	-1.566	0.063	0
2004-01-23 16:30:00	0.0132345	-0.061	671.5	-1.242	0.065	0
2004-01-23 17:00:00	0.0140563	0.137	587.1	-1.04	0.067	0
2004-01-23 17:30:00	0.0136164	0.477	653.5	-0.895	0.068	0
2004-01-23 18:00:00	0.0131766	0.38	348.7	-0.794	0.069	0
2004-01-23 18:30:00	0.0108707	0.35	189.6	-0.737	0.07	0
2004-01-23 19:00:00	0.000415324	0.135	109.3	-0.778	0.07	0
2004-01-23 19:30:00	0.00342674	-1.09	22.94	-0.858	0.069	0
2004-01-23 20:00:00	0.00643815	-2.427	0.648	-0.915	0.068	0
2004-01-23 20:30:00	0.00944957	-2.736	0.023	-0.953	0.067	0
2004-01-23 21:00:00	0.00523342	-3.101	0.005	-0.979	0.066	0
2004-01-23 21:30:00	0.00521588	-2.748	0	-0.999	0.066	0
2004-01-23 22:00:00	0.00519925	-3.317	0	-1.018	0.065	0
2004-01-23 22:30:00	0.0051844	-4.136	0	-1.035	0.064	0
2004-01-23 23:00:00	0.00516436	-4.463	0	-1.058	0.063	0
2004-01-23 23:30:00	0.00512879	-4.449	0	-1.099	0.062	0
2004-01-24	0.00505304	-5.172	0	-1.187	0.061	0
2004-01-24 00:30:00	0.00487896	-7.037	0.002	-1.393	0.059	0
2004-01-24 01:00:00	0.00451884	-7.166	0.001	-1.837	0.058	0
2004-01-24 01:30:00	0.00406905	-6.76	0	-2.43	0.057	0
2004-01-24 02:00:00	0.003694	-6.032	0	-2.963	0.055	0
2004-01-24 02:30:00	0.00343447	-5.806	0	-3.356	0.054	0
2004-01-24 03:00:00	0.00327851	-6.009	0	-3.603	0.054	0
2004-01-24 03:30:00	0.00318582	-6.248	0	-3.754	0.053	0
2004-01-24 04:00:00	0.00312553	-6.689	0	-3.854	0.053	0
2004-01-24 04:30:00	0.00308147	-7.277	0	-3.928	0.053	0
2004-01-24 05:00:00	0.00304726	-7.316	0	-3.986	0.053	0
2004-01-24 05:30:00	0.00303027	-7.474	0	-4.015	0.053	0
2004-01-24 06:00:00	0.00302326	-7.577	0	-4.027	0.053	0
2004-01-24 06:30:00	0.00302267	-7.733	0	-4.028	0.053	0
2004-01-24 07:00:00	0.00302384	-7.597	0	-4.026	0.053	0
2004-01-24 07:30:00	0.00302209	-7.597	0	-4.029	0.053	0
2004-01-24 08:00:00	0.00301859	-8.25	0	-4.035	0.053	0
2004-01-24 08:30:00	0.00300927	-8.64	0.01	-4.051	0.052	0
2004-01-24 09:00:00	0.00298665	-8.88	4.431	-4.09	0.052	0
2004-01-24 09:30:00	0.00295439	-8.99	41.13	-4.146	0.052	0
2004-01-24 10:00:00	0.00292694	-8.04	134.6	-4.194	0.052	0
2004-01-24 10:30:00	0.00292353	-7.439	201.1	-4.2	0.052	0
2004-01-24 11:00:00	0.00293778	-6.925	233.9	-4.175	0.052	0
2004-01-24 11:30:00	0.0029607	-5.702	380	-4.135	0.052	0
2004-01-24 12:00:00	0.00299128	-6.099	450.6	-4.082	0.052	0
2004-01-24 12:30:00	0.00302793	-5.539	581.5	-4.019	0.052	0
2004-01-24 13:00:00	0.00307555	-5.786	745	-3.938	0.053	0
2004-01-24 13:30:00	0.00313691	-5.864	709.8	-3.835	0.053	0
2004-01-24 14:00:00	0.00319981	-5.427	786	-3.731	0.053	0
2004-01-24 14:30:00	0.00325746	-4.784	962	-3.637	0.054	0.05
2004-01-24 15:00:00	0.00331777	-3.59	1217	-3.54	0.054	0.05
2004-01-24 15:30:00	0.0033859	-4.61	1127	-3.432	0.054	0.1
2004-01-24 16:00:00	0.00345379	-4.651	1203	-3.326	0.054	0.1
2004-01-24 16:30:00	0.00352007	-3.53	932	-3.224	0.054	0.05
2004-01-24 17:00:00	0.00357867	-3.589	864	-3.135	0.055	0.05
2004-01-24 17:30:00	0.00362394	-5.714	566.3	-3.067	0.055	0
2004-01-24 18:00:00	0.00364674	-6.056	383.7	-3.033	0.055	0
2004-01-24 18:30:00	0.00364741	-6.225	259.9	-3.032	0.055	0
2004-01-24 19:00:00	0.00363198	-6.647	108.5	-3.055	0.055	0
2004-01-24 19:30:00	0.00360192	-6.957	15.86	-3.1	0.055	0
2004-01-24 20:00:00	0.00356082	-7.516	0.511	-3.162	0.055	0
2004-01-24 20:30:00	0.00351745	-8.23	0	-3.228	0.055	0
2004-01-24 21:00:00	0.00347837	-8.4	0	-3.288	0.054	0
2004-01-24 21:30:00	0.00344605	-8.51	0	-3.338	0.054	0
2004-01-24 22:00:00	0.00341844	-8.95	0.001	-3.381	0.054	0
2004-01-24 22:30:00	0.00339099	-9.09	0	-3.424	0.054	0
2004-01-24 23:00:00	0.00336308	-9.37	0	-3.468	0.054	0
2004-01-24 23:30:00	0.00333282	-9.29	0	-3.516	0.054	0
2004-01-25	0.00330277	-9.97	0	-3.564	0.054	0
2004-01-25 00:30:00	0.00327169	-11.13	0.001	-3.614	0.054	0
2004-01-25 01:00:00	0.00323529	-12.92	0.061	-3.673	0.054	0
2004-01-25 01:30:00	0.00319433	-13.49	0.101	-3.74	0.054	0
2004-01-25 02:00:00	0.00314352	-11.31	0.044	-3.824	0.053	0
2004-01-25 02:30:00	0.00308324	-12.37	0.005	-3.925	0.053	0
2004-01-25 03:00:00	0.00302092	-13.03	0.012	-4.031	0.052	0
2004-01-25 03:30:00	0.0029607	-11.81	0	-4.135	0.052	0
2004-01-25 04:00:00	0.00290876	-11.88	0	-4.226	0.053	0
2004-01-25 04:30:00	0.00286534	-12.69	0	-4.303	0.053	0
2004-01-25 05:00:00	0.00282852	-12.67	0	-4.369	0.053	0
2004-01-25 05:30:00	0.00279206	-13.21	0.003	-4.435	0.053	0
2004-01-25 06:00:00	0.00275106	-14.39	0.002	-4.51	0.053	0
2004-01-25 06:30:00	0.0027046	-15.34	0.006	-4.596	0.053	0
2004-01-25 07:00:00	0.00265239	-15.75	0.002	-4.694	0.053	0
2004-01-25 07:30:00	0.00259366	-15.75	0.002	-4.806	0.053	0
2004-01-25 08:00:00	0.00253082	-15.91	0	-4.928	0.053	0
2004-01-25 08:30:00	0.00246563	-15.83	0.028	-5.057	0.053	0
2004-01-25 09:00:00	0.00239781	-18.3	8.97	-5.194	0.052	0
2004-01-25 09:30:00	0.00232375	-18.39	120.7	-5.347	0.052	0
2004-01-25 10:00:00	0.00224911	-16.82	359.8	-5.505	0.052	0
2004-01-25 10:30:00	0.00625384	-17.18	592.8	-5.642	0.052	0
2004-01-25 11:00:00	0.00293209	-16.43	814	-5.73	0.052	0
2004-01-25 11:30:00	0.00461494	-13.1	977	-5.757	0.052	0
2004-01-25 12:00:00	0.0062978	-11.2	1180	-5.713	0.052	0
2004-01-25 12:30:00	0.0130773	-10.62	1322	-5.604	0.052	0
2004-01-25 13:00:00	0.0107186	-8.72	1440	-5.434	0.052	0
2004-01-25 13:30:00	0.00238314	-9.9	1545	-5.224	0.052	0
2004-01-25 14:00:00	0.00249983	-10.21	1668	-4.989	0.052	0
2004-01-25 14:30:00	0.00262973	-8.62	1950	-4.737	0.052	0
2004-01-25 15:00:00	0.00278053	-7.877	1917	-4.456	0.051	0
2004-01-25 15:30:00	0.00294808	-7.862	1869	-4.157	0.051	0
2004-01-25 16:00:00	0.00310761	-8.09	1494	-3.884	0.052	0
2004-01-25 16:30:00	0.00472273	-7.707	1390	-3.662	0.053	0
2004-01-25 17:00:00	0.00334414	-7.481	1161	-3.498	0.053	0
2004-01-25 17:30:00	0.0034178	-7.102	719.6	-3.382	0.053	0
2004-01-25 18:00:00	0.00345185	-6.276	569.6	-3.329	0.053	0
2004-01-25 18:30:00	0.0101375	-7.649	384.1	-3.349	0.053	0
2004-01-25 19:00:00	0.00339163	-9.54	222	-3.423	0.053	0
2004-01-25 19:30:00	0.00331902	-10.42	38.66	-3.538	0.053	0
2004-01-25 20:00:00	0.00323161	-10.49	1.211	-3.679	0.053	0
2004-01-25 20:30:00	0.00313511	-12.98	0.17	-3.838	0.053	0
2004-01-25 21:00:00	0.00302734	-13.83	0.135	-4.02	0.052	0
2004-01-25 21:30:00	0.00290649	-14.43	0.097	-4.23	0.052	0
2004-01-25 22:00:00	0.00278382	-16	0.061	-4.45	0.053	0
2004-01-25 22:30:00	0.00266564	-16.69	0.011	-4.669	0.053	0
2004-01-25 23:00:00	0.00255438	-17.05	0	-4.882	0.053	0
2004-01-25 23:30:00	0.00245414	-15.92	0.007	-5.08	0.052	0
2004-01-26	0.00235886	-15.57	0.021	-5.274	0.052	0
2004-01-26 00:30:00	0.00226314	-16.48	0	-5.475	0.052	0
2004-01-26 01:00:00	0.00217176	-17.51	0	-5.673	0.052	0
2004-01-26 01:30:00	0.00208411	-17.36	0	-5.869	0.052	0
2004-01-26 02:00:00	0.00200217	-19.86	0	-6.058	0.052	0
2004-01-26 02:30:00	0.00192563	-18.81	0	-6.24	0.052	0
2004-01-26 03:00:00	0.00185416	-19.66	0	-6.415	0.052	0
2004-01-26 03:30:00	0.00178709	-20.79	0.005	-6.584	0.051	0
2004-01-26 04:00:00	0.00172038	-19.75	0	-6.757	0.051	0
2004-01-26 04:30:00	0.00165449	-18.03	0	-6.933	0.051	0
2004-01-26 05:00:00	0.00159738	-19.46	0	-7.09	0.051	0
2004-01-26 05:30:00	0.00154914	-21.19	0	-7.226	0.051	0
2004-01-26 06:00:00	0.00150273	-19.87	0	-7.36	0.051	0
2004-01-26 06:30:00	0.00145906	-19.56	0	-7.489	0.051	0
2004-01-26 07:00:00	0.00142032	-18.44	0	-7.606	0.05	0
2004-01-26 07:30:00	0.00138687	-19.84	0	-7.709	0.05	0
2004-01-26 08:00:00	0.00135783	-21.23	0	-7.8	0.05	0
2004-01-26 08:30:00	0.00132771	-23.15	0.034	-7.896	0.05	0
2004-01-26 09:00:00	0.00129262	-21.95	7.605	-8.01	0.05	0
2004-01-26 09:30:00	0.00125349	-21.12	79.41	-8.14	0.05	0
2004-01-26 10:00:00	0.0129512	-18.81	372.4	-8.26	0.05	0
2004-01-26 10:30:00	0.0066701	-18.19	441.2	-8.34	0.05	0
2004-01-26 11:00:00	0.000388962	-18.44	700.5	-8.36	0.05	0
2004-01-26 11:30:00	0.00482208	-13.71	1003	-8.32	0.05	0
2004-01-26 12:00:00	0.00124459	-6.766	1181	-8.17	0.05	0
2004-01-26 12:30:00	0.00132274	-6.092	1333	-7.912	0.05	0
2004-01-26 13:00:00	0.00142623	-11.44	1438	-7.588	0.05	0
2004-01-26 13:30:00	0.00154844	-11.09	1513	-7.228	0.05	0
2004-01-26 14:00:00	0.00168494	-10.7	1565	-6.851	0.05	0
2004-01-26 14:30:00	0.00183093	-9.73	1488	-6.473	0.05	0
2004-01-26 15:00:00	0.00197753	-8.99	1529	-6.116	0.05	0
2004-01-26 15:30:00	0.00211822	-8.5	1444	-5.792	0.05	0
2004-01-26 16:00:00	0.00225378	-9.13	727.7	-5.495	0.05	0
2004-01-26 16:30:00	0.00234775	-9.1	625.5	-5.297	0.05	0
2004-01-26 17:00:00	0.00239634	-7.716	1149	-5.197	0.05	0
2004-01-26 17:30:00	0.00245115	-8.34	1139	-5.086	0.05	0
2004-01-26 18:00:00	0.00253388	-7.404	719.7	-4.922	0.05	0
2004-01-26 18:30:00	0.0102783	-10.51	372.5	-4.802	0.05	0
2004-01-26 19:00:00	0.00259262	-11.76	156.4	-4.808	0.051	0
2004-01-26 19:30:00	0.00254514	-13.14	34.62	-4.9	0.051	0
2004-01-26 20:00:00	0.00247365	-13.36	1.42	-5.041	0.051	0
2004-01-26 20:30:00	0.00239683	-12.61	0.005	-5.196	0.051	0
2004-01-26 21:00:00	0.00233093	-12.28	0	-5.332	0.051	0
2004-01-26 21:30:00	0.00228195	-14.01	0.035	-5.435	0.051	0
2004-01-26 22:00:00	0.00222356	-14.83	0.076	-5.56	0.051	0
2004-01-26 22:30:00	0.00214599	-15.97	0.089	-5.73	0.051	0
2004-01-26 23:00:00	0.00206132	-14.37	0.077	-5.921	0.051	0
2004-01-26 23:30:00	0.00197711	-15.99	0.006	-6.117	0.051	0
2004-01-27	0.00189761	-15	0	-6.308	0.051	0
2004-01-27 00:30:00	0.00182575	-16.35	0	-6.486	0.051	0
2004-01-27 01:00:00	0.00175677	-16.66	0.002	-6.662	0.051	0
2004-01-27 01:30:00	0.00168681	-15.92	0	-6.846	0.05	0
2004-01-27 02:00:00	0.00162011	-15.36	0	-7.027	0.05	0
2004-01-27 02:30:00	0.00156498	-16.78	0	-7.181	0.05	0
2004-01-27 03:00:00	0.00152476	-16.08	0	-7.296	0.05	0
2004-01-27 03:30:00	0.00148704	-18.61	0	-7.406	0.05	0
2004-01-27 04:00:00	0.00144772	-17.97	0	-7.523	0.05	0
2004-01-27 04:30:00	0.0014027	-17.55	0.001	-7.66	0.05	0
2004-01-27 05:00:00	0.00135593	-19.04	0	-7.806	0.05	0
2004-01-27 05:30:00	0.00130946	-18.81	0	-7.955	0.05	0
2004-01-27 06:00:00	0.00126843	-17.09	0	-8.09	0.05	0
2004-01-27 06:30:00	0.00124459	-16.49	0	-8.17	0.05	0
2004-01-27 07:00:00	0.00124163	-17.47	0	-8.18	0.049	0
2004-01-27 07:30:00	0.00124755	-17.91	0	-8.16	0.049	0
2004-01-27 08:00:00	0.00125051	-17.99	0	-8.15	0.049	0
2004-01-27 08:30:00	0.00124755	-18.19	0.052	-8.16	0.049	0
2004-01-27 09:00:00	0.00122694	-18.18	3.892	-8.23	0.049	0
2004-01-27 09:30:00	0.00120659	-18.54	36.43	-8.3	0.049	0
2004-01-27 10:00:00	0.00118082	-17.73	115.1	-8.39	0.049	0
2004-01-27 10:30:00	0.00115828	-17.04	223.2	-8.47	0.049	0
2004-01-27 11:00:00	0.00115269	-14.69	285.9	-8.49	0.049	0
2004-01-27 11:30:00	0.00117233	-13.42	380.1	-8.42	0.049	0
2004-01-27 12:00:00	0.00120659	-10.75	532.9	-8.3	0.049	0
2004-01-27 12:30:00	0.00126543	-9.01	1363	-8.1	0.049	0
2004-01-27 13:00:00	0.00135278	-12.22	1451	-7.816	0.049	0
2004-01-27 13:30:00	0.00146208	-12.15	1564	-7.48	0.049	0
2004-01-27 14:00:00	0.00157738	-11.76	1735	-7.146	0.049	0
2004-01-27 14:30:00	0.00170259	-10.74	1879	-6.804	0.049	0
2004-01-27 15:00:00	0.00184331	-9.67	1632	-6.442	0.049	0
2004-01-27 15:30:00	0.00198473	-9.75	1031	-6.099	0.049	0
2004-01-27 16:00:00	0.00210133	-10.02	768.4	-5.83	0.05	0
2004-01-27 16:30:00	0.00217131	-10.36	528	-5.674	0.05	0
2004-01-27 17:00:00	0.00220649	-10.68	619.6	-5.597	0.05	0
2004-01-27 17:30:00	0.00222819	-10.55	578.4	-5.55	0.05	0
2004-01-27 18:00:00	0.00162719	-10.16	452.3	-5.518	0.05	0
2004-01-27 18:30:00	0.00246106	-10.56	283.9	-5.505	0.05	0
2004-01-27 19:00:00	0.00329493	-11.25	140.6	-5.531	0.05	0
2004-01-27 19:30:00	0.0041288	-12.34	30.96	-5.609	0.05	0
2004-01-27 20:00:00	0.00214419	-13.66	1.578	-5.734	0.05	0
2004-01-27 20:30:00	0.00207532	-12.8	0.003	-5.889	0.05	0
2004-01-27 21:00:00	0.00201373	-12.15	0	-6.031	0.05	0
2004-01-27 21:30:00	0.00196361	-13.46	0	-6.149	0.05	0
2004-01-27 22:00:00	0.0019219	-13.64	0	-6.249	0.05	0
2004-01-27 22:30:00	0.00188453	-13.58	0	-6.34	0.05	0
2004-01-27 23:00:00	0.00185295	-13.96	0	-6.418	0.05	0
2004-01-27 23:30:00	0.00182416	-15.12	0.022	-6.49	0.05	0
2004-01-28	0.00178826	-15.85	0.084	-6.581	0.05	0
2004-01-28 00:30:00	0.00173907	-16.39	0.08	-6.708	0.05	0
2004-01-28 01:00:00	0.00168046	-17.89	0.006	-6.863	0.05	0
2004-01-28 01:30:00	0.0016183	-19.69	0.021	-7.032	0.05	0
2004-01-28 02:00:00	0.00155406	-20.57	0.057	-7.212	0.05	0
2004-01-28 02:30:00	0.00149146	-19.55	0.003	-7.393	0.05	0
2004-01-28 03:00:00	0.00143347	-20.39	0	-7.566	0.05	0
2004-01-28 03:30:00	0.00138398	-20.46	0	-7.718	0.05	0
2004-01-28 04:00:00	0.00134051	-20.2	0	-7.855	0.05	0
2004-01-28 04:30:00	0.00130148	-19.46	0	-7.981	0.05	0
2004-01-28 05:00:00	0.00126543	-19.74	0	-8.1	0.049	0
2004-01-28 05:30:00	0.0012328	-20.86	0	-8.21	0.049	0
2004-01-28 06:00:00	0.00120083	-21.27	0.006	-8.32	0.049	0
2004-01-28 06:30:00	0.00116669	-20.23	0	-8.44	0.049	0
2004-01-28 07:00:00	0.00113332	-20.12	0	-8.56	0.049	0
2004-01-28 07:30:00	0.00110069	-23.09	0	-8.68	0.049	0
2004-01-28 08:00:00	0.00107143	-22.38	0	-8.79	0.049	0
2004-01-28 08:30:00	0.00104279	-21.81	0.029	-8.9	0.049	0
2004-01-28 09:00:00	0.00101474	-22.79	9.09	-9.01	0.049	0
2004-01-28 09:30:00	0.000982362	-21.39	126.1	-9.14	0.049	0
2004-01-28 10:00:00	0.000948404	-19.89	403.5	-9.28	0.048	0
2004-01-28 10:30:00	0.000924717	-18.57	618.8	-9.38	0.048	0
2004-01-28 11:00:00	0.0228437	-15.51	851	-9.41	0.048	0
2004-01-28 11:30:00	0.0114012	-12.93	1124	-9.34	0.048	0
2004-01-28 12:00:00	0.000972564	-15.08	1081	-9.18	0.048	0
2004-01-28 12:30:00	0.00103252	-13.69	1195	-8.94	0.048	0
2004-01-28 13:00:00	0.00110338	-10.95	1386	-8.67	0.048	0
2004-01-28 13:30:00	0.00119222	-11.57	1622	-8.35	0.048	0
2004-01-28 14:00:00	0.0013027	-11.32	1216	-7.977	0.049	0
2004-01-28 14:30:00	0.00141933	-11.16	1020	-7.609	0.049	0
2004-01-28 15:00:00	0.00151647	-9.75	1100	-7.32	0.049	0
2004-01-28 15:30:00	0.00160421	-11.19	1058	-7.071	0.049	0
2004-01-28 16:00:00	0.00168906	-10.14	1468	-6.84	0.049	0
2004-01-28 16:30:00	0.00566885	-8.9	1053	-6.582	0.049	0
2004-01-28 17:00:00	0.0101573	-7.075	911	-6.338	0.049	0
2004-01-28 17:30:00	0.0146457	-7.542	843	-6.154	0.049	0
2004-01-28 18:00:00	0.00201287	-9.4	679.5	-6.033	0.049	0
2004-01-28 18:30:00	0.00203525	-10.15	461.5	-5.981	0.049	0
2004-01-28 19:00:00	0.00202878	-11.62	233	-5.996	0.049	0
2004-01-28 19:30:00	0.0019911	-13.5	40.18	-6.084	0.05	0
2004-01-28 20:00:00	0.00192604	-14.69	2.353	-6.239	0.05	0
2004-01-28 20:30:00	0.00184813	-15.45	0.087	-6.43	0.05	0
2004-01-28 21:00:00	0.00177149	-15.67	0.009	-6.624	0.05	0
2004-01-28 21:30:00	0.00170071	-17.08	0.01	-6.809	0.05	0
2004-01-28 22:00:00	0.00163504	-19.48	0.131	-6.986	0.05	0
2004-01-28 22:30:00	0.00156463	-18.63	0.041	-7.182	0.05	0
2004-01-28 23:00:00	0.00149112	-16.73	0.025	-7.394	0.049	0
2004-01-28 23:30:00	0.00142163	-20	0.015	-7.602	0.049	0
2004-01-29	0.0013572	-19.98	0.024	-7.802	0.049	0
2004-01-29 00:30:00	0.00129567	-20.32	0.024	-8	0.049	0
2004-01-29 01:00:00	0.0012328	-20.19	0.003	-8.21	0.049	0
2004-01-29 01:30:00	0.00117515	-21.03	0	-8.41	0.049	0
2004-01-29 02:00:00	0.00112236	-20.64	0	-8.6	0.049	0
2004-01-29 02:30:00	0.00107143	-20.1	0	-8.79	0.049	0
2004-01-29 03:00:00	0.00102487	-21.69	0	-8.97	0.048	0
2004-01-29 03:30:00	0.000977454	-22.87	0	-9.16	0.048	0
2004-01-29 04:00:00	0.000934136	-23.48	0	-9.34	0.048	0
2004-01-29 04:30:00	0.000894621	-22.5	0	-9.51	0.048	0
2004-01-29 05:00:00	0.000854226	-23.64	0	-9.69	0.048	0
2004-01-29 05:30:00	0.000817405	-23.47	0	-9.86	0.047	0
2004-01-29 06:00:00	0.000783904	-24.54	0	-10.02	0.047	0
2004-01-29 06:30:00	0.000751495	-23.32	0.001	-10.18	0.047	0
2004-01-29 07:00:00	0.000722082	-22.15	0	-10.33	0.047	0
2004-01-29 07:30:00	0.000695457	-24.12	0	-10.47	0.047	0
2004-01-29 08:00:00	0.000675088	-24.35	0	-10.58	0.047	0
2004-01-29 08:30:00	0.000658776	-24.04	0.031	-10.67	0.046	0
2004-01-29 09:00:00	0.00064454	-23.66	10.82	-10.75	0.046	0
2004-01-29 09:30:00	0.00062709	-24.36	145.5	-10.85	0.046	0
2004-01-29 10:00:00	0.000608329	-23.24	390.8	-10.96	0.046	0
2004-01-29 10:30:00	0.000108162	-21.31	610.4	-11.01	0.046	0
2004-01-29 11:00:00	0.00270128	-19.64	835	-10.99	0.046	0
2004-01-29 11:30:00	0.0052944	-18.52	1031	-10.86	0.047	0
2004-01-29 12:00:00	0.000665987	-17.49	1206	-10.63	0.047	0
2004-01-29 12:30:00	0.000724014	-13.23	1350	-10.32	0.047	0
2004-01-29 13:00:00	0.000798425	-13.46	1461	-9.95	0.047	0
2004-01-29 13:30:00	0.000892338	-14.49	1542	-9.52	0.047	0
2004-01-29 14:00:00	0.000999695	-13.38	1585	-9.07	0.047	0
2004-01-29 14:30:00	0.00111691	-10.55	1703	-8.62	0.047	0
2004-01-29 15:00:00	0.00124755	-9.49	1761	-8.16	0.048	0
2004-01-29 15:30:00	0.00139623	-10.72	1220	-7.68	0.048	0
2004-01-29 16:00:00	0.00153239	-9.27	1442	-7.274	0.048	0
2004-01-29 16:30:00	0.00164309	-5.489	1635	-6.964	0.048	0.1
2004-01-29 17:00:00	0.00177227	-7.49	956	-6.622	0.048	0.1
2004-01-29 17:30:00	0.00189433	-9.25	565.5	-6.316	0.048	0
2004-01-29 18:00:00	0.00306806	-7.637	437.7	-6.14	0.048	0
2004-01-29 18:30:00	0.00289442	-8.48	223.5	-6.049	0.049	0
2004-01-29 19:00:00	0.000500281	-9.69	129.3	-6.019	0.049	0
2004-01-29 19:30:00	0.00201073	-10.15	30.82	-6.038	0.049	0
2004-01-29 20:00:00	0.00198643	-11.08	1.694	-6.095	0.049	0
2004-01-29 20:30:00	0.00195187	-11.77	0.07	-6.177	0.049	0
2004-01-29 21:00:00	0.00191117	-11.6	0.013	-6.275	0.049	0
2004-01-29 21:30:00	0.00186869	-12.03	0.004	-6.379	0.049	0
2004-01-29 22:00:00	0.00182694	-11.61	0	-6.483	0.049	0
2004-01-29 22:30:00	0.00178591	-11.72	0	-6.587	0.049	0
2004-01-29 23:00:00	0.00174906	-11.77	0	-6.682	0.049	0
2004-01-29 23:30:00	0.00171203	-13.44	0	-6.779	0.049	0
2004-01-30	0.00167636	-14.15	0.002	-6.874	0.049	0
2004-01-30 00:30:00	0.00163906	-15.23	0.01	-6.975	0.049	0
2004-01-30 01:00:00	0.00159129	-14.03	0.001	-7.107	0.049	0
2004-01-30 01:30:00	0.00154075	-13.54	0	-7.25	0.049	0
2004-01-30 02:00:00	0.00150273	-12.88	0	-7.36	0.049	0
2004-01-30 02:30:00	0.00147857	-12.88	0	-7.431	0.049	0
2004-01-30 03:00:00	0.00145539	-14.9	0	-7.5	0.049	0
2004-01-30 03:30:00	0.0014236	-13.45	0	-7.596	0.049	0
2004-01-30 04:00:00	0.00139332	-13.99	0	-7.689	0.049	0
2004-01-30 04:30:00	0.00137022	-13.46	0	-7.761	0.049	0
2004-01-30 05:00:00	0.00135025	-14.76	0	-7.824	0.049	0
2004-01-30 05:30:00	0.00133332	-15.02	0.002	-7.878	0.049	0
2004-01-30 06:00:00	0.001311	-15.39	0.004	-7.95	0.049	0
2004-01-30 06:30:00	0.00128048	-14.92	0.01	-8.05	0.049	0
2004-01-30 07:00:00	0.00124755	-14.83	0.045	-8.16	0.049	0
2004-01-30 07:30:00	0.00121238	-17.39	0.009	-8.28	0.049	0
2004-01-30 08:00:00	0.00116951	-18.82	0.007	-8.43	0.049	0
2004-01-30 08:30:00	0.00112236	-18.23	0.053	-8.6	0.048	0
2004-01-30 09:00:00	0.00107143	-18.54	11.11	-8.79	0.048	0
2004-01-30 09:30:00	0.0184175	-19.73	147	-8.97	0.048	0
2004-01-30 10:00:00	0.000982362	-16.53	385	-9.14	0.048	0
2004-01-30 10:30:00	0.000955602	-13.56	604.4	-9.25	0.048	0
2004-01-30 11:00:00	0.000950799	-11.41	826	-9.27	0.048	0
2004-01-30 11:30:00	0.00603176	-10.94	1029	-9.17	0.048	0
2004-01-30 12:00:00	0.00460763	-7.698	1203	-8.96	0.048	0
2004-01-30 12:30:00	0.00110878	-8.65	1349	-8.65	0.048	0
2004-01-30 13:00:00	0.00121819	-9.67	1469	-8.26	0.048	0
2004-01-30 13:30:00	0.00135246	-8.24	1588	-7.817	0.048	0
2004-01-30 14:00:00	0.0015089	-7.186	1343	-7.342	0.048	0
2004-01-30 14:30:00	0.00166892	-5.114	1786	-6.894	0.048	0
2004-01-30 15:00:00	0.00183931	-4.766	1404	-6.452	0.048	0
2004-01-30 15:30:00	0.0019182	-4.315	1256	-6.01	0.049	0
2004-01-30 16:00:00	0.00387012	-3.814	1007	-5.644	0.049	0
2004-01-30 16:30:00	0.00582203	-4.117	707.6	-5.354	0.049	0
2004-01-30 17:00:00	0.00241598	-4.614	582.7	-5.157	0.049	0
2004-01-30 17:30:00	0.00247666	-4.096	465.9	-5.035	0.049	0
2004-01-30 18:00:00	0.00251351	-4.036	337.4	-4.962	0.049	0
2004-01-30 18:30:00	0.000935857	-4.459	230.5	-4.927	0.049	0
2004-01-30 19:00:00	0.00253184	-4.852	103	-4.926	0.05	0
2004-01-30 19:30:00	0.0025125	-5.208	32.41	-4.964	0.05	0
2004-01-30 20:00:00	0.00247716	-5.796	1.768	-5.034	0.05	0
2004-01-30 20:30:00	0.00157227	-5.513	0	-5.129	0.05	0
2004-01-30 21:00:00	0.00237827	-5.448	0	-5.234	0.05	0
2004-01-30 21:30:00	0.00232901	-6.895	0.001	-5.336	0.05	0
2004-01-30 22:00:00	0.00227629	-7.057	0.031	-5.447	0.05	0
2004-01-30 22:30:00	0.00221617	-7.837	0.036	-5.576	0.05	0
2004-01-30 23:00:00	0.0021523	-8.72	0.028	-5.716	0.05	0
2004-01-30 23:30:00	0.00208543	-9.38	0.039	-5.866	0.05	0
2004-01-31	0.00201587	-9.7	0.003	-6.026	0.05	0
2004-01-31 00:30:00	0.00194351	-10.71	0	-6.197	0.05	0
2004-01-31 01:00:00	0.00187315	-12.18	0	-6.368	0.05	0
2004-01-31 01:30:00	0.00180437	-14.86	0.034	-6.54	0.05	0
2004-01-31 02:00:00	0.00172913	-14.86	0.031	-6.734	0.05	0
2004-01-31 02:30:00	0.00165228	-15.18	0.07	-6.939	0.05	0
2004-01-31 03:00:00	0.00157702	-13.84	0.034	-7.147	0.05	0
2004-01-31 03:30:00	0.00150273	-14.38	0.051	-7.36	0.049	0
2004-01-31 04:00:00	0.00142952	-14.65	0.007	-7.578	0.049	0
2004-01-31 04:30:00	0.00135973	-15.35	0.004	-7.794	0.049	0
2004-01-31 05:00:00	0.00129262	-16.03	0.002	-8.01	0.049	0
2004-01-31 05:30:00	0.00122987	-18.68	0	-8.22	0.049	0
2004-01-31 06:00:00	0.00116669	-18.9	0.001	-8.44	0.049	0
2004-01-31 06:30:00	0.00110608	-18.41	0	-8.66	0.049	0
2004-01-31 07:00:00	0.00105054	-21.56	0	-8.87	0.048	0
2004-01-31 07:30:00	0.000999695	-20.04	0	-9.07	0.048	0
2004-01-31 08:00:00	0.000948404	-20.77	0	-9.28	0.048	0
2004-01-31 08:30:00	0.000901497	-20.38	0.043	-9.48	0.048	0
2004-01-31 09:00:00	0.000856431	-19.44	11.68	-9.68	0.048	0
2004-01-31 09:30:00	0.0129528	-22.61	145.3	-9.86	0.048	0
2004-01-31 10:00:00	0.00376	-17.94	381.4	-10.03	0.047	0
2004-01-31 10:30:00	0.00439122	-16.85	613.4	-10.12	0.047	0
2004-01-31 11:00:00	0.00502243	-15.44	824	-10.09	0.048	0
2004-01-31 11:30:00	0.00565364	-12.98	1030	-9.94	0.048	0
2004-01-31 12:00:00	0.000858642	-11.93	1210	-9.67	0.048	0
2004-01-31 12:30:00	0.000946014	-10.1	1358	-9.29	0.048	0
2004-01-31 13:00:00	0.00105834	-8.68	1368	-8.84	0.048	0
2004-01-31 13:30:00	0.00119509	-5.584	1590	-8.34	0.048	0
2004-01-31 14:00:00	0.00135372	-7.702	1590	-7.813	0.048	0
2004-01-31 14:30:00	0.0015425	-7.777	936	-7.245	0.048	0
2004-01-31 15:00:00	0.00170297	-7.108	1043	-6.803	0.048	0
2004-01-31 15:30:00	0.00262389	-4.931	970	-6.472	0.048	0
2004-01-31 16:00:00	0.00253114	-4.356	881	-6.181	0.049	0
2004-01-31 16:30:00	0.00243838	-5.843	812	-5.92	0.049	0
2004-01-31 17:00:00	0.0014198	-3.735	707.1	-5.694	0.049	0
2004-01-31 17:30:00	0.00201748	-4.712	506.2	-5.498	0.049	0
2004-01-31 18:00:00	0.00261517	-5.982	383	-5.352	0.049	0
2004-01-31 18:30:00	0.00321285	-5.967	265.6	-5.257	0.049	0
2004-01-31 19:00:00	0.0015801	-6.378	146.2	-5.211	0.049	0
2004-01-31 19:30:00	0.002389	-7.189	41.15	-5.212	0.049	0
2004-01-31 20:00:00	0.00236564	-7.457	1.964	-5.26	0.049	0
2004-01-31 20:30:00	0.0023247	-7.771	0.018	-5.345	0.05	0
2004-01-31 21:00:00	0.00227912	-8.24	0.006	-5.441	0.05	0
2004-01-31 21:30:00	0.00222911	-8.89	0.036	-5.548	0.05	0
2004-01-31 22:00:00	0.00216858	-8.36	0.014	-5.68	0.05	0
2004-01-31 22:30:00	0.00210133	-8.09	0	-5.83	0.05	0
2004-01-31 23:00:00	0.00204435	-10.34	0.002	-5.96	0.05	0
2004-01-31 23:30:00	0.00198728	-10.09	0.016	-6.093	0.05	0
2004-02-01	0.00192397	-8.84	0.002	-6.244	0.05	0
2004-02-01 00:30:00	0.00185778	-11.85	0.001	-6.406	0.05	0
2004-02-01 01:00:00	0.00178944	-12.34	0.004	-6.578	0.05	0
2004-02-01 01:30:00	0.00172076	-12.52	0.032	-6.756	0.049	0
2004-02-01 02:00:00	0.00165191	-13.27	0.029	-6.94	0.049	0
2004-02-01 02:30:00	0.0015845	-14.91	0.044	-7.126	0.049	0
2004-02-01 03:00:00	0.00151716	-15.43	0.039	-7.318	0.049	0
2004-02-01 03:30:00	0.00144972	-15.17	0.017	-7.517	0.049	0
2004-02-01 04:00:00	0.00138334	-13.91	0.004	-7.72	0.049	0
2004-02-01 04:30:00	0.00131933	-14.11	0.001	-7.923	0.049	0
2004-02-01 05:00:00	0.00125646	-14.99	0	-8.13	0.049	0
2004-02-01 05:30:00	0.00119795	-14.37	0	-8.33	0.049	0
2004-02-01 06:00:00	0.00114159	-14.63	0	-8.53	0.049	0
2004-02-01 06:30:00	0.00108998	-14.66	0.002	-8.72	0.049	0
2004-02-01 07:00:00	0.00104021	-15.67	0	-8.91	0.048	0
2004-02-01 07:30:00	0.000994719	-12.48	0	-9.09	0.048	0
2004-02-01 08:00:00	0.000950799	-17.2	0.001	-9.27	0.048	0
2004-02-01 08:30:00	0.000910729	-18.52	0.042	-9.44	0.048	0
2004-02-01 09:00:00	0.000871998	-17.83	12.5	-9.61	0.048	0
2004-02-01 09:30:00	0.00141253	-16.74	132.7	-9.78	0.048	0
2004-02-01 10:00:00	0.000802613	-14.74	367.7	-9.93	0.048	0
2004-02-01 10:30:00	0.000788032	-13.22	601.2	-10	0.048	0
2004-02-01 11:00:00	0.000798425	-11.43	824	-9.95	0.048	0
2004-02-01 11:30:00	0.002782	-10.68	1026	-9.76	0.048	0
2004-02-01 12:00:00	0.000908414	-8.29	1200	-9.45	0.048	0
2004-02-01 12:30:00	0.00100971	-4.208	1343	-9.03	0.048	0
2004-02-01 13:00:00	0.00114436	-6.145	1460	-8.52	0.048	0
2004-02-01 13:30:00	0.00130608	-5.507	1540	-7.966	0.048	0
2004-02-01 14:00:00	0.0026232	-4.43	1582	-7.4	0.048	0
2004-02-01 14:30:00	0.0098684	-3.523	1588	-6.856	0.048	0
2004-02-01 15:00:00	0.00466848	-3.089	1554	-6.347	0.048	0
2004-02-01 15:30:00	0.00289277	-2.756	1484	-5.89	0.048	0
2004-02-01 16:00:00	0.00162118	-2.326	1384	-5.49	0.049	0
2004-02-01 16:30:00	0.00138524	-2.024	1254	-5.145	0.048	0
2004-02-01 17:00:00	0.0011493	-1.927	1089	-4.856	0.048	0
2004-02-01 17:30:00	0.00047647	-1.848	902	-4.622	0.049	0
2004-02-01 18:00:00	0.00129499	-0.962	691.3	-4.436	0.049	0
2004-02-01 18:30:00	0.00286871	-0.896	472.4	-4.297	0.049	0
2004-02-01 19:00:00	0.00292467	-1.979	254.9	-4.198	0.049	0
2004-02-01 19:30:00	0.0029498	-4.251	58.27	-4.154	0.049	0
2004-02-01 20:00:00	0.00291955	-5.578	3.732	-4.207	0.05	0
2004-02-01 20:30:00	0.0028402	-4.231	0.011	-4.348	0.05	0
2004-02-01 21:00:00	0.00274128	-6.18	0.01	-4.528	0.05	0
2004-02-01 21:30:00	0.00263604	-8.96	0.092	-4.725	0.05	0
2004-02-01 22:00:00	0.00251148	-9.29	0.081	-4.966	0.05	0
2004-02-01 22:30:00	0.00236855	-8.96	0.021	-5.254	0.05	0
2004-02-01 23:00:00	0.00222263	-9.06	0	-5.562	0.05	0
2004-02-01 23:30:00	0.00208411	-9.42	0.001	-5.869	0.05	0
2004-02-02	0.00195522	-14.41	0.064	-6.169	0.05	0
2004-02-02 00:30:00	0.00183332	-14.31	0.035	-6.467	0.05	0
2004-02-02 01:00:00	0.00171658	-12.57	0.037	-6.767	0.05	0
2004-02-02 01:30:00	0.00160781	-13.46	0.007	-7.061	0.05	0
2004-02-02 02:00:00	0.00151027	-13.56	0.003	-7.338	0.049	0
2004-02-02 02:30:00	0.00142294	-14.32	0	-7.598	0.049	0
2004-02-02 03:00:00	0.00134396	-13.39	0	-7.844	0.049	0
2004-02-02 03:30:00	0.00127143	-13.67	0.014	-8.08	0.049	0
2004-02-02 04:00:00	0.00120371	-14.46	0.002	-8.31	0.049	0
2004-02-02 04:30:00	0.00113883	-16.97	0	-8.54	0.049	0
2004-02-02 05:00:00	0.00107935	-16.72	0	-8.76	0.048	0
2004-02-02 05:30:00	0.00102741	-15.28	0	-8.96	0.048	0
2004-02-02 06:00:00	0.000975007	-15.91	0	-9.17	0.048	0
2004-02-02 06:30:00	0.000929417	-17.8	0	-9.36	0.048	0
2004-02-02 07:00:00	0.000883253	-17.83	0	-9.56	0.048	0
2004-02-02 07:30:00	0.000843263	-16.88	0	-9.74	0.048	0
2004-02-02 08:00:00	0.000802613	-16.47	0	-9.93	0.047	0
2004-02-02 08:30:00	0.000765542	-19.47	0.055	-10.11	0.047	0
2004-02-02 09:00:00	0.000731783	-18.09	13.19	-10.28	0.047	0
2004-02-02 09:30:00	0.000699213	-16.45	147.4	-10.45	0.047	0
2004-02-02 10:00:00	0.000669616	-14.59	385.2	-10.61	0.047	0
2004-02-02 10:30:00	0.000658776	-14.97	616.8	-10.67	0.047	0
2004-02-02 11:00:00	0.0091218	-11.76	837	-10.59	0.047	0
2004-02-02 11:30:00	0.00178338	-9.9	1040	-10.36	0.047	0
2004-02-02 12:00:00	0.0060475	-9.63	1215	-9.99	0.047	0
2004-02-02 12:30:00	0.0103116	-5.947	1358	-9.51	0.048	0
2004-02-02 13:00:00	0.00103252	-6.902	1471	-8.94	0.048	0
2004-02-02 13:30:00	0.00120659	-6.272	1548	-8.3	0.048	0
2004-02-02 14:00:00	0.00141019	-4.883	1589	-7.637	0.048	0
2004-02-02 14:30:00	0.00163175	-3.828	1597	-6.995	0.048	0
2004-02-02 15:00:00	0.00185899	-3.07	1565	-6.403	0.048	0
2004-02-02 15:30:00	0.00346174	-2.145	1497	-5.883	0.048	0
2004-02-02 16:00:00	0.0046262	-1.516	1395	-5.434	0.048	0
2004-02-02 16:30:00	0.00266667	-1.023	1263	-5.044	0.048	0
2004-02-02 17:00:00	0.00178118	-0.801	1100	-4.706	0.048	0
2004-02-02 17:30:00	0.000895685	-0.647	910	-4.406	0.049	0
2004-02-02 18:00:00	1.01938e-05	-0.664	698.4	-4.137	0.049	0
2004-02-02 18:30:00	0.00309452	-1.024	475.3	-3.906	0.05	0
2004-02-02 19:00:00	0.00320895	-1.274	257.8	-3.716	0.05	0
2004-02-02 19:30:00	0.00329591	-2.409	61.62	-3.575	0.05	0
2004-02-02 20:00:00	0.00333848	-4.911	4.167	-3.507	0.05	0
2004-02-02 20:30:00	0.00331965	-6.512	0.156	-3.537	0.05	0
2004-02-02 21:00:00	0.00324513	-5.099	0.047	-3.657	0.05	0
2004-02-02 21:30:00	0.00625914	-5.044	0	-3.837	0.05	0
2004-02-02 22:00:00	0.00300171	-7.513	0.009	-4.064	0.05	0
2004-02-02 22:30:00	0.00284856	-7.836	0.063	-4.333	0.05	0
2004-02-02 23:00:00	0.00267255	-8.7	0.045	-4.656	0.05	0
2004-02-02 23:30:00	0.00249377	-8.94	0.002	-5.001	0.05	0
2004-02-03	0.00232997	-8.98	0.001	-5.334	0.05	0
2004-02-03 00:30:00	0.00217676	-10.75	0.035	-5.662	0.05	0
2004-02-03 01:00:00	0.00202834	-10.2	0.015	-5.997	0.05	0
2004-02-03 01:30:00	0.00188739	-11.09	0.001	-6.333	0.05	0
2004-02-03 02:00:00	0.00176063	-11.39	0	-6.652	0.05	0
2004-02-03 02:30:00	0.00164603	-12.05	0	-6.956	0.05	0
2004-02-03 03:00:00	0.00154145	-14.35	0.006	-7.248	0.049	0
2004-02-03 03:30:00	0.00144075	-14.79	0.011	-7.544	0.049	0
2004-02-03 04:00:00	0.00134616	-15.19	0	-7.837	0.049	0
2004-02-03 04:30:00	0.00126243	-15.46	0.007	-8.11	0.049	0
2004-02-03 05:00:00	0.00118366	-13.86	0	-8.38	0.049	0
2004-02-03 05:30:00	0.00111148	-15.07	0	-8.64	0.049	0
2004-02-03 06:00:00	0.00105054	-15.66	0	-8.87	0.048	0
2004-02-03 06:30:00	0.000994719	-15.53	0	-9.09	0.048	0
2004-02-03 07:00:00	0.000941249	-15.22	0	-9.31	0.048	0
2004-02-03 07:30:00	0.00089006	-12.15	0	-9.53	0.047	0
2004-02-03 08:00:00	0.000845447	-9.81	0	-9.73	0.047	0
2004-02-03 08:30:00	0.000813157	-9.2	0.025	-9.88	0.047	1.05
2004-02-03 09:00:00	0.000804713	-9.16	12.99	-9.92	0.047	1.05
2004-02-03 09:30:00	0.000802613	-8.79	161.1	-9.93	0.047	0.3
2004-02-03 10:00:00	0.000808926	-8.21	401.4	-9.9	0.047	0.3
2004-02-03 10:30:00	0.000832412	-7.723	631.7	-9.79	0.048	0
2004-02-03 11:00:00	0.00314554	-6.088	852	-9.6	0.048	0
2004-02-03 11:30:00	0.000353297	-6.599	1053	-9.3	0.048	0
2004-02-03 12:00:00	0.00230772	-6.144	1227	-8.89	0.048	0
2004-02-03 12:30:00	0.00534878	-6.179	1370	-8.4	0.048	0
2004-02-03 13:00:00	0.00239337	-6.242	1482	-7.853	0.048	0
2004-02-03 13:30:00	0.00552083	-6.047	1560	-7.295	0.048	0
2004-02-03 14:00:00	0.00660625	-5.578	1601	-6.747	0.048	0
2004-02-03 14:30:00	0.00873954	-5.414	1608	-6.217	0.048	0
2004-02-03 15:00:00	0.00269883	-5.407	1579	-5.732	0.049	0
2004-02-03 15:30:00	0.00730525	-5.255	1515	-5.306	0.048	0
2004-02-03 16:00:00	0.00633875	-5.041	1417	-4.934	0.048	0
2004-02-03 16:30:00	0.0077728	-4.862	1297	-4.617	0.048	0
2004-02-03 17:00:00	0.00641201	-4.822	1141	-4.35	0.049	0
2004-02-03 17:30:00	0.00352402	-4.47	962	-4.128	0.049	0
2004-02-03 18:00:00	0.00552527	-4.682	737.3	-3.956	0.049	0
2004-02-03 18:30:00	0.00230906	-4.719	533.3	-3.84	0.049	0
2004-02-03 19:00:00	0.00106923	-5.009	317.8	-3.796	0.049	0
2004-02-03 19:30:00	0.00214594	-5.645	81.2	-3.847	0.05	0
2004-02-03 20:00:00	0.00303378	-6.371	5.465	-4.009	0.05	0
2004-02-03 20:30:00	0.00287489	-7.5	0.02	-4.286	0.05	0
2004-02-03 21:00:00	0.00266405	-8.78	0.003	-4.672	0.05	0
2004-02-03 21:30:00	0.00241993	-9.22	0	-5.149	0.05	0
2004-02-03 22:00:00	0.00218223	-10.2	0.001	-5.65	0.05	0
2004-02-03 22:30:00	0.00197753	-10.82	0.001	-6.116	0.05	0
2004-02-03 23:00:00	0.00180082	-11.06	0	-6.549	0.05	0
2004-02-03 23:30:00	0.00164787	-12.27	0.009	-6.951	0.05	0
2004-02-04	0.0015041	-13.12	0.038	-7.356	0.049	0
2004-02-04 00:30:00	0.00136767	-13.2	0.032	-7.769	0.049	0
2004-02-04 01:00:00	0.00124163	-13.69	0.003	-8.18	0.049	0
2004-02-04 01:30:00	0.00427737	-14.97	0.012	-8.58	0.048	0
2004-02-04 02:00:00	0.00102996	-13.79	0	-8.95	0.048	0
2004-02-04 02:30:00	0.000955602	-9.58	0	-9.25	0.047	0.05
2004-02-04 03:00:00	0.000922374	-9.36	0.006	-9.39	0.047	0.05
2004-02-04 03:30:00	0.000908414	-9.8	0.001	-9.45	0.047	0
2004-02-04 04:00:00	0.000903798	-10.13	0.002	-9.47	0.047	0
2004-02-04 04:30:00	0.000894621	-11.18	0	-9.51	0.047	0
2004-02-04 05:00:00	0.000883253	-12.39	0.027	-9.56	0.047	0
2004-02-04 05:30:00	0.000854226	-14.09	0.033	-9.69	0.047	0
2004-02-04 06:00:00	0.000813157	-15.69	0.002	-9.88	0.046	0
2004-02-04 06:30:00	0.000769593	-15.52	0	-10.09	0.046	0
2004-02-04 07:00:00	0.000724014	-15.36	0.004	-10.32	0.046	0
2004-02-04 07:30:00	0.000675088	-16.79	0.041	-10.58	0.045	0
2004-02-04 08:00:00	0.000623645	-17.14	0.071	-10.87	0.045	0
2004-02-04 08:30:00	0.000573753	-16.98	0.048	-11.17	0.045	0
2004-02-04 09:00:00	0.000530102	-19.92	15.18	-11.45	0.044	0
2004-02-04 09:30:00	0.00049198	-20.3	151.1	-11.71	0.044	0
2004-02-04 10:00:00	0.000461461	-15.5	384.7	-11.93	0.044	0
2004-02-04 10:30:00	0.000452075	-13.19	616.4	-12	0.044	0
2004-02-04 11:00:00	0.00334499	-13.51	834	-11.87	0.044	0
2004-02-04 11:30:00	0.000512225	-10.25	1035	-11.57	0.044	0
2004-02-04 12:00:00	0.00058184	-8.08	1209	-11.12	0.045	0
2004-02-04 12:30:00	0.00067692	-10.08	1356	-10.57	0.046	0
2004-02-04 13:00:00	0.000796338	-9.71	1469	-9.96	0.047	0
2004-02-04 13:30:00	0.000931774	-8.66	1547	-9.35	0.047	0
2004-02-04 14:00:00	0.00107671	-7.655	1593	-8.77	0.047	0
2004-02-04 14:30:00	0.0012328	-6.774	1341	-8.21	0.047	0
2004-02-04 15:00:00	0.00112714	-5.93	1106	-7.719	0.047	0
2004-02-04 15:30:00	0.0011589	-5.387	1040	-7.348	0.047	0
2004-02-04 16:00:00	0.00861933	-4.454	1400	-7.063	0.047	0
2004-02-04 16:30:00	0.0121836	-5.156	916	-6.781	0.048	0
2004-02-04 17:00:00	0.00842808	-4.706	1193	-6.562	0.049	0
2004-02-04 17:30:00	0.00386012	-4.717	846	-6.408	0.049	0
2004-02-04 18:00:00	0.000798208	-4.901	538.1	-6.288	0.05	0
2004-02-04 18:30:00	0.00371686	-5.465	285.3	-6.282	0.049	0
2004-02-04 19:00:00	0.00978553	-6.2	113.9	-6.382	0.049	0
2004-02-04 19:30:00	0.00449515	-6.527	50.53	-6.569	0.048	0
2004-02-04 20:00:00	0.00170485	-6.936	3.859	-6.798	0.049	0
2004-02-04 20:30:00	0.00161395	-6.578	0.006	-7.044	0.049	0
2004-02-04 21:00:00	0.00152372	-7.839	0.034	-7.299	0.049	0
2004-02-04 21:30:00	0.00142688	-8.61	0.023	-7.586	0.049	0
2004-02-04 22:00:00	0.00133332	-9.55	0.002	-7.878	0.049	0
2004-02-04 22:30:00	0.00125051	-9.79	0.001	-8.15	0.049	0
2004-02-04 23:00:00	0.00118366	-9.3	0	-8.38	0.048	0
2004-02-04 23:30:00	0.00113883	-10.64	0	-8.54	0.048	0
2004-02-05	0.00110608	-11.5	0	-8.66	0.048	0
2004-02-05 00:30:00	0.0010688	-11.39	0	-8.8	0.048	0
2004-02-05 01:00:00	0.00102741	-13.72	0.002	-8.96	0.048	0
2004-02-05 01:30:00	0.000977454	-14.65	0.01	-9.16	0.047	0
2004-02-05 02:00:00	0.000924717	-14.28	0.001	-9.38	0.047	0
2004-02-05 02:30:00	0.000878737	-12.86	0	-9.58	0.046	0
2004-02-05 03:00:00	0.000841084	-13.38	0	-9.75	0.046	0
2004-02-05 03:30:00	0.000808926	-13.55	0	-9.9	0.046	0
2004-02-05 04:00:00	0.000783904	-14.15	0	-10.02	0.046	0
2004-02-05 04:30:00	0.000763522	-14.11	0	-10.12	0.046	0
2004-02-05 05:00:00	0.000741588	-13.93	0	-10.23	0.046	0
2004-02-05 05:30:00	0.000720154	-14.51	0	-10.34	0.046	0
2004-02-05 06:00:00	0.000699213	-15.42	0	-10.45	0.045	0
2004-02-05 06:30:00	0.000678756	-15.9	0	-10.56	0.045	0
2004-02-05 07:00:00	0.000656983	-16.22	0	-10.68	0.045	0
2004-02-05 07:30:00	0.000634025	-15.35	0	-10.81	0.045	0
2004-02-05 08:00:00	0.000610016	-15.59	0	-10.95	0.045	0
2004-02-05 08:30:00	0.0005851	-16.87	0.069	-11.1	0.045	0
2004-02-05 09:00:00	0.000556276	-15.72	12.95	-11.28	0.045	0
2004-02-05 09:30:00	0.000525587	-15.53	80.2	-11.48	0.044	0
2004-02-05 10:00:00	0.000139515	-14.7	155.3	-11.67	0.044	0
2004-02-05 10:30:00	0.00553648	-12.97	487.2	-11.82	0.044	0
2004-02-05 11:00:00	0.00047514	-10.98	870	-11.83	0.044	0
2004-02-05 11:30:00	0.000515171	-8.83	1068	-11.55	0.045	0
2004-02-05 12:00:00	0.000599951	-8.34	1245	-11.01	0.046	0
2004-02-05 12:30:00	0.00071631	-9.03	1424	-10.36	0.046	0
2004-02-05 13:00:00	0.000863076	-7.842	1722	-9.65	0.047	0
2004-02-05 13:30:00	0.00104021	-6.693	1683	-8.91	0.046	0
2004-02-05 14:00:00	0.00124755	-5.138	1965	-8.16	0.047	0
2004-02-05 14:30:00	0.0113368	-4.335	1474	-7.4	0.049	0
2004-02-05 15:00:00	0.0129446	-4.029	990	-6.611	0.051	0
2004-02-05 15:30:00	0.0145523	-3.537	1009	-5.913	0.052	0
2004-02-05 16:00:00	0.00521081	-4.104	714.7	-5.326	0.053	0
2004-02-05 16:30:00	0.00448708	-3.992	676	-4.844	0.054	0
2004-02-05 17:00:00	0.0156133	-3.926	536.3	-4.464	0.055	0
2004-02-05 17:30:00	0.00660109	-4.013	424	-4.164	0.055	0
2004-02-05 18:00:00	0.00924947	-4.286	284.5	-3.942	0.055	0
2004-02-05 18:30:00	0.00463646	-4.614	185.1	-3.792	0.055	0
2004-02-05 19:00:00	0.00728769	-4.889	117.7	-3.73	0.055	0
2004-02-05 19:30:00	0.0042549	-5.27	49.43	-3.772	0.055	0
2004-02-05 20:00:00	0.00306433	-5.895	4.182	-3.957	0.055	0
2004-02-05 20:30:00	0.00286534	-6.654	0.008	-4.303	0.054	0
2004-02-05 21:00:00	0.00262868	-6.875	0.001	-4.739	0.053	0
2004-02-05 21:30:00	0.00239683	-7.101	0	-5.196	0.052	0
2004-02-05 22:00:00	0.00220236	-9.19	0.013	-5.606	0.051	0
2004-02-05 22:30:00	0.00609565	-8.97	0.016	-5.96	0.05	0
2004-02-05 23:00:00	0.00190294	-9.75	0.041	-6.295	0.051	0
2004-02-05 23:30:00	0.00174752	-10.18	0.023	-6.686	0.05	0
2004-02-06	0.00159165	-11.95	0	-7.106	0.05	0
2004-02-06 00:30:00	0.00144706	-13.04	0	-7.525	0.05	0
2004-02-06 01:00:00	0.00131007	-12.79	0.001	-7.953	0.049	0
2004-02-06 01:30:00	0.00118366	-13.6	0	-8.38	0.048	0
2004-02-06 02:00:00	0.0010688	-13.67	0	-8.8	0.048	0
2004-02-06 02:30:00	0.000970127	-14.1	0	-9.19	0.047	0
2004-02-06 03:00:00	0.000883253	-15.96	0	-9.56	0.047	0
2004-02-06 03:30:00	0.000802613	-16.22	0.008	-9.93	0.046	0
2004-02-06 04:00:00	0.00072789	-15.15	0	-10.3	0.046	0
2004-02-06 04:30:00	0.000662374	-15.26	0	-10.65	0.046	0
2004-02-06 05:00:00	0.000606646	-16.65	0	-10.97	0.045	0
2004-02-06 05:30:00	0.000556276	-16.16	0	-11.28	0.045	0
2004-02-06 06:00:00	0.000512225	-16.21	0	-11.57	0.045	0
2004-02-06 06:30:00	0.000480701	-17.49	0	-11.79	0.044	0
2004-02-06 07:00:00	0.000456079	-17.76	0	-11.97	0.044	0
2004-02-06 07:30:00	0.000431194	-16.44	0	-12.16	0.044	0
2004-02-06 08:00:00	0.000408634	-16.18	0	-12.34	0.044	0
2004-02-06 08:30:00	0.000388206	-16.66	0.088	-12.51	0.044	0
2004-02-06 09:00:00	0.000367479	-17.89	15.71	-12.69	0.044	0
2004-02-06 09:30:00	0.000998984	-17.23	114	-12.87	0.044	0
2004-02-06 10:00:00	0.000346576	-14.12	377.2	-12.88	0.043	0
2004-02-06 10:30:00	0.000408634	-12.32	633.9	-12.34	0.044	0
2004-02-06 11:00:00	0.000548474	-11.41	854	-11.33	0.045	0
2004-02-06 11:30:00	0.00075749	-9.88	1050	-10.15	0.046	0
2004-02-06 12:00:00	0.00102487	-8.4	1223	-8.97	0.046	0
2004-02-06 12:30:00	0.00130884	-8.31	1371	-7.957	0.046	0
2004-02-06 13:00:00	0.001592	-7.674	1493	-7.105	0.047	0
2004-02-06 13:30:00	0.00375867	-7.076	1607	-6.371	0.049	0
2004-02-06 14:00:00	0.0064079	-6.303	1450	-5.735	0.051	0
2004-02-06 14:30:00	0.00968227	-5.029	1798	-5.167	0.052	0
2004-02-06 15:00:00	0.0129566	-4.585	1242	-4.63	0.054	0
2004-02-06 15:30:00	0.00426661	-4.383	1000	-4.081	0.056	0
2004-02-06 16:00:00	0.00547903	-4.686	711.5	-3.627	0.057	0
2004-02-06 16:30:00	0.0100246	-4.588	631.4	-3.291	0.058	0
2004-02-06 17:00:00	0.0249436	-4.409	742.3	-3.051	0.059	0
2004-02-06 17:30:00	0.0262656	-4.051	571.2	-2.87	0.059	0
2004-02-06 18:00:00	0.0142571	-4.285	389.1	-2.723	0.06	0
2004-02-06 18:30:00	0.00103952	-4.632	248.2	-2.617	0.06	0
2004-02-06 19:00:00	0.00398283	-4.631	168.5	-2.541	0.06	0
2004-02-06 19:30:00	0.00431682	-4.506	82.9	-2.499	0.059	0
2004-02-06 20:00:00	0.00465082	-5.239	6.189	-2.505	0.059	0
2004-02-06 20:30:00	0.00498481	-5.583	0.001	-2.589	0.059	0
2004-02-06 21:00:00	0.00378438	-6.545	0	-2.831	0.058	0
2004-02-06 21:30:00	0.00347189	-7.369	0	-3.298	0.057	0
2004-02-06 22:00:00	0.00308384	-7.908	0	-3.924	0.055	0
2004-02-06 22:30:00	0.0027089	-8.17	0	-4.588	0.054	0
2004-02-06 23:00:00	0.0024032	-7.994	0	-5.183	0.053	0
2004-02-06 23:30:00	0.00217813	-7.484	0	-5.659	0.051	0
2004-02-07	0.00201158	-7.646	0	-6.036	0.051	0
2004-02-07 00:30:00	0.00187193	-8.09	0	-6.371	0.051	0
2004-02-07 01:00:00	0.00172494	-7.711	0	-6.745	0.051	0
2004-02-07 01:30:00	0.00160493	-7.83	0	-7.069	0.051	0
2004-02-07 02:00:00	0.00151268	-8.23	0	-7.331	0.05	0
2004-02-07 02:30:00	0.00143843	-8.44	0	-7.551	0.05	0
2004-02-07 03:00:00	0.00137853	-8.7	0	-7.735	0.05	0
2004-02-07 03:30:00	0.00131254	-9.14	0	-7.945	0.05	0
2004-02-07 04:00:00	0.00124163	-9.59	0	-8.18	0.05	0
2004-02-07 04:30:00	0.00117799	-9.97	0	-8.4	0.049	0
2004-02-07 05:00:00	0.0011142	-10.23	0	-8.63	0.049	0
2004-02-07 05:30:00	0.00105834	-10.64	0	-8.84	0.049	0
2004-02-07 06:00:00	0.000997204	-11.34	0	-9.08	0.049	0
2004-02-07 06:30:00	0.000924717	-12.19	0.003	-9.38	0.048	0
2004-02-07 07:00:00	0.00083891	-13.01	0.018	-9.76	0.048	0
2004-02-07 07:30:00	0.000745538	-14.11	0.034	-10.21	0.047	0
2004-02-07 08:00:00	0.000662374	-14.86	0.001	-10.65	0.047	0
2004-02-07 08:30:00	0.000590018	-16.41	0.149	-11.07	0.046	0
2004-02-07 09:00:00	0.000525587	-16.51	16.6	-11.48	0.046	0
2004-02-07 09:30:00	0.00424445	-15.15	179.9	-11.85	0.045	0
2004-02-07 10:00:00	0.0064472	-13.29	414.3	-11.82	0.045	0
2004-02-07 10:30:00	0.00864995	-11.39	644.9	-11.15	0.046	0
2004-02-07 11:00:00	0.0108527	-10.93	865	-10.04	0.047	0
2004-02-07 11:30:00	0.00342998	-10.15	1058	-8.78	0.047	0
2004-02-07 12:00:00	0.013621	-8.72	1251	-7.588	0.047	0
2004-02-07 12:30:00	0.0134354	-8.81	1398	-6.576	0.048	0
2004-02-07 13:00:00	0.0254646	-8.33	1513	-5.769	0.049	0
2004-02-07 13:30:00	0.0409336	-8.16	1586	-5.106	0.051	0
2004-02-07 14:00:00	0.0627664	-7.81	1577	-4.53	0.052	0
2004-02-07 14:30:00	0.0526232	-7.489	1601	-4.004	0.054	0
2004-02-07 15:00:00	0.0265546	-7.698	810	-3.523	0.055	0
2004-02-07 15:30:00	0.0251253	-7.532	1042	-3.126	0.057	0
2004-02-07 16:00:00	0.0234167	-6.655	1298	-2.842	0.057	0
2004-02-07 16:30:00	0.0194271	-6.286	1373	-2.607	0.058	0
2004-02-07 17:00:00	0.0305443	-5.787	1180	-2.381	0.06	0
2004-02-07 17:30:00	0.0280484	-5.608	985	-2.155	0.061	0
2004-02-07 18:00:00	0.0376403	-5.727	678.9	-1.964	0.062	0
2004-02-07 18:30:00	0.0124909	-6.16	399.7	-1.831	0.062	0
2004-02-07 19:00:00	0.00671874	-6.621	187.1	-1.764	0.062	0
2004-02-07 19:30:00	0.00460616	-6.942	59.92	-1.727	0.061	0
2004-02-07 20:00:00	0.00462698	-7.054	6.553	-1.701	0.061	0
2004-02-07 20:30:00	0.00463019	-7.488	0.015	-1.697	0.06	0
2004-02-07 21:00:00	0.004587	-7.458	0	-1.751	0.059	0
2004-02-07 21:30:00	0.00440252	-9.3	0.011	-1.986	0.058	0
2004-02-07 22:00:00	0.00391309	-9.61	0.028	-2.647	0.056	0
2004-02-07 22:30:00	0.00327293	-9.17	0	-3.612	0.055	0
2004-02-07 23:00:00	0.00271159	-9.39	0	-4.583	0.053	0
2004-02-07 23:30:00	0.00226267	-9.94	0.001	-5.476	0.051	0
2004-02-08	0.00190828	-10.4	0	-6.282	0.051	0
2004-02-08 00:30:00	0.00163468	-9.92	0	-6.987	0.051	0
2004-02-08 01:00:00	0.00142524	-11.34	0	-7.591	0.051	0
2004-02-08 01:30:00	0.00124755	-12.71	0	-8.16	0.05	0
2004-02-08 02:00:00	0.00109265	-12.54	0	-8.71	0.049	0
2004-02-08 02:30:00	0.000955602	-13.56	0	-9.25	0.048	0
2004-02-08 03:00:00	0.000843263	-14.14	0	-9.74	0.048	0
2004-02-08 03:30:00	0.00075749	-16.54	0	-10.15	0.047	0
2004-02-08 04:00:00	0.00067692	-18.2	0.016	-10.57	0.047	0
2004-02-08 04:30:00	0.000598286	-17.55	0.021	-11.02	0.047	0
2004-02-08 05:00:00	0.000527089	-15.81	0	-11.47	0.046	0
2004-02-08 05:30:00	0.000466894	-15.45	0	-11.89	0.046	0
2004-02-08 06:00:00	0.000414803	-16.38	0	-12.29	0.045	0
2004-02-08 06:30:00	0.00037087	-15.7	0	-12.66	0.045	0
2004-02-08 07:00:00	0.000333875	-16.24	0	-13	0.045	0
2004-02-08 07:30:00	0.000302793	-18.05	0	-13.31	0.044	0
2004-02-08 08:00:00	0.000274092	-19.55	0	-13.62	0.044	0
2004-02-08 08:30:00	0.000246001	-18.96	0.187	-13.95	0.044	0
2004-02-08 09:00:00	0.00022104	-21.53	18.04	-14.27	0.044	0
2004-02-08 09:30:00	0.000201618	-18.17	186.3	-14.54	0.043	0
2004-02-08 10:00:00	0.000211507	-16.35	421.1	-14.4	0.043	0
2004-02-08 10:30:00	0.000275874	-13.55	652.7	-13.6	0.044	0
2004-02-08 11:00:00	0.000414803	-12.23	873	-12.29	0.045	0
2004-02-08 11:30:00	0.000651627	-11.76	1072	-10.71	0.046	0
2004-02-08 12:00:00	0.000994719	-10.6	1244	-9.09	0.046	0
2004-02-08 12:30:00	0.00138912	-9.52	1392	-7.702	0.046	0
2004-02-08 13:00:00	0.00890085	-8.06	1503	-6.61	0.048	0
2004-02-08 13:30:00	0.00739342	-7.027	1582	-5.725	0.049	0
2004-02-08 14:00:00	0.00588599	-5.828	1624	-4.955	0.051	0
2004-02-08 14:30:00	0.0221382	-4.932	1632	-4.258	0.053	0
2004-02-08 15:00:00	0.0260187	-4.152	1603	-3.623	0.055	0
2004-02-08 15:30:00	0.0279187	-3.328	1539	-3.082	0.056	0
2004-02-08 16:00:00	0.0267191	-2.752	1442	-2.621	0.058	0
2004-02-08 16:30:00	0.0190927	-1.928	1311	-2.166	0.061	0
2004-02-08 17:00:00	0.0334339	-1.746	1150	-1.719	0.063	0
2004-02-08 17:30:00	0.0230771	-1.478	964	-1.358	0.065	0
2004-02-08 18:00:00	0.01898	-1.339	753.9	-1.104	0.067	0
2004-02-08 18:30:00	0.0340496	-1.199	529.8	-0.958	0.068	0
2004-02-08 19:00:00	0.0104169	-1.509	306.9	-0.937	0.068	0
2004-02-08 19:30:00	0.00521325	-2.443	86.5	-1.002	0.067	0
2004-02-08 20:00:00	0.00516436	-4.602	7.576	-1.058	0.066	0
2004-02-08 20:30:00	0.00513052	-5.604	0.141	-1.097	0.065	0
2004-02-08 21:00:00	0.0051046	-6.225	0.061	-1.127	0.064	0
2004-02-08 21:30:00	0.00508049	-7.667	0.035	-1.155	0.063	0
2004-02-08 22:00:00	0.00504877	-7.237	0.002	-1.192	0.062	0
2004-02-08 22:30:00	0.00497474	-7.374	0	-1.279	0.06	0
2004-02-08 23:00:00	0.0047591	-9.62	0.005	-1.538	0.058	0
2004-02-08 23:30:00	0.00416913	-10.74	0.001	-2.294	0.056	0
2004-02-09	0.00344348	-10.98	0	-3.342	0.054	0
2004-02-09 00:30:00	0.00284744	-11.43	0	-4.335	0.052	0
2004-02-09 01:00:00	0.00238949	-13.08	0	-5.211	0.052	0
2004-02-09 01:30:00	0.00203223	-13.61	0	-5.988	0.052	0
2004-02-09 02:00:00	0.00174368	-12.49	0	-6.696	0.051	0
2004-02-09 02:30:00	0.00151509	-12.07	0	-7.324	0.051	0
2004-02-09 03:00:00	0.00133582	-13.62	0	-7.87	0.05	0
2004-02-09 03:30:00	0.00118651	-13.45	0	-8.37	0.049	0
2004-02-09 04:00:00	0.00105573	-13.31	0	-8.85	0.049	0
2004-02-09 04:30:00	0.000941249	-14.1	0	-9.31	0.048	0
2004-02-09 05:00:00	0.000845447	-15.56	0	-9.73	0.048	0
2004-02-09 05:30:00	0.000759497	-14.5	0	-10.14	0.047	0
2004-02-09 06:00:00	0.000689854	-16.8	0	-10.5	0.047	0
2004-02-09 06:30:00	0.00062709	-15.17	0	-10.85	0.047	0
2004-02-09 07:00:00	0.000570543	-17.73	0	-11.19	0.046	0
2004-02-09 07:30:00	0.000521103	-15.8	0	-11.51	0.046	0
2004-02-09 08:00:00	0.00047514	-17.14	0	-11.83	0.046	0
2004-02-09 08:30:00	0.000433761	-17.68	0.218	-12.14	0.046	0
2004-02-09 09:00:00	0.000397714	-17.47	19.16	-12.43	0.045	0
2004-02-09 09:30:00	0.000368607	-15.31	194.8	-12.68	0.045	0
2004-02-09 10:00:00	0.000385858	-14.01	427.1	-12.53	0.045	0
2004-02-09 10:30:00	0.000479306	-12.41	655.8	-11.8	0.046	0
2004-02-09 11:00:00	0.000665987	-10.89	880	-10.63	0.047	0
2004-02-09 11:30:00	0.000972564	-9.14	1082	-9.18	0.047	0
2004-02-09 12:00:00	0.0013843	-8.81	1256	-7.717	0.047	0
2004-02-09 12:30:00	0.0115251	-7.558	1400	-6.499	0.048	0
2004-02-09 13:00:00	0.00867966	-6.193	1511	-5.541	0.05	0
2004-02-09 13:30:00	0.014746	-5.083	1589	-4.741	0.051	0
2004-02-09 14:00:00	0.0181298	-3.648	1631	-4.053	0.053	0
2004-02-09 14:30:00	0.0171233	-2.72	1637	-3.434	0.055	0
2004-02-09 15:00:00	0.0111901	-1.66	1609	-2.853	0.057	0
2004-02-09 15:30:00	0.021863	-0.765	1546	-2.281	0.06	0
2004-02-09 16:00:00	0.0339557	0.122	1448	-1.739	0.064	0
2004-02-09 16:30:00	0.0467329	0.934	1317	-1.27	0.068	0
2004-02-09 17:00:00	0.0633942	1.457	1156	-0.885	0.074	0
2004-02-09 17:30:00	0.0287998	1.951	969	-0.551	0.08	0
2004-02-09 18:00:00	0.0209131	2.289	758.4	-0.314	0.084	0
2004-02-09 18:30:00	0.0110559	1.98	533.8	-0.173	0.085	0
2004-02-09 19:00:00	0.00511182	1.554	312.1	-0.192	0.085	0
2004-02-09 19:30:00	0.00580962	0.625	90.7	-0.348	0.083	0
2004-02-09 20:00:00	0.00571348	-1.422	7.942	-0.45	0.08	0
2004-02-09 20:30:00	0.0056426	-2.133	0.082	-0.526	0.077	0
2004-02-09 21:00:00	0.00558894	-4.205	0.037	-0.584	0.075	0
2004-02-09 21:30:00	0.00554574	-5.366	0.037	-0.631	0.074	0
2004-02-09 22:00:00	0.00550916	-5.62	0.017	-0.671	0.072	0
2004-02-09 22:30:00	0.00547548	-5.64	0.018	-0.708	0.07	0
2004-02-09 23:00:00	0.00887571	-7.444	0.009	-0.744	0.068	0
2004-02-09 23:30:00	0.00539869	-7.771	0.003	-0.793	0.065	0
2004-02-10	0.00531559	-9.01	0	-0.886	0.062	0
2004-02-10 00:30:00	0.00509081	-8.62	0	-1.143	0.059	0
2004-02-10 01:00:00	0.0045679	-8.97	0	-1.775	0.057	0
2004-02-10 01:30:00	0.00392444	-11.38	0	-2.631	0.055	0
2004-02-10 02:00:00	0.00335108	-11.39	0	-3.487	0.054	0
2004-02-10 02:30:00	0.00287882	-10.23	0	-4.279	0.053	0
2004-02-10 03:00:00	0.00250084	-10.89	0	-4.987	0.053	0
2004-02-10 03:30:00	0.00219273	-11.69	0	-5.627	0.053	0
2004-02-10 04:00:00	0.00193517	-11.62	0	-6.217	0.052	0
2004-02-10 04:30:00	0.00171848	-12.29	0	-6.762	0.051	0
2004-02-10 05:00:00	0.00153517	-12.92	0	-7.266	0.051	0
2004-02-10 05:30:00	0.00137565	-13.17	0	-7.744	0.05	0
2004-02-10 06:00:00	0.00123868	-15.14	0	-8.19	0.05	0
2004-02-10 06:30:00	0.00111691	-14.89	0	-8.62	0.049	0
2004-02-10 07:00:00	0.00101222	-13.37	0	-9.02	0.049	0
2004-02-10 07:30:00	0.000922374	-15.41	0	-9.39	0.048	0
2004-02-10 08:00:00	0.000845447	-16.22	0	-9.73	0.048	0
2004-02-10 08:30:00	0.000775701	-15.48	0.269	-10.06	0.047	0
2004-02-10 09:00:00	0.000710574	-16.4	20.18	-10.39	0.047	0
2004-02-10 09:30:00	0.000658776	-14.52	200.3	-10.67	0.047	0
2004-02-10 10:00:00	0.000671436	-11.66	432.6	-10.6	0.047	0
2004-02-10 10:30:00	0.000796338	-10.08	662.9	-9.96	0.048	0
2004-02-10 11:00:00	0.00104279	-9.14	882	-8.9	0.048	0
2004-02-10 11:30:00	0.00141835	-7.274	1082	-7.612	0.048	0
2004-02-10 12:00:00	0.00188535	-5.105	1256	-6.338	0.049	0
2004-02-10 12:30:00	0.00235838	-4.458	1401	-5.275	0.051	0
2004-02-10 13:00:00	0.0226659	-3.735	1515	-4.425	0.052	0
2004-02-10 13:30:00	0.038841	-2.637	1593	-3.745	0.054	0
2004-02-10 14:00:00	0.0349845	-1.231	1635	-3.173	0.056	0
2004-02-10 14:30:00	0.0186054	-0.113	1642	-2.659	0.058	0
2004-02-10 15:00:00	0.0266419	1.183	1613	-2.152	0.061	0
2004-02-10 15:30:00	0.0298281	2.47	1551	-1.621	0.065	0
2004-02-10 16:00:00	0.00720347	3.45	1458	-1.107	0.072	0
2004-02-10 16:30:00	0.00582464	4.359	1314	-0.635	0.082	0
2004-02-10 17:00:00	0.013949	4.442	1166	-0.163	0.089	0
2004-02-10 17:30:00	0.0232777	4.068	973	0.48	0.093	0
2004-02-10 18:00:00	0.0168223	4.146	765.9	0.904	0.096	0
2004-02-10 18:30:00	0.0107573	4.041	514.3	0.987	0.097	0
2004-02-10 19:00:00	0.00259645	3.51	323.1	0.742	0.098	0
2004-02-10 19:30:00	0.00228491	2.69	96.9	0.239	0.097	0
2004-02-10 20:00:00	0.00594544	1.078	8.79	-0.206	0.095	0
2004-02-10 20:30:00	0.00585432	0.049	0.108	-0.301	0.092	0
2004-02-10 21:00:00	0.00583337	-1.523	0.066	-0.323	0.089	0
2004-02-10 21:30:00	0.00580868	-2.352	0.006	-0.349	0.087	0
2004-02-10 22:00:00	0.00135049	-4.744	0.004	-0.377	0.085	0
2004-02-10 22:30:00	0.00575387	-5.864	0.006	-0.407	0.082	0
2004-02-10 23:00:00	0.00572473	-7.356	0.022	-0.438	0.08	0
2004-02-10 23:30:00	0.00569476	-7.625	0.009	-0.47	0.076	0
2004-02-11	0.00264134	-7.403	0.003	-0.506	0.071	0
2004-02-11 00:30:00	0.00124925	-9.31	0	-0.559	0.066	0
2004-02-11 01:00:00	0.00146142	-8.89	0.001	-0.682	0.062	0
2004-02-11 01:30:00	0.00167359	-10.18	0	-1.042	0.059	0
2004-02-11 02:00:00	0.00461016	-10.87	0	-1.722	0.057	0
2004-02-11 02:30:00	0.00397794	-11.18	0	-2.556	0.056	0
2004-02-11 03:00:00	0.00341012	-10.97	0	-3.394	0.055	0
2004-02-11 03:30:00	0.00294236	-12.15	0	-4.167	0.055	0
2004-02-11 04:00:00	0.00256673	-12.41	0	-4.858	0.053	0
2004-02-11 04:30:00	0.00225705	-12.4	0	-5.488	0.052	0
2004-02-11 05:00:00	0.00199791	-12.87	0	-6.068	0.052	0
2004-02-11 05:30:00	0.00177772	-11.25	0	-6.608	0.051	0
2004-02-11 06:00:00	0.00159774	-13.75	0	-7.089	0.05	0
2004-02-11 06:30:00	0.00144274	-13.82	0	-7.538	0.05	0
2004-02-11 07:00:00	0.00130086	-14.59	0	-7.983	0.049	0
2004-02-11 07:30:00	0.00117515	-15.12	0	-8.41	0.049	0
2004-02-11 08:00:00	0.00106356	-14.53	0	-8.82	0.048	0
2004-02-11 08:30:00	0.000965266	-15.98	0.323	-9.21	0.048	0
2004-02-11 09:00:00	0.000878737	-15.1	22.56	-9.58	0.048	0
2004-02-11 09:30:00	0.000806818	-13.54	207.6	-9.91	0.047	0
2004-02-11 10:00:00	0.000817405	-11.36	437.6	-9.86	0.047	0
2004-02-11 10:30:00	0.000953198	-9.41	672.4	-9.26	0.048	0
2004-02-11 11:00:00	0.00122401	-7.858	892	-8.24	0.049	0
2004-02-11 11:30:00	0.00163504	-6.289	1093	-6.986	0.049	0
2004-02-11 12:00:00	0.0021352	-5.054	1265	-5.754	0.049	0
2004-02-11 12:30:00	0.0170851	-4.221	1407	-4.725	0.051	0
2004-02-11 13:00:00	0.01468	-2.802	1519	-3.93	0.053	0
2004-02-11 13:30:00	0.0477662	-1.758	1599	-3.306	0.055	0
2004-02-11 14:00:00	0.0278298	-0.93	1642	-2.791	0.057	0
2004-02-11 14:30:00	0.0131061	0.191	1649	-2.342	0.059	0
2004-02-11 15:00:00	0.0180164	0.146	1624	-1.906	0.062	0
[truncated: 15,569 more rows]

## Sheet: 2005nee
date	NEE	Ta	PAR	Tsoil	WC	PP(mm)
2005-01-01	0.00725663	-3.105	0	-0.591	0.073	0
2005-01-01 00:30:00	0.00723505	-3.14	0	-0.615	0.073	0
2005-01-01 01:00:00	0.00719292	-2.02	0	-0.662	0.073	0
2005-01-01 01:30:00	0.00710469	-2.513	0	-0.761	0.072	0
2005-01-01 02:00:00	0.00693908	-3.847	0	-0.949	0.071	0
2005-01-01 02:30:00	0.00668855	-4.87	0	-1.239	0.07	0
2005-01-01 03:00:00	0.00638915	-5.725	0	-1.595	0.068	0
2005-01-01 03:30:00	0.00608257	-4.869	0	-1.971	0.065	0
2005-01-01 04:00:00	0.00579513	-5.758	0	-2.335	0.063	0
2005-01-01 04:30:00	0.00553561	-6.377	0	-2.674	0.061	0
2005-01-01 05:00:00	0.00527951	-5.971	0	-3.019	0.06	0
2005-01-01 05:30:00	0.00504132	-6.667	0	-3.35	0.058	0
2005-01-01 06:00:00	0.00483999	-6.176	0	-3.638	0.057	0
2005-01-01 06:30:00	0.00464411	-7.454	0	-3.926	0.056	0
2005-01-01 07:00:00	0.00444906	-7.032	0	-4.221	0.055	0
2005-01-01 07:30:00	0.00425771	-7.619	0	-4.519	0.054	0
2005-01-01 08:00:00	0.00406463	-7.025	0	-4.829	0.054	0
2005-01-01 08:30:00	0.00388471	-8.11	0.013	-5.127	0.054	0
2005-01-01 09:00:00	0.00459624	-7.756	9.3	-5.409	0.053	0
2005-01-01 09:30:00	0.000904196	-7.705	115.6	-5.662	0.053	0
2005-01-01 10:00:00	0.0119185	-5.694	336.7	-5.811	0.052	0
2005-01-01 10:30:00	0.0229328	-4.545	564.4	-5.679	0.052	0
2005-01-01 11:00:00	0.0339471	-2.329	758.2	-5.154	0.052	0
2005-01-01 11:30:00	0.0345725	-1.315	592.3	-4.322	0.053	0
2005-01-01 12:00:00	0.0351978	-0.395	819	-3.557	0.055	0
2005-01-01 12:30:00	0.0370893	1.176	838	-2.9	0.056	0
2005-01-01 13:00:00	0.0389807	2.932	1315	-2.376	0.057	0
2005-01-01 13:30:00	0.0408722	3.764	1475	-1.962	0.059	0
2005-01-01 14:00:00	0.0291553	4.312	1354	-1.615	0.06	0
2005-01-01 14:30:00	0.0310803	4.869	1071	-1.312	0.062	0
2005-01-01 15:00:00	0.0259447	5.057	778.8	-1.046	0.065	0
2005-01-01 15:30:00	0.0234892	5.237	636.7	-0.824	0.068	0
2005-01-01 16:00:00	0.0169719	5.385	458.9	-0.659	0.071	0
2005-01-01 16:30:00	0.0243262	5.824	441.2	-0.54	0.075	0
2005-01-01 17:00:00	0.0060872	6.073	368.4	-0.449	0.078	0
2005-01-01 17:30:00	5.31643e-05	5.557	296.6	-0.365	0.083	0
2005-01-01 18:00:00	0.00106198	5.442	274.2	-0.295	0.087	0
2005-01-01 18:30:00	0.00155048	4.892	139.1	-0.236	0.09	0
2005-01-01 19:00:00	0.00203898	4.071	37.57	-0.21	0.092	0
2005-01-01 19:30:00	0.00713483	3.475	2.438	-0.244	0.092	0
2005-01-01 20:00:00	0.0122307	3.032	0.014	-0.312	0.091	0
2005-01-01 20:30:00	0.0173265	1.165	0.031	-0.357	0.09	0
2005-01-01 21:00:00	0.0173709	0.64	0.031	-0.378	0.088	0
2005-01-01 21:30:00	0.0174152	0.924	0.008	-0.392	0.087	0
2005-01-01 22:00:00	0.0174596	-0.173	0.003	-0.404	0.086	0
2005-01-01 22:30:00	0.016293	-0.818	0	-0.414	0.086	0
2005-01-01 23:00:00	0.0151265	-0.131	0	-0.423	0.085	0
2005-01-01 23:30:00	0.0139599	-1.488	0	-0.433	0.085	0
2005-01-02	0.00852316	-1.642	0	-0.441	0.084	0
2005-01-02 00:30:00	0.00308637	-1.845	0	-0.449	0.084	0
2005-01-02 01:00:00	0.00737513	-2.565	0	-0.46	0.084	0
2005-01-02 01:30:00	0.00736785	-2.689	0	-0.468	0.083	0
2005-01-02 02:00:00	0.00735695	-3.408	0	-0.48	0.083	0
2005-01-02 02:30:00	0.00734425	-3.455	0	-0.494	0.082	0
2005-01-02 03:00:00	0.00732703	-3.71	0	-0.513	0.082	0
2005-01-02 03:30:00	0.00730081	-3.959	0.004	-0.542	0.081	0
2005-01-02 04:00:00	0.00158783	-4.821	0.001	-0.59	0.08	0
2005-01-02 04:30:00	0.00153839	-5.459	0	-0.683	0.079	0
2005-01-02 05:00:00	0.00148895	-4.995	0	-0.853	0.077	0
2005-01-02 05:30:00	0.00680788	-4.683	0	-1.1	0.075	0
2005-01-02 06:00:00	0.00658409	-5.654	0	-1.362	0.072	0
2005-01-02 06:30:00	0.00635689	-6.324	0	-1.634	0.069	0
2005-01-02 07:00:00	0.00611391	-5.814	0	-1.932	0.067	0
2005-01-02 07:30:00	0.00587633	-6.21	0	-2.231	0.065	0
2005-01-02 08:00:00	0.00564642	-7.348	0	-2.528	0.063	0
2005-01-02 08:30:00	0.00542402	-6.718	0	-2.823	0.061	0
2005-01-02 09:00:00	0.00526783	-6.253	5.03	-3.035	0.06	0
2005-01-02 09:30:00	0.00517211	-6.254	52.96	-3.167	0.059	0
2005-01-02 10:00:00	0.0030983	-4.988	157.4	-3.208	0.058	0
2005-01-02 10:30:00	0.0294553	-2.584	442.2	-3.13	0.058	0
2005-01-02 11:00:00	0.00538617	-0.509	747.1	-2.874	0.059	0
2005-01-02 11:30:00	0.00569238	0.372	399	-2.468	0.06	0
2005-01-02 12:00:00	0.00598045	0.071	445.5	-2.099	0.061	0
2005-01-02 12:30:00	0.00618178	2.186	1001	-1.848	0.061	0
2005-01-02 13:00:00	0.0440432	3.609	993	-1.616	0.062	0
2005-01-02 13:30:00	0.019199	3.463	619.8	-1.39	0.063	0
2005-01-02 14:00:00	0.0137965	3.468	529.9	-1.211	0.064	0
2005-01-02 14:30:00	0.0114324	4.129	670.2	-1.077	0.065	0
2005-01-02 15:00:00	0.000205809	5.348	668.3	-0.967	0.066	0
2005-01-02 15:30:00	0.029714	6.085	632.5	-0.869	0.067	0
2005-01-02 16:00:00	0.0225563	6.102	566.6	-0.773	0.069	0
2005-01-02 16:30:00	0.0311604	6.092	571	-0.68	0.071	0
2005-01-02 17:00:00	0.0277853	6.021	464.6	-0.588	0.073	0
2005-01-02 17:30:00	0.02166	5.774	312.1	-0.493	0.076	0
2005-01-02 18:00:00	0.00954295	5.681	231.8	-0.413	0.079	0
2005-01-02 18:30:00	0.00264977	5.404	146.7	-0.357	0.081	0
2005-01-02 19:00:00	0.00749946	4.77	42.35	-0.324	0.083	0
2005-01-02 19:30:00	0.00751141	4.258	3.088	-0.311	0.084	0
2005-01-02 20:00:00	0.00750314	3.987	0.011	-0.32	0.084	0
2005-01-02 20:30:00	0.00748201	3.865	0	-0.343	0.083	0
2005-01-02 21:00:00	0.00746367	3.784	0	-0.363	0.083	0
2005-01-02 21:30:00	0.00744536	3.573	0	-0.383	0.082	0
2005-01-02 22:00:00	0.00742981	3.37	0	-0.4	0.082	0
2005-01-02 22:30:00	0.00741794	2.608	0	-0.413	0.082	0
2005-01-02 23:00:00	0.00740791	1.506	0.017	-0.424	0.082	0
2005-01-02 23:30:00	0.00740061	1.192	0.009	-0.432	0.081	0
2005-01-03	0.00739606	1.088	0	-0.437	0.081	0
2005-01-03 00:30:00	0.0073915	0.227	0	-0.442	0.081	0
2005-01-03 01:00:00	0.00738604	-0.302	0	-0.448	0.081	0
2005-01-03 01:30:00	0.00738058	-1.761	0.001	-0.454	0.08	0
2005-01-03 02:00:00	0.00737422	-2.139	0	-0.461	0.08	0
2005-01-03 02:30:00	0.00736422	-2.651	0	-0.472	0.08	0
2005-01-03 03:00:00	0.00734606	-3.717	0	-0.492	0.079	0
2005-01-03 03:30:00	0.00731617	-4.785	0.001	-0.525	0.078	0
2005-01-03 04:00:00	0.00724044	-4.627	0	-0.609	0.077	0
2005-01-03 04:30:00	0.00705421	-5.706	0	-0.818	0.075	0
2005-01-03 05:00:00	0.00673732	-7.492	0.003	-1.182	0.072	0
2005-01-03 05:30:00	0.00635606	-7.421	0.006	-1.635	0.068	0
2005-01-03 06:00:00	0.00596618	-8.15	0.004	-2.117	0.065	0
2005-01-03 06:30:00	0.00559083	-8.94	0.001	-2.601	0.062	0
2005-01-03 07:00:00	0.00524597	-8.84	0	-3.065	0.06	0
2005-01-03 07:30:00	0.0049281	-10.02	0	-3.511	0.06	0
2005-01-03 08:00:00	0.00462937	-10.68	0	-3.948	0.058	0
2005-01-03 08:30:00	0.00435139	-10.9	0.015	-4.372	0.057	0
2005-01-03 09:00:00	0.00169839	-10.75	7.583	-4.789	0.055	0
2005-01-03 09:30:00	0.00198014	-10.34	97.5	-5.171	0.054	0
2005-01-03 10:00:00	0.00226189	-8.57	310.3	-5.468	0.054	0
2005-01-03 10:30:00	0.00115918	-5.613	511.6	-5.514	0.054	0
2005-01-03 11:00:00	0.00621513	-3.909	706.9	-5.225	0.054	0
2005-01-03 11:30:00	0.0112711	-3.325	888	-4.605	0.054	0
2005-01-03 12:00:00	0.0201364	-2.598	1042	-3.823	0.056	0
2005-01-03 12:30:00	0.0379344	-1.856	1167	-3.091	0.057	0
2005-01-03 13:00:00	0.0415976	-1.27	1262	-2.498	0.059	0
2005-01-03 13:30:00	0.0343457	-0.608	1324	-2.052	0.06	0
2005-01-03 14:00:00	0.0243969	0.223	1353	-1.712	0.061	0
2005-01-03 14:30:00	0.0150135	1.053	1347	-1.435	0.063	0
2005-01-03 15:00:00	0.0229684	1.704	1307	-1.19	0.065	0
2005-01-03 15:30:00	0.0149926	2.556	1235	-0.948	0.068	0
2005-01-03 16:00:00	0.00701685	2.825	1131	-0.675	0.074	0
2005-01-03 16:30:00	0.0228314	3.142	997	-0.369	0.084	0
2005-01-03 17:00:00	0.0224966	3.422	834	-0.026	0.094	0
2005-01-03 17:30:00	0.0210863	3.574	651.8	0.444	0.1	0
2005-01-03 18:00:00	0.00360897	5.086	460.3	0.603	0.103	0
2005-01-03 18:30:00	0.00137197	4.733	267.4	0.491	0.104	0
2005-01-03 19:00:00	0.00797289	3.434	76.82	0.181	0.104	0
2005-01-03 19:30:00	0.00763536	1.029	6.651	-0.177	0.104	0
2005-01-03 20:00:00	0.00748384	0.076	0.099	-0.341	0.103	0
2005-01-03 20:30:00	0.00748568	-0.119	0.039	-0.339	0.101	0
2005-01-03 21:00:00	0.0074765	-1.187	0.016	-0.349	0.099	0
2005-01-03 21:30:00	0.00746733	-4.103	0.063	-0.359	0.098	0
2005-01-03 22:00:00	0.00745909	-4.572	0.014	-0.368	0.097	0
2005-01-03 22:30:00	0.00744627	-4.941	0.001	-0.382	0.095	0
2005-01-03 23:00:00	0.00743347	-4.468	0	-0.396	0.094	0
2005-01-03 23:30:00	0.00741703	-4.674	0	-0.414	0.093	0
2005-01-04	0.00739059	-5.641	0	-0.443	0.091	0
2005-01-04 00:30:00	0.0073379	-5.488	0	-0.501	0.089	0
2005-01-04 01:00:00	0.0072171	-6.234	0	-0.635	0.086	0
2005-01-04 01:30:00	0.00700308	-7.276	0	-0.876	0.082	0
2005-01-04 02:00:00	0.00671505	-7.204	0	-1.208	0.077	0
2005-01-04 02:30:00	0.000592402	-6.873	0	-1.592	0.073	0
2005-01-04 03:00:00	0.000653788	-7.501	0	-1.992	0.069	0
2005-01-04 03:30:00	0.00574863	-7.628	0	-2.395	0.066	0
2005-01-04 04:00:00	0.00544861	-7.493	0	-2.79	0.063	0
2005-01-04 04:30:00	0.0051822	-5.584	0	-3.153	0.06	0
2005-01-04 05:00:00	0.00497992	-6.443	0	-3.437	0.059	0
2005-01-04 05:30:00	0.00480834	-7.026	0	-3.684	0.058	0
2005-01-04 06:00:00	0.00462402	-8.38	0	-3.956	0.058	0
2005-01-04 06:30:00	0.00439778	-9.48	0.003	-4.3	0.057	0
2005-01-04 07:00:00	0.00415917	-8.85	0.001	-4.676	0.056	0
2005-01-04 07:30:00	0.00396614	-9.78	0	-4.991	0.055	0
2005-01-04 08:00:00	0.00317872	-9.95	0	-5.313	0.054	0
2005-01-04 08:30:00	0.00402639	-9.92	0.01	-5.602	0.053	0
2005-01-04 09:00:00	0.00487406	-10.06	7.237	-5.869	0.053	0
2005-01-04 09:30:00	0.00482178	-9.92	96.7	-6.117	0.052	0
2005-01-04 10:00:00	0.00476949	-7.051	305.6	-6.311	0.052	0
2005-01-04 10:30:00	0.0047172	-4.61	507.6	-6.262	0.052	0
2005-01-04 11:00:00	0.0232601	-2.639	706	-5.845	0.052	0
2005-01-04 11:30:00	0.0281913	-1.499	888	-5.153	0.052	0
2005-01-04 12:00:00	0.00923002	-1.731	706.1	-4.337	0.053	0
2005-01-04 12:30:00	0.0144639	-1.517	1031	-3.669	0.055	0
2005-01-04 13:00:00	0.0285098	-0.942	1268	-3.112	0.056	0
2005-01-04 13:30:00	0.042827	-1.437	1345	-2.581	0.057	0
2005-01-04 14:00:00	0.0435292	-1.909	1393	-2.162	0.058	0
2005-01-04 14:30:00	0.030133	-1.601	1397	-1.842	0.059	0
2005-01-04 15:00:00	0.0359142	-0.631	1338	-1.59	0.061	0
2005-01-04 15:30:00	0.0303074	-0.453	1240	-1.378	0.062	0
2005-01-04 16:00:00	0.0376777	-0.199	1130	-1.198	0.063	0
2005-01-04 16:30:00	0.0424788	-0.143	1021	-1.045	0.065	0
2005-01-04 17:00:00	0.0172323	-0.522	848	-0.91	0.067	0
2005-01-04 17:30:00	0.0215357	-0.923	667.6	-0.795	0.068	0
2005-01-04 18:00:00	0.00538765	-1.039	453.6	-0.697	0.07	0
2005-01-04 18:30:00	0.00193716	-1.122	254.4	-0.63	0.071	0
2005-01-04 19:00:00	0.00723236	-1.774	81.6	-0.618	0.071	0
2005-01-04 19:30:00	0.00722428	-2.891	7.3	-0.627	0.071	0
2005-01-04 20:00:00	0.00721979	-5.391	0.124	-0.632	0.071	0
2005-01-04 20:30:00	0.00790204	-6.68	0.067	-0.638	0.071	0
2005-01-04 21:00:00	0.0071965	-6.358	0.001	-0.658	0.071	0
2005-01-04 21:30:00	0.0071456	-6.864	0.001	-0.715	0.07	0
2005-01-04 22:00:00	0.0069741	-7.797	0.001	-0.909	0.07	0
2005-01-04 22:30:00	0.00657649	-8.32	0.002	-1.371	0.068	0
2005-01-04 23:00:00	0.00606094	-8.4	0	-1.998	0.065	0
2005-01-04 23:30:00	0.00555297	-9.17	0	-2.651	0.062	0
2005-01-05	0.00509465	-10.42	0	-3.275	0.06	0
2005-01-05 00:30:00	0.0046838	-11.12	0	-3.867	0.057	0
2005-01-05 01:00:00	0.0043098	-11.94	0	-4.437	0.056	0
2005-01-05 01:30:00	0.000736268	-11.53	0	-4.938	0.055	0
2005-01-05 02:00:00	0.0036688	-13.07	0	-5.371	0.055	0
2005-01-05 02:30:00	0.00349297	-12.41	0	-5.81	0.054	0
2005-01-05 03:00:00	0.00326656	-13.21	0	-6.229	0.053	0
2005-01-05 03:30:00	0.00305904	-12.64	0	-6.631	0.052	0
2005-01-05 04:00:00	0.00286324	-14.68	0	-7.028	0.051	0
2005-01-05 04:30:00	0.00267678	-14.4	0	-7.424	0.05	0
2005-01-05 05:00:00	0.00250556	-13.98	0	-7.805	0.049	0
2005-01-05 05:30:00	0.00234888	-14.9	0	-8.17	0.049	0
2005-01-05 06:00:00	0.00220524	-15.26	0	-8.52	0.048	0
2005-01-05 06:30:00	0.00207561	-15.29	0	-8.85	0.048	0
2005-01-05 07:00:00	0.00195148	-14.93	0	-9.18	0.047	0
2005-01-05 07:30:00	0.00183977	-15.67	0	-9.49	0.047	0
2005-01-05 08:00:00	0.00174287	-16.2	0	-9.77	0.047	0
2005-01-05 08:30:00	0.00165295	-16.67	0.006	-10.04	0.046	0
2005-01-05 09:00:00	0.00157271	-16.29	7.08	-10.29	0.046	0
2005-01-05 09:30:00	0.00174096	-15.6	97	-10.54	0.046	0
2005-01-05 10:00:00	0.00145022	-13.22	309.1	-10.69	0.046	0
2005-01-05 10:30:00	0.00148017	-10.8	509.2	-10.59	0.046	0
2005-01-05 11:00:00	0.00163343	-10.33	706.5	-10.1	0.047	0
2005-01-05 11:30:00	0.00194413	-9.68	883	-9.2	0.047	0
2005-01-05 12:00:00	0.00241241	-7.83	1037	-8.02	0.047	0
2005-01-05 12:30:00	0.00300787	-6.731	1165	-6.733	0.049	0
2005-01-05 13:00:00	0.00366954	-6.086	1258	-5.496	0.051	0
2005-01-05 13:30:00	0.00433088	-5.055	1330	-4.404	0.052	0
2005-01-05 14:00:00	0.00637777	-3.865	1395	-3.538	0.054	0
2005-01-05 14:30:00	0.0129043	-3.169	1041	-2.879	0.055	0
2005-01-05 15:00:00	0.00770448	-2.793	995	-2.384	0.057	0
2005-01-05 15:30:00	0.0133428	-3.167	503.6	-2.028	0.058	0
2005-01-05 16:00:00	0.006522	-2.545	508.5	-1.774	0.059	0
2005-01-05 16:30:00	0.000654566	-1.988	466.6	-1.598	0.06	0
2005-01-05 17:00:00	0.00215381	-1.727	322.1	-1.466	0.061	0
2005-01-05 17:30:00	0.00154401	-1.889	250.5	-1.364	0.062	0
2005-01-05 18:00:00	0.000934217	-1.97	204.2	-1.3	0.063	0
2005-01-05 18:30:00	0.00666894	-2.119	109.4	-1.262	0.063	0
2005-01-05 19:00:00	0.0066877	-2.876	42.97	-1.24	0.063	0
2005-01-05 19:30:00	0.00669453	-3.933	3.727	-1.232	0.063	0
2005-01-05 20:00:00	0.00666723	-4.28	0.036	-1.264	0.063	0
2005-01-05 20:30:00	0.00657396	-4.326	0.001	-1.374	0.063	0
2005-01-05 21:00:00	0.00641237	-4.709	0	-1.567	0.063	0
2005-01-05 21:30:00	0.00620938	-4.464	0	-1.814	0.063	0
2005-01-05 22:00:00	0.00600508	-4.786	0	-2.068	0.062	0
2005-01-05 22:30:00	0.00580291	-5.221	0	-2.325	0.061	0
2005-01-05 23:00:00	0.00559387	-5.489	0	-2.597	0.06	0
2005-01-05 23:30:00	0.00537581	-7.056	0	-2.888	0.059	0
2005-01-06	0.00514548	-6.634	0	-3.204	0.058	0
2005-01-06 00:30:00	0.00494836	-6.856	0	-3.482	0.057	0
2005-01-06 01:00:00	0.00478709	-7.101	0	-3.715	0.056	0
2005-01-06 01:30:00	0.00460665	-7.999	0	-3.982	0.055	0
2005-01-06 02:00:00	0.00440425	-8.54	0	-4.29	0.055	0
2005-01-06 02:30:00	0.00422994	-8.29	0	-4.563	0.054	0
2005-01-06 03:00:00	0.00407445	-7.804	0	-4.813	0.053	0
2005-01-06 03:30:00	0.0158713	-8.73	0.001	-5.116	0.053	0
2005-01-06 04:00:00	0.0036604	-8.97	0.001	-5.512	0.052	0
2005-01-06 04:30:00	0.00343307	-9.8	0	-5.919	0.052	0
2005-01-06 05:00:00	0.00321824	-9.76	0	-6.321	0.051	0
2005-01-06 05:30:00	0.00301836	-11.56	0.001	-6.712	0.051	0
2005-01-06 06:00:00	0.00283586	-11.31	0	-7.085	0.05	0
2005-01-06 06:30:00	0.00268001	-12.36	0	-7.417	0.05	0
2005-01-06 07:00:00	0.00251524	-11.6	0	-7.783	0.049	0
2005-01-06 07:30:00	0.00236149	-13.02	0	-8.14	0.049	0
2005-01-06 08:00:00	0.00223751	-13.03	0	-8.44	0.049	0
2005-01-06 08:30:00	0.00212993	-13.19	0.005	-8.71	0.048	0
2005-01-06 09:00:00	0.00202984	-13.97	8.93	-8.97	0.048	0
2005-01-06 09:30:00	0.0019368	-12.18	112.4	-9.22	0.047	0
2005-01-06 10:00:00	0.00188604	-9.41	316.8	-9.36	0.047	0
2005-01-06 10:30:00	0.00191493	-7.744	512.1	-9.28	0.048	0
2005-01-06 11:00:00	0.00208716	-6.63	708.8	-8.82	0.048	0
2005-01-06 11:30:00	0.00670696	-6.192	892	-7.957	0.048	0
2005-01-06 12:00:00	0.00295583	-3.228	1046	-6.838	0.049	0
2005-01-06 12:30:00	0.00357658	-2.232	1174	-5.66	0.05	0
2005-01-06 13:00:00	0.00423561	-1.22	1273	-4.554	0.052	0
2005-01-06 13:30:00	0.00952089	-0.036	1343	-3.64	0.053	0
2005-01-06 14:00:00	0.025373	1.461	1400	-2.93	0.055	0
2005-01-06 14:30:00	0.0289683	3.198	1306	-2.375	0.057	0
2005-01-06 15:00:00	0.0515535	4.374	1436	-1.947	0.059	0
2005-01-06 15:30:00	0.0674126	4.141	1190	-1.621	0.061	0
2005-01-06 16:00:00	0.0533298	4.337	1096	-1.35	0.063	0
2005-01-06 16:30:00	0.0439852	4.015	786.1	-1.109	0.065	0
2005-01-06 17:00:00	0.042129	3.911	738.3	-0.924	0.068	0
2005-01-06 17:30:00	0.0430584	4.095	698.5	-0.789	0.07	0
2005-01-06 18:00:00	0.0475654	3.533	435	-0.678	0.072	0
2005-01-06 18:30:00	0.0295878	2.379	146.7	-0.598	0.074	0
2005-01-06 19:00:00	0.00252607	1.475	58.18	-0.592	0.074	0
2005-01-06 19:30:00	0.00722069	-0.344	5.588	-0.631	0.073	0
2005-01-06 20:00:00	0.00719918	-1.067	0.064	-0.655	0.073	0
2005-01-06 20:30:00	0.00718666	-0.863	0.018	-0.669	0.073	0
2005-01-06 21:00:00	0.00717414	-1.03	0	-0.683	0.072	0
2005-01-06 21:30:00	0.00715986	-1.452	0.001	-0.699	0.072	0
2005-01-06 22:00:00	0.00714381	-2.33	0	-0.717	0.072	0
2005-01-06 22:30:00	0.0071189	-1.905	0	-0.745	0.071	0
2005-01-06 23:00:00	0.00707986	-2.634	0	-0.789	0.071	0
2005-01-06 23:30:00	0.00701364	-2.179	0	-0.864	0.07	0
2005-01-07	0.00689458	-3.58	0	-1	0.07	0
2005-01-07 00:30:00	0.00671333	-3.791	0.001	-1.21	0.069	0
2005-01-07 01:00:00	0.00648907	-1.829	0	-1.475	0.067	0
2005-01-07 01:30:00	0.00629926	-1.842	0	-1.704	0.066	0
2005-01-07 02:00:00	0.00615344	-2.454	0	-1.883	0.064	0
2005-01-07 02:30:00	0.00604175	-2.824	0	-2.022	0.063	0
2005-01-07 03:00:00	0.00594482	-4.613	0.001	-2.144	0.062	0
2005-01-07 03:30:00	0.00581848	-3.615	0.001	-2.305	0.062	0
2005-01-07 04:00:00	0.00569468	-5.156	0	-2.465	0.061	0
2005-01-07 04:30:00	0.00558401	-5.09	0	-2.61	0.06	0
2005-01-07 05:00:00	0.00547327	-6.177	0.001	-2.757	0.059	0
2005-01-07 05:30:00	0.00535808	-6.687	0	-2.912	0.059	0
2005-01-07 06:00:00	0.00521257	-7.142	0	-3.111	0.058	0
2005-01-07 06:30:00	0.00508111	-7.149	0	-3.294	0.057	0
2005-01-07 07:00:00	0.00497992	-7.473	0	-3.437	0.057	0
2005-01-07 07:30:00	0.00490093	-7.672	0	-3.55	0.056	0
2005-01-07 08:00:00	0.00483448	-8.1	0	-3.646	0.056	0
2005-01-07 08:30:00	0.00745783	-8.57	0.004	-3.726	0.055	0
2005-01-07 09:00:00	0.00612149	-9.24	5.268	-3.816	0.055	0
2005-01-07 09:30:00	0.00478515	-9.91	67.57	-3.964	0.055	0
2005-01-07 10:00:00	0.00344882	-9.7	274	-4.192	0.054	0
2005-01-07 10:30:00	0.00231435	-7.539	580.3	-4.411	0.054	0
2005-01-07 11:00:00	0.00117989	-7.87	735.7	-4.441	0.054	0
2005-01-07 11:30:00	0.00132185	-7.457	936	-4.309	0.054	0
2005-01-07 12:00:00	0.00566159	-6.882	1157	-4.03	0.054	0
2005-01-07 12:30:00	0.0125437	-6.934	690.4	-3.631	0.055	0
2005-01-07 13:00:00	0.0194258	-6.908	739.6	-3.278	0.056	0
2005-01-07 13:30:00	0.0263079	-5.703	1389	-3.029	0.056	0
2005-01-07 14:00:00	0.0556532	-4.973	1422	-2.64	0.057	0
2005-01-07 14:30:00	0.0656842	-4.141	1431	-2.21	0.058	0
2005-01-07 15:00:00	0.0596401	-3.572	1377	-1.866	0.059	0
2005-01-07 15:30:00	0.0452572	-3.672	1034	-1.593	0.06	0
2005-01-07 16:00:00	0.0328529	-3.591	840	-1.377	0.061	0
2005-01-07 16:30:00	0.0270646	-3.608	640.2	-1.219	0.062	0
2005-01-07 17:00:00	0.0219739	-3.723	481.7	-1.104	0.063	0
2005-01-07 17:30:00	0.0184124	-4.031	367.4	-1.022	0.064	0
2005-01-07 18:00:00	0.00644139	-4.467	238.6	-0.971	0.064	0
2005-01-07 18:30:00	0.0078452	-4.852	143.8	-0.955	0.065	0
2005-01-07 19:00:00	0.00693121	-5.341	71.55	-0.958	0.065	0
2005-01-07 19:30:00	0.00690765	-6.345	8.24	-0.985	0.065	0
2005-01-07 20:00:00	0.00683122	-7.278	0.063	-1.073	0.065	0
2005-01-07 20:30:00	0.00662982	-8.22	0.005	-1.308	0.065	0
2005-01-07 21:00:00	0.00570602	-9.6	0.001	-1.718	0.064	0
2005-01-07 21:30:00	0.00354894	-9.95	0	-2.213	0.062	0
2005-01-07 22:00:00	0.00139186	-10.5	0	-2.726	0.06	0
2005-01-07 22:30:00	0.00513256	-10.63	0	-3.222	0.059	0
2005-01-07 23:00:00	0.00479257	-10.72	0	-3.707	0.057	0
2005-01-07 23:30:00	0.00448238	-10.53	0.001	-4.17	0.056	0
2005-01-08	0.004181	-11.62	0.001	-4.641	0.055	0
2005-01-08 00:30:00	0.00388412	-12.43	0	-5.128	0.054	0
2005-01-08 01:00:00	0.00360701	-12.65	0.001	-5.606	0.053	0
2005-01-08 01:30:00	0.00337981	-11.51	0	-6.017	0.053	0
2005-01-08 02:00:00	0.00365987	-11.58	0	-6.333	0.052	0
2005-01-08 02:30:00	0.00590074	-13.32	0	-6.573	0.052	0
2005-01-08 03:00:00	0.00298946	-13.94	0	-6.77	0.051	0
2005-01-08 03:30:00	0.00289517	-13.56	0	-6.962	0.051	0
2005-01-08 04:00:00	0.00280154	-12.14	0	-7.157	0.051	0
2005-01-08 04:30:00	0.00134732	-12.76	0	-7.335	0.05	0
2005-01-08 05:00:00	0.00071983	-13.37	0	-7.537	0.05	0
2005-01-08 05:30:00	9.23354e-05	-13.77	0	-7.825	0.05	0
2005-01-08 06:00:00	0.00234888	-13.85	0	-8.17	0.049	0
2005-01-08 06:30:00	0.00220524	-14.44	0	-8.52	0.049	0
2005-01-08 07:00:00	0.00207561	-14.02	0	-8.85	0.049	0
2005-01-08 07:30:00	0.00195516	-15.03	0	-9.17	0.048	0
2005-01-08 08:00:00	0.00182921	-15.1	0	-9.52	0.048	0
2005-01-08 08:30:00	0.00170916	-14.55	0.002	-9.87	0.047	0
2005-01-08 09:00:00	0.00159807	-14.24	6.604	-10.21	0.047	0
2005-01-08 09:30:00	0.00296998	-14.01	96.3	-10.53	0.046	0
2005-01-08 10:00:00	0.00143836	-12.24	309.5	-10.73	0.046	0
2005-01-08 10:30:00	0.00146813	-11.8	514.6	-10.63	0.046	0
2005-01-08 11:00:00	0.0016205	-10.58	716.3	-10.14	0.047	0
2005-01-08 11:30:00	0.0220773	-8.95	899	-9.27	0.047	0
2005-01-08 12:00:00	0.029756	-7.762	1058	-8.16	0.047	0
2005-01-08 12:30:00	0.0456741	-7.146	1188	-6.963	0.048	0
2005-01-08 13:00:00	0.0407144	-6.676	1286	-5.815	0.05	0
2005-01-08 13:30:00	0.0455957	-6.177	1352	-4.784	0.052	0
2005-01-08 14:00:00	0.0507772	-5.436	1384	-3.919	0.053	0
2005-01-08 14:30:00	0.0350781	-4.79	1380	-3.242	0.054	0
2005-01-08 15:00:00	0.049842	-4.202	1343	-2.711	0.056	0
2005-01-08 15:30:00	0.0519846	-4.032	1274	-2.293	0.057	0
2005-01-08 16:00:00	0.0501671	-4.018	1171	-1.956	0.058	0
2005-01-08 16:30:00	0.0575181	-3.9	1037	-1.688	0.06	0
2005-01-08 17:00:00	0.0396402	-4	875	-1.478	0.061	0
2005-01-08 17:30:00	0.0469925	-3.896	691.3	-1.317	0.062	0
2005-01-08 18:00:00	0.0316029	-4.077	494.1	-1.202	0.062	0
2005-01-08 18:30:00	0.00887187	-4.453	296.7	-1.141	0.063	0
2005-01-08 19:00:00	8.43189e-05	-5.444	95.8	-1.148	0.063	0
2005-01-08 19:30:00	0.00673132	-7.03	10.05	-1.189	0.063	0
2005-01-08 20:00:00	0.00665276	-7.99	0.141	-1.281	0.063	0
2005-01-08 20:30:00	0.00643232	-9.91	0.07	-1.543	0.062	0
2005-01-08 21:00:00	0.0059749	-10.92	0.013	-2.106	0.061	0
2005-01-08 21:30:00	0.00540767	-10.77	0.002	-2.845	0.06	0
2005-01-08 22:00:00	0.00486071	-10.76	0	-3.608	0.058	0
2005-01-08 22:30:00	0.00437583	-12.36	0.002	-4.334	0.056	0
2005-01-08 23:00:00	0.0039559	-12.4	0	-5.008	0.054	0
2005-01-08 23:30:00	0.00360136	-11.95	0	-5.616	0.053	0
2005-01-09	0.00328879	-13.39	0.005	-6.187	0.052	0
2005-01-09 00:30:00	0.00300139	-14.04	0.004	-6.746	0.051	0
2005-01-09 01:00:00	0.00274872	-13.3	0	-7.269	0.051	0
2005-01-09 01:30:00	0.00253289	-14.27	0	-7.743	0.05	0
2005-01-09 02:00:00	0.0023405	-15.67	0	-8.19	0.05	0
2005-01-09 02:30:00	0.00217728	-16.83	0	-8.59	0.049	0
2005-01-09 03:00:00	0.00202228	-16.37	0	-8.99	0.049	0
2005-01-09 03:30:00	0.00187887	-16.37	0	-9.38	0.048	0
2005-01-09 04:00:00	0.00175307	-17.06	0	-9.74	0.048	0
2005-01-09 04:30:00	0.00163667	-17.76	0	-10.09	0.047	0
2005-01-09 05:00:00	0.00152285	-17.57	0	-10.45	0.047	0
2005-01-09 05:30:00	0.00142364	-18.17	0	-10.78	0.046	0
2005-01-09 06:00:00	0.0013292	-18.14	0	-11.11	0.046	0
2005-01-09 06:30:00	0.00124737	-18.04	0	-11.41	0.046	0
2005-01-09 07:00:00	0.00116929	-19.58	0	-11.71	0.045	0
2005-01-09 07:30:00	0.00109726	-19.81	0	-12	0.045	0
2005-01-09 08:00:00	0.00102855	-18.58	0	-12.29	0.045	0
2005-01-09 08:30:00	0.000967476	-20.07	0.007	-12.56	0.044	0
2005-01-09 09:00:00	0.000911236	-20.2	6.853	-12.82	0.044	0
2005-01-09 09:30:00	0.00207852	-20.42	96.9	-13.07	0.044	0
2005-01-09 10:00:00	0.00082949	-16.69	311.1	-13.22	0.044	0
2005-01-09 10:30:00	0.000853417	-14.86	518.4	-13.1	0.044	0
2005-01-09 11:00:00	0.000963061	-12.71	717.5	-12.58	0.045	0
2005-01-09 11:30:00	0.00120008	-12.61	900	-11.59	0.045	0
2005-01-09 12:00:00	0.00833213	-11.73	1059	-10.3	0.045	0
2005-01-09 12:30:00	0.00871991	-10.34	1189	-8.9	0.046	0
2005-01-09 13:00:00	0.00877743	-9.35	1287	-7.493	0.048	0
2005-01-09 13:30:00	0.0177211	-8.3	1353	-6.189	0.049	0
2005-01-09 14:00:00	0.0184067	-7.37	1385	-5.054	0.051	0
2005-01-09 14:30:00	0.0242599	-6.341	1382	-4.126	0.052	0
2005-01-09 15:00:00	0.053947	-5.454	1345	-3.409	0.054	0
2005-01-09 15:30:00	0.0435856	-4.869	1275	-2.86	0.055	0
2005-01-09 16:00:00	0.0332766	-4.103	1122	-2.426	0.057	0
2005-01-09 16:30:00	0.0229676	-4.099	634.2	-2.073	0.058	0
2005-01-09 17:00:00	0.0126586	-4.1	386.3	-1.831	0.059	0
2005-01-09 17:30:00	0.0043235	-3.983	316.2	-1.731	0.06	0
2005-01-09 18:00:00	0.0160504	-4.103	242.9	-1.704	0.06	0
2005-01-09 18:30:00	0.00843513	-4.35	110.3	-1.705	0.06	0
2005-01-09 19:00:00	0.00244431	-4.721	34.51	-1.739	0.06	0
2005-01-09 19:30:00	0.00619395	-5.617	3.534	-1.833	0.06	0
2005-01-09 20:00:00	0.00603935	-5.974	0.024	-2.025	0.06	0
2005-01-09 20:30:00	0.00581147	-5.564	0.001	-2.314	0.06	0
2005-01-09 21:00:00	0.00172149	-6.594	0	-2.655	0.059	0
2005-01-09 21:30:00	0.00529707	-6.718	0	-2.995	0.059	0
2005-01-09 22:00:00	0.00507256	-5.972	0	-3.306	0.058	0
2005-01-09 22:30:00	0.00487663	-4.05	0	-3.585	0.057	0
2005-01-09 23:00:00	0.00472846	-4.377	0	-3.801	0.056	0
2005-01-09 23:30:00	0.00458867	-5.487	0	-4.009	0.055	0
2005-01-10	0.00443344	-5.617	0	-4.245	0.055	0
2005-01-10 00:30:00	0.0042926	-5.906	0	-4.464	0.054	0
2005-01-10 01:00:00	0.00417351	-5.781	0	-4.653	0.054	0
2005-01-10 01:30:00	0.00408244	-6.029	0	-4.8	0.053	0
2005-01-10 02:00:00	0.00399879	-6.495	0	-4.937	0.053	0
2005-01-10 02:30:00	0.00391751	-6.821	0	-5.072	0.052	0
2005-01-10 03:00:00	0.00383323	-6.547	0	-5.214	0.052	0
2005-01-10 03:30:00	0.00375542	-7.084	0	-5.347	0.052	0
2005-01-10 04:00:00	0.00367984	-7.006	0	-5.478	0.051	0
2005-01-10 04:30:00	0.00361549	-7.486	0	-5.591	0.051	0
2005-01-10 05:00:00	0.00354297	-7.005	0	-5.72	0.051	0
2005-01-10 05:30:00	0.00348303	-7.073	0	-5.828	0.051	0
2005-01-10 06:00:00	0.00343471	-7.225	0	-5.916	0.05	0
2005-01-10 06:30:00	0.00338738	-7.708	0	-6.003	0.05	0
2005-01-10 07:00:00	0.00332072	-8.33	0	-6.127	0.05	0
2005-01-10 07:30:00	0.00324496	-8.7	0	-6.27	0.05	0
2005-01-10 08:00:00	0.00316937	-8.81	0	-6.415	0.049	0
2005-01-10 08:30:00	0.00308688	-8.87	0.002	-6.576	0.049	0
2005-01-10 09:00:00	0.00300438	-9.22	3.353	-6.74	0.049	0
2005-01-10 09:30:00	0.00294254	-9.03	62.6	-6.865	0.049	0
2005-01-10 10:00:00	0.00293665	-7.803	179.8	-6.877	0.049	0
2005-01-10 10:30:00	0.0113313	-7.515	249	-6.662	0.049	0
2005-01-10 11:00:00	0.0121258	-7.852	355.9	-6.33	0.049	0
2005-01-10 11:30:00	0.0159144	-7.891	453.4	-5.939	0.049	0
2005-01-10 12:00:00	0.0251393	-8.05	569.7	-5.53	0.05	0
2005-01-10 12:30:00	0.021831	-7.571	738.5	-5.085	0.051	0
2005-01-10 13:00:00	0.0173382	-6.653	872	-4.499	0.051	0
2005-01-10 13:30:00	0.0227839	-7.014	687.3	-3.808	0.053	0
2005-01-10 14:00:00	0.0211188	-6.809	676.6	-3.313	0.054	0
2005-01-10 14:30:00	0.0177388	-6.417	899	-2.941	0.054	0
2005-01-10 15:00:00	0.0229994	-5.558	1315	-2.594	0.055	0
2005-01-10 15:30:00	0.02826	-5.685	880	-2.217	0.056	0
2005-01-10 16:00:00	0.00336535	-5.513	753.8	-1.883	0.058	0
2005-01-10 16:30:00	0.00739674	-5.24	745.6	-1.639	0.059	0
2005-01-10 17:00:00	0.00891012	-5.773	359.3	-1.453	0.059	0
2005-01-10 17:30:00	0.0067129	-6.269	130.6	-1.323	0.06	0
2005-01-10 18:00:00	0.00805206	-7.828	63.91	-1.277	0.061	0
2005-01-10 18:30:00	0.0128803	-8.57	60.37	-1.285	0.061	0
2005-01-10 19:00:00	0.00661625	-9.18	42.7	-1.324	0.061	0
2005-01-10 19:30:00	0.00653605	-9.5	5.927	-1.419	0.061	0
2005-01-10 20:00:00	0.00637755	-9.73	0.053	-1.609	0.061	0
2005-01-10 20:30:00	0.00612358	-9.9	0	-1.92	0.06	0
2005-01-10 21:00:00	0.00581614	-9.84	0	-2.308	0.059	0
2005-01-10 21:30:00	0.00551603	-9.73	0	-2.7	0.058	0
2005-01-10 22:00:00	0.00526491	-9.55	0	-3.039	0.057	0
2005-01-10 22:30:00	0.00505338	-9.94	0	-3.333	0.056	0
2005-01-10 23:00:00	0.00482209	-10.63	0	-3.664	0.055	0
2005-01-10 23:30:00	0.0045694	-10.41	0	-4.038	0.054	0
2005-01-11	0.00435974	-10.39	0	-4.359	0.054	0
2005-01-11 00:30:00	0.00418663	-11.19	0	-4.632	0.053	0
2005-01-11 01:00:00	0.00403345	-11.74	0	-4.88	0.052	0
2005-01-11 01:30:00	0.00385093	-12.06	0	-5.184	0.052	0
2005-01-11 02:00:00	0.00363591	-11.94	0	-5.555	0.051	0
2005-01-11 02:30:00	0.00347476	-11.31	0	-5.843	0.051	0
2005-01-11 03:00:00	0.00335932	-12.52	0	-6.055	0.051	0
2005-01-11 03:30:00	0.00327237	-12.34	0	-6.218	0.05	0
2005-01-11 04:00:00	0.00323918	-11.91	0	-6.281	0.05	0
2005-01-11 04:30:00	0.00322346	-11.74	0	-6.311	0.05	0
2005-01-11 05:00:00	0.00321249	-11.98	0	-6.332	0.05	0
2005-01-11 05:30:00	0.00319894	-12.31	0	-6.358	0.05	0
2005-01-11 06:00:00	0.00318335	-12.29	0	-6.388	0.05	0
2005-01-11 06:30:00	0.00317558	-12.17	0	-6.403	0.049	0
2005-01-11 07:00:00	0.00317662	-11.94	0	-6.401	0.049	0
2005-01-11 07:30:00	0.00318491	-11.86	0	-6.385	0.049	0
2005-01-11 08:00:00	0.00320311	-11.84	0	-6.35	0.049	0
2005-01-11 08:30:00	0.00321615	-11.69	0	-6.325	0.049	0
2005-01-11 09:00:00	0.00323079	-11.62	2.007	-6.297	0.049	0
2005-01-11 09:30:00	0.00325022	-11.44	22	-6.26	0.049	0
2005-01-11 10:00:00	0.00327396	-11.04	67.21	-6.215	0.049	0
2005-01-11 10:30:00	0.00330313	-10.61	140.7	-6.16	0.049	0
2005-01-11 11:00:00	0.00334212	-10.21	175.6	-6.087	0.049	0
2005-01-11 11:30:00	0.00338793	-9.6	277	-6.002	0.049	0
2005-01-11 12:00:00	0.00344729	-8.94	436.3	-5.893	0.05	0
2005-01-11 12:30:00	0.00354018	-8.56	556	-5.725	0.05	0
2005-01-11 13:00:00	0.0126897	-7.744	994	-5.518	0.05	0
2005-01-11 13:30:00	0.0139781	-7.67	828	-5.213	0.05	0
2005-01-11 14:00:00	0.00962016	-7.115	820	-4.871	0.051	0
2005-01-11 14:30:00	0.0052622	-7.125	1183	-4.583	0.051	0
2005-01-11 15:00:00	0.00546129	-6.71	1547	-4.28	0.052	0
2005-01-11 15:30:00	0.00833755	-7.813	807	-3.927	0.052	0
2005-01-11 16:00:00	0.0100873	-7.615	1402	-3.667	0.053	0
2005-01-11 16:30:00	0.00598598	-8.76	636.3	-3.445	0.053	0
2005-01-11 17:00:00	0.00234421	-9.26	563	-3.267	0.054	0
2005-01-11 17:30:00	0.00476057	-9.34	342.5	-3.18	0.054	0
2005-01-11 18:00:00	0.00717693	-10.28	191.7	-3.153	0.054	0
2005-01-11 18:30:00	0.00959329	-10.63	120.1	-3.229	0.054	0
2005-01-11 19:00:00	0.00501797	-10.65	61.48	-3.383	0.053	0
2005-01-11 19:30:00	0.00487594	-11.27	8.49	-3.586	0.053	0
2005-01-11 20:00:00	0.00471016	-10.91	0.038	-3.828	0.053	0
2005-01-11 20:30:00	0.00456674	-10.94	0	-4.042	0.052	0
2005-01-11 21:00:00	0.00446015	-11.48	0	-4.204	0.052	0
2005-01-11 21:30:00	0.00436553	-12.54	0.015	-4.35	0.052	0
2005-01-11 22:00:00	0.00425961	-11.75	0.001	-4.516	0.052	0
2005-01-11 22:30:00	0.00417039	-11.63	0	-4.658	0.052	0
2005-01-11 23:00:00	0.00411079	-11.88	0	-4.754	0.051	0
2005-01-11 23:30:00	0.00405789	-11.8	0	-4.84	0.051	0
2005-01-12	0.00401154	-11.83	0	-4.916	0.051	0
2005-01-12 00:30:00	0.00397217	-12.36	0.002	-4.981	0.051	0
2005-01-12 01:00:00	0.0039193	-14.51	0.08	-5.069	0.051	0
2005-01-12 01:30:00	0.00381558	-14.45	0.039	-5.244	0.051	0
2005-01-12 02:00:00	0.00369648	-12.54	0	-5.449	0.05	0
2005-01-12 02:30:00	0.0036087	-12.17	0	-5.603	0.05	0
2005-01-12 03:00:00	0.00354688	-13.45	0	-5.713	0.05	0
2005-01-12 03:30:00	0.0024651	-13.72	0	-5.824	0.05	0
2005-01-12 04:00:00	0.00341126	-12.71	0	-5.959	0.05	0
2005-01-12 04:30:00	0.00333141	-11.45	0	-6.107	0.049	0
2005-01-12 05:00:00	0.00326498	-11.16	0	-6.232	0.049	0
2005-01-12 05:30:00	0.00321145	-11	0	-6.334	0.049	0
2005-01-12 06:00:00	0.0031642	-11.24	0	-6.425	0.049	0
2005-01-12 06:30:00	0.00311438	-11.8	0	-6.522	0.049	0
2005-01-12 07:00:00	0.00305551	-12.14	0	-6.638	0.049	0
2005-01-12 07:30:00	0.00299741	-12.39	0	-6.754	0.049	0
2005-01-12 08:00:00	0.00294549	-12.77	0	-6.859	0.049	0
2005-01-12 08:30:00	0.00287917	-13.41	0.009	-6.995	0.049	0
2005-01-12 09:00:00	0.00278732	-12.57	6.453	-7.187	0.049	0
2005-01-12 09:30:00	0.00268461	-13.67	94.3	-7.407	0.048	0
2005-01-12 10:00:00	0.00258098	-13.91	328.6	-7.635	0.048	0
2005-01-12 10:30:00	0.00249898	-11.34	546.1	-7.82	0.048	0
2005-01-12 11:00:00	0.00246106	-10.46	756.9	-7.907	0.048	0
2005-01-12 11:30:00	0.00247322	-10.65	947	-7.879	0.048	0
2005-01-12 12:00:00	0.00789531	-11.35	1113	-7.733	0.048	0
2005-01-12 12:30:00	0.00606841	-11.4	1248	-7.493	0.048	0
2005-01-12 13:00:00	0.00424151	-11.16	1353	-7.206	0.048	0
2005-01-12 13:30:00	0.000587519	-10.56	1421	-6.889	0.048	0
2005-01-12 14:00:00	0.000691101	-10.3	1454	-6.551	0.048	0
2005-01-12 14:30:00	0.00463044	-9.9	1451	-6.227	0.049	0
2005-01-12 15:00:00	0.00342597	-9.59	1414	-5.932	0.049	0
2005-01-12 15:30:00	0.00356984	-9.23	1339	-5.672	0.05	0
2005-01-12 16:00:00	0.00370051	-8.85	1250	-5.442	0.05	0
2005-01-12 16:30:00	0.00381676	-9.1	1131	-5.242	0.051	0
2005-01-12 17:00:00	0.00389721	-9.3	1005	-5.106	0.051	0
2005-01-12 17:30:00	0.00393008	-9.28	797.9	-5.051	0.051	0
2005-01-12 18:00:00	0.00392229	-9.89	533.2	-5.064	0.051	0
2005-01-12 18:30:00	0.00384975	-10.81	300.1	-5.186	0.051	0
2005-01-12 19:00:00	0.0037149	-11.12	138.7	-5.417	0.051	0
2005-01-12 19:30:00	0.00355135	-11.79	16.73	-5.705	0.05	0
2005-01-12 20:00:00	0.00339334	-12.58	0.192	-5.992	0.05	0
2005-01-12 20:30:00	0.00323499	-13.19	0.063	-6.289	0.049	0
2005-01-12 21:00:00	0.00306813	-12.77	0.016	-6.613	0.049	0
2005-01-12 21:30:00	0.00289371	-13.72	0.001	-6.965	0.048	0
2005-01-12 22:00:00	0.00272724	-16.05	0	-7.315	0.048	0
2005-01-12 22:30:00	0.00256443	-16.51	0.01	-7.672	0.048	0
2005-01-12 23:00:00	0.00240387	-17.38	0.004	-8.04	0.048	0
2005-01-12 23:30:00	0.00225377	-18.07	0	-8.4	0.048	0
2005-01-13	0.00212211	-18.55	0	-8.73	0.047	0
2005-01-13 00:30:00	0.00199973	-17.62	0	-9.05	0.047	0
2005-01-13 01:00:00	0.00188245	-19.3	0	-9.37	0.047	0
2005-01-13 01:30:00	0.00177361	-18.47	0	-9.68	0.047	0
2005-01-13 02:00:00	0.00167593	-20.23	0	-9.97	0.047	0
2005-01-13 02:30:00	0.0015917	-20.37	0	-10.23	0.046	0
2005-01-13 03:00:00	0.00150445	-19.41	0	-10.51	0.046	0
2005-01-13 03:30:00	0.00142364	-20.3	0	-10.78	0.046	0
2005-01-13 04:00:00	0.00134602	-21.07	0	-11.05	0.045	0
2005-01-13 04:30:00	0.00127152	-20.73	0	-11.32	0.045	0
2005-01-13 05:00:00	0.00120527	-20.92	0	-11.57	0.045	0
2005-01-13 05:30:00	0.00114157	-21.87	0	-11.82	0.045	0
2005-01-13 06:00:00	0.00108278	-22.05	0	-12.06	0.045	0
2005-01-13 06:30:00	0.00102855	-22.07	0	-12.29	0.044	0
2005-01-13 07:00:00	0.000978578	-20.91	0	-12.51	0.044	0
2005-01-13 07:30:00	0.000932572	-21.95	0	-12.72	0.044	0
2005-01-13 08:00:00	0.000892344	-23.49	0	-12.91	0.044	0
2005-01-13 08:30:00	0.000853417	-22.18	0.005	-13.1	0.044	0
2005-01-13 09:00:00	0.000817716	-23.84	7.161	-13.28	0.044	0
2005-01-13 09:30:00	0.000783138	-23.38	108.7	-13.46	0.043	0
2005-01-13 10:00:00	0.000755166	-20.76	332.9	-13.61	0.043	0
2005-01-13 10:30:00	0.000757008	-18.13	540.9	-13.6	0.043	0
2005-01-13 11:00:00	0.000798369	-17.19	749.4	-13.38	0.043	0
2005-01-13 11:30:00	0.000881975	-17.74	941	-12.96	0.044	0
2005-01-13 12:00:00	0.000996538	-17.29	1106	-12.43	0.044	0
2005-01-13 12:30:00	0.00114657	-16.4	1243	-11.8	0.044	0
2005-01-13 13:00:00	0.00132641	-14.9	1345	-11.12	0.044	0
2005-01-13 13:30:00	0.0015383	-14.54	1413	-10.4	0.044	0
2005-01-13 14:00:00	0.00177017	-13.84	1447	-9.69	0.045	0
2005-01-13 14:30:00	0.00200722	-12.83	1444	-9.03	0.045	0
2005-01-13 15:00:00	0.0022497	-11.95	1408	-8.41	0.046	0
2005-01-13 15:30:00	0.0024815	-11.22	1334	-7.86	0.047	0
2005-01-13 16:00:00	0.00269615	-10.2	1228	-7.382	0.047	0
2005-01-13 16:30:00	0.00288934	-9.5	1091	-6.974	0.048	0
2005-01-13 17:00:00	0.0030545	-9.31	926	-6.64	0.049	0
2005-01-13 17:30:00	0.00317092	-8.79	737.1	-6.412	0.049	0
2005-01-13 18:00:00	0.00323079	-8.56	530.1	-6.297	0.049	0
2005-01-13 18:30:00	0.0032266	-7.653	285.9	-6.305	0.049	0
2005-01-13 19:00:00	0.00314256	-8.97	111.5	-6.467	0.049	0
2005-01-13 19:30:00	0.00299294	-9.88	18.07	-6.763	0.049	0
2005-01-13 20:00:00	0.00282439	-9.45	0.242	-7.109	0.048	0
2005-01-13 20:30:00	0.00264154	-10.77	0.064	-7.501	0.048	0
2005-01-13 21:00:00	0.00246757	-9.99	0.001	-7.892	0.047	0
2005-01-13 21:30:00	0.00231964	-12.61	0	-8.24	0.046	0
2005-01-13 22:00:00	0.00218524	-13.98	0.011	-8.57	0.046	0
2005-01-13 22:30:00	0.00205263	-15.5	0.006	-8.91	0.046	0
2005-01-13 23:00:00	0.00192949	-16.9	0.017	-9.24	0.046	0
2005-01-13 23:30:00	0.0018117	-13.82	0.002	-9.57	0.046	0
2005-01-14	0.00170582	-16.03	0	-9.88	0.046	0
2005-01-14 00:30:00	0.00161407	-16.34	0	-10.16	0.045	0
2005-01-14 01:00:00	0.00152593	-16.81	0	-10.44	0.045	0
2005-01-14 01:30:00	0.00144428	-16.07	0	-10.71	0.045	0
2005-01-14 02:00:00	0.00137154	-18.16	0	-10.96	0.045	0
2005-01-14 02:30:00	0.00129875	-18.22	0	-11.22	0.045	0
2005-01-14 03:00:00	0.00122882	-16.95	0	-11.48	0.045	0
2005-01-14 03:30:00	0.00116675	-18.78	0	-11.72	0.045	0
2005-01-14 04:00:00	0.00111189	-20.26	0	-11.94	0.044	0
2005-01-14 04:30:00	0.00105423	-18.42	0	-12.18	0.044	0
2005-01-14 05:00:00	0.00100107	-17.96	0	-12.41	0.044	0
2005-01-14 05:30:00	0.000954276	-19.08	0	-12.62	0.044	0
2005-01-14 06:00:00	0.000909122	-19.67	0	-12.83	0.044	0
2005-01-14 06:30:00	0.000867609	-20.3	0	-13.03	0.044	0
2005-01-14 07:00:00	0.000827519	-19.35	0	-13.23	0.043	0
2005-01-14 07:30:00	0.000788824	-22.46	0	-13.43	0.043	0
2005-01-14 08:00:00	0.000753328	-21.24	0	-13.62	0.043	0
2005-01-14 08:30:00	0.000722593	-21.78	0.006	-13.79	0.043	0
2005-01-14 09:00:00	0.000691082	-21.49	7.094	-13.97	0.043	0
2005-01-14 09:30:00	0.000660613	-20.97	107.3	-14.15	0.043	0
2005-01-14 10:00:00	0.000640868	-19.28	333.4	-14.27	0.043	0
2005-01-14 10:30:00	0.000650684	-19.01	531.3	-14.21	0.043	0
2005-01-14 11:00:00	0.000701469	-15.91	726.5	-13.91	0.043	0
2005-01-14 11:30:00	0.000796453	-14.74	926	-13.39	0.043	0
2005-01-14 12:00:00	0.000936883	-12.76	1092	-12.7	0.043	0
2005-01-14 12:30:00	0.00112666	-10.58	1225	-11.88	0.043	0
2005-01-14 13:00:00	0.00136869	-11.95	1331	-10.97	0.043	0
2005-01-14 13:30:00	0.00164317	-11.58	1396	-10.07	0.044	0
2005-01-14 14:00:00	0.00192949	-10.54	1434	-9.24	0.045	0
2005-01-14 14:30:00	0.00222537	-10.28	1432	-8.47	0.046	0
2005-01-14 15:00:00	0.00252184	-8.98	1395	-7.768	0.047	0
2005-01-14 15:30:00	0.00282343	-8.06	1327	-7.111	0.048	0
2005-01-14 16:00:00	0.00313486	-7.229	1216	-6.482	0.048	0
2005-01-14 16:30:00	0.00343252	-6.779	1085	-5.92	0.049	0
2005-01-14 17:00:00	0.00368213	-5.659	917	-5.474	0.05	0
2005-01-14 17:30:00	0.00387521	-5.747	720.1	-5.143	0.05	0
2005-01-14 18:00:00	0.00398002	-4.908	510.9	-4.968	0.051	0
2005-01-14 18:30:00	0.00400182	-5.07	310.4	-4.932	0.051	0
2005-01-14 19:00:00	0.00393247	-5.111	119.5	-5.047	0.051	0
2005-01-14 19:30:00	0.00375833	-6.838	15.92	-5.342	0.05	0
2005-01-14 20:00:00	0.00350626	-6.736	0.276	-5.786	0.05	0
2005-01-14 20:30:00	0.00324023	-4.892	0.018	-6.279	0.049	0
2005-01-14 21:00:00	0.0029999	-5.669	0	-6.749	0.049	0
2005-01-14 21:30:00	0.00278496	-6.055	0	-7.192	0.048	0
2005-01-14 22:00:00	0.00259221	-6.662	0	-7.61	0.047	0
2005-01-14 22:30:00	0.00242183	-6.563	0	-7.998	0.047	0
2005-01-14 23:00:00	0.00227011	-8.14	0	-8.36	0.046	0
2005-01-14 23:30:00	0.00213384	-7.811	0	-8.7	0.046	0
2005-01-15	0.00201098	-7.984	0	-9.02	0.046	0
2005-01-15 00:30:00	0.00189684	-7.996	0	-9.33	0.046	0
2005-01-15 01:00:00	0.00179778	-8.88	0	-9.61	0.046	0
2005-01-15 01:30:00	0.00170582	-8.72	0	-9.88	0.045	0
2005-01-15 02:00:00	0.00161729	-8.92	0.003	-10.15	0.045	0
2005-01-15 02:30:00	0.0015352	-10.55	0	-10.41	0.045	0
2005-01-15 03:00:00	0.00145916	-9.97	0	-10.66	0.045	0
2005-01-15 03:30:00	0.00138875	-14.9	0.012	-10.9	0.045	0
2005-01-15 04:00:00	0.0013153	-12.23	0.017	-11.16	0.045	0
2005-01-15 04:30:00	0.00124737	-13.03	0	-11.41	0.045	0
2005-01-15 05:00:00	0.00118718	-11.94	0	-11.64	0.044	0
2005-01-15 05:30:00	0.00113161	-11.85	0	-11.86	0.044	0
2005-01-15 06:00:00	0.00108038	-13.36	0	-12.07	0.044	0
2005-01-15 06:30:00	0.00103318	-15.81	0	-12.27	0.044	0
2005-01-15 07:00:00	0.000989775	-16.34	0	-12.46	0.044	0
2005-01-15 07:30:00	0.000947726	-15.16	0	-12.65	0.044	0
2005-01-15 08:00:00	0.000904906	-19	0	-12.85	0.044	0
2005-01-15 08:30:00	0.000859478	-17.29	0	-13.07	0.043	0
2005-01-15 09:00:00	0.000817716	-17.43	7.132	-13.28	0.043	0
2005-01-15 09:30:00	0.000783138	-19.14	98.8	-13.46	0.043	0
2005-01-15 10:00:00	0.000762551	-17.11	313.7	-13.57	0.043	0
2005-01-15 10:30:00	0.000786925	-13.09	527	-13.44	0.043	0
2005-01-15 11:00:00	0.000879912	-11.67	733.6	-12.97	0.043	0
2005-01-15 11:30:00	0.00104953	-9.87	922	-12.2	0.043	0
2005-01-15 12:00:00	0.00129875	-7.781	1086	-11.22	0.043	0
2005-01-15 12:30:00	0.00161407	-9.21	1223	-10.16	0.043	0
2005-01-15 13:00:00	0.00196254	-8.14	1325	-9.15	0.045	0
2005-01-15 13:30:00	0.0023405	-7.568	1392	-8.19	0.046	0
2005-01-15 14:00:00	0.00276609	-6.807	1430	-7.232	0.047	0
2005-01-15 14:30:00	0.00322975	-5.379	1305	-6.299	0.048	0
2005-01-15 15:00:00	0.00368271	-4.839	1288	-5.473	0.049	0
2005-01-15 15:30:00	0.00414921	-3.326	1577	-4.692	0.05	0
2005-01-15 16:00:00	0.00465821	-2.741	798.1	-3.905	0.051	0
2005-01-15 16:30:00	0.00502433	-2.096	871	-3.374	0.052	0
2005-01-15 17:00:00	0.00526273	0.295	508.6	-3.042	0.053	0
2005-01-15 17:30:00	0.00542253	2.89	382	-2.825	0.054	0
2005-01-15 18:00:00	0.00550926	3.278	271.7	-2.709	0.054	0
2005-01-15 18:30:00	0.00556734	2.405	134.8	-2.632	0.054	0
2005-01-15 19:00:00	0.00560603	0.99	48.05	-2.581	0.054	0
2005-01-15 19:30:00	0.00561135	0.418	6.721	-2.574	0.054	0
2005-01-15 20:00:00	0.00551829	-0.375	0.071	-2.697	0.054	0
2005-01-15 20:30:00	0.0053044	-1.447	0.004	-2.985	0.054	0
2005-01-15 21:00:00	0.0050399	-1.865	0	-3.352	0.054	0
2005-01-15 21:30:00	0.00476658	-2.975	0.001	-3.745	0.053	0
2005-01-15 22:00:00	0.00447976	-3.77	0.024	-4.174	0.053	0
2005-01-15 22:30:00	0.00420291	-5.585	0.033	-4.606	0.052	0
2005-01-15 23:00:00	0.00394628	-6.274	0.043	-5.024	0.051	0
2005-01-15 23:30:00	0.00373918	-6.718	0.002	-5.375	0.051	0
2005-01-16	0.00357264	-5.564	0	-5.667	0.05	0
2005-01-16 00:30:00	0.00343525	-6.178	0	-5.915	0.05	0
2005-01-16 01:00:00	0.00326392	-5.21	0	-6.234	0.049	0
2005-01-16 01:30:00	0.00308586	-7.487	0	-6.578	0.049	0
2005-01-16 02:00:00	0.00289371	-5.766	0	-6.965	0.049	0
2005-01-16 02:30:00	0.00271189	-6.734	0	-7.348	0.048	0
2005-01-16 03:00:00	0.0025774	-7.614	0	-7.643	0.047	0
2005-01-16 03:30:00	0.0024767	-8.31	0	-7.871	0.047	0
2005-01-16 04:00:00	0.00234888	-11.18	0	-8.17	0.047	0
2005-01-16 04:30:00	0.00218923	-4.622	0	-8.56	0.047	0
2005-01-16 05:00:00	0.0021143	-5.495	0	-8.75	0.047	0
2005-01-16 05:30:00	0.00208716	-4.782	0	-8.82	0.047	0
2005-01-16 06:00:00	0.00208331	-3.517	0	-8.83	0.046	0
2005-01-16 06:30:00	0.00213384	-2.879	0	-8.7	0.046	0
2005-01-16 07:00:00	0.00218923	-6.213	0	-8.56	0.046	0
2005-01-16 07:30:00	0.00215351	-6.433	0.001	-8.65	0.046	0
2005-01-16 08:00:00	0.00210652	-4.144	0	-8.77	0.046	0
2005-01-16 08:30:00	0.0021182	-6.622	0.011	-8.74	0.046	0
2005-01-16 09:00:00	0.00209103	-5.99	5.398	-8.81	0.046	0
2005-01-16 09:30:00	0.00206027	-5.956	55.45	-8.89	0.046	0
2005-01-16 10:00:00	0.00204501	-5.899	144.6	-8.93	0.046	0
2005-01-16 10:30:00	0.00208331	-4.688	428.3	-8.83	0.046	0
2005-01-16 11:00:00	0.00221731	-2.453	781.4	-8.49	0.046	0
2005-01-16 11:30:00	0.00257606	-0.679	870	-7.646	0.047	0
2005-01-16 12:00:00	0.00305803	0.303	1070	-6.633	0.048	0
2005-01-16 12:30:00	0.00354856	1.402	1211	-5.71	0.049	0
2005-01-16 13:00:00	0.00402918	1.489	1060	-4.887	0.05	0
2005-01-16 13:30:00	0.00448828	0.845	853	-4.161	0.052	0
2005-01-16 14:00:00	0.00486901	0.662	839	-3.596	0.053	0
2005-01-16 14:30:00	0.00516778	0.717	836	-3.173	0.054	0
2005-01-16 15:00:00	0.0054203	0.927	689.5	-2.828	0.054	0
2005-01-16 15:30:00	0.00562277	1.281	617.1	-2.559	0.055	0
2005-01-16 16:00:00	0.00579358	1.254	518.4	-2.337	0.056	0
2005-01-16 16:30:00	0.00593218	0.552	481.2	-2.16	0.056	0
2005-01-16 17:00:00	0.00603536	0.218	387.3	-2.03	0.057	0
2005-01-16 17:30:00	0.00610346	0.331	295.6	-1.945	0.057	0
2005-01-16 18:00:00	0.00614859	-0.143	194.1	-1.889	0.058	0
2005-01-16 18:30:00	0.0061761	-1.404	104.7	-1.855	0.058	0
2005-01-16 19:00:00	0.00618583	-1.83	31.87	-1.843	0.058	0
2005-01-16 19:30:00	0.0061761	-1.594	4.746	-1.855	0.058	0
2005-01-16 20:00:00	0.00611713	-3.083	0.044	-1.928	0.058	0
2005-01-16 20:30:00	0.00598442	-3.561	0	-2.094	0.057	0
2005-01-16 21:00:00	0.00580446	-3.529	0	-2.323	0.057	0
2005-01-16 21:30:00	0.00561059	-3.672	0	-2.575	0.056	0
2005-01-16 22:00:00	0.00542849	-3.844	0	-2.817	0.056	0
2005-01-16 22:30:00	0.00526856	-3.904	0	-3.034	0.055	0
2005-01-16 23:00:00	0.00509394	-4.823	0	-3.276	0.055	0
2005-01-16 23:30:00	0.00490997	-4.673	0	-3.537	0.054	0
2005-01-17	0.00476658	-6.612	0	-3.745	0.054	0
2005-01-17 00:30:00	0.00459865	-6.849	0.02	-3.994	0.054	0
2005-01-17 01:00:00	0.00440296	-5.886	0.004	-4.292	0.053	0
2005-01-17 01:30:00	0.00427481	-7.087	0	-4.492	0.053	0
2005-01-17 02:00:00	0.00412068	-7.693	0.001	-4.738	0.052	0
2005-01-17 02:30:00	0.00397942	-7.993	0	-4.969	0.052	0
2005-01-17 03:00:00	0.00383735	-8.62	0.001	-5.207	0.051	0
2005-01-17 03:30:00	0.00370511	-8.08	0	-5.434	0.051	0
2005-01-17 04:00:00	0.00362229	-8.06	0	-5.579	0.051	0
2005-01-17 04:30:00	0.00354074	-8.63	0	-5.724	0.05	0
2005-01-17 05:00:00	0.00341398	-9.41	0.001	-5.954	0.05	0
2005-01-17 05:30:00	0.00323761	-8.8	0	-6.284	0.05	0
2005-01-17 06:00:00	0.00308079	-9.15	0	-6.588	0.049	0
2005-01-17 06:30:00	0.00292588	-7.261	0	-6.899	0.049	0
2005-01-17 07:00:00	0.00279016	-8.23	0	-7.181	0.048	0
2005-01-17 07:30:00	0.00265798	-9.2	0	-7.465	0.048	0
2005-01-17 08:00:00	0.00249723	-10.45	0	-7.824	0.048	0
2005-01-17 08:30:00	0.00230719	-9.55	0.001	-8.27	0.048	0
2005-01-17 09:00:00	0.00216141	-8.83	7.159	-8.63	0.048	0
2005-01-17 09:30:00	0.00206793	-9.85	88.4	-8.87	0.047	0
2005-01-17 10:00:00	0.00200722	-9.36	280.2	-9.03	0.047	0
2005-01-17 10:30:00	0.00202984	-7.252	528.5	-8.97	0.047	0
2005-01-17 11:00:00	0.00220524	-6.211	770.5	-8.52	0.047	0
2005-01-17 11:30:00	0.00258143	-6.977	946	-7.634	0.048	0
2005-01-17 12:00:00	0.0030737	-5.42	1175	-6.602	0.049	0
2005-01-17 12:30:00	0.0036433	-5.064	1220	-5.542	0.05	0
2005-01-17 13:00:00	0.00419414	-4.25	1388	-4.62	0.051	0
2005-01-17 13:30:00	0.00473933	-3.29	1412	-3.785	0.053	0
2005-01-17 14:00:00	0.005262	-2.785	1348	-3.043	0.055	0
2005-01-17 14:30:00	0.00568087	-1.456	1274	-2.483	0.056	0
2005-01-17 15:00:00	0.00603057	0.207	1226	-2.036	0.058	0
2005-01-17 15:30:00	0.0063124	0.33	926	-1.688	0.059	0
2005-01-17 16:00:00	0.0065268	-0.065	667.2	-1.43	0.061	0
2005-01-17 16:30:00	0.00667234	-0.199	530.5	-1.258	0.062	0
2005-01-17 17:00:00	0.00676566	-0.448	333.6	-1.149	0.063	0
2005-01-17 17:30:00	0.00681652	-0.365	301.7	-1.09	0.064	0
2005-01-17 18:00:00	0.00683468	-0.442	232.9	-1.069	0.064	0
2005-01-17 18:30:00	0.00683815	-0.878	118.2	-1.065	0.064	0
2005-01-17 19:00:00	0.00683815	-1.282	36.66	-1.065	0.064	0
2005-01-17 19:30:00	0.00683642	-2.082	6.082	-1.067	0.064	0
2005-01-17 20:00:00	0.00683209	-3.276	0.088	-1.072	0.064	0
2005-01-17 20:30:00	0.00682084	-2.838	0.002	-1.085	0.064	0
2005-01-17 21:00:00	0.00679839	-2.72	0	-1.111	0.064	0
2005-01-17 21:30:00	0.00674332	-3.045	0	-1.175	0.064	0
2005-01-17 22:00:00	0.00662558	-3.219	0	-1.313	0.063	0
2005-01-17 22:30:00	0.00644815	-3.093	0	-1.524	0.063	0
2005-01-17 23:00:00	0.00626075	-3.245	0	-1.751	0.062	0
2005-01-17 23:30:00	0.00608739	-4.123	0	-1.965	0.061	0
2005-01-18	0.00588339	-5.603	0.001	-2.222	0.06	0
2005-01-18 00:30:00	0.00561744	-6.156	0.01	-2.566	0.059	0
2005-01-18 01:00:00	0.00534776	-5.549	0.001	-2.926	0.058	0
2005-01-18 01:30:00	0.00512182	-6.043	0	-3.237	0.057	0
2005-01-18 02:00:00	0.00493438	-6.73	0	-3.502	0.056	0
2005-01-18 02:30:00	0.00475295	-6.489	0	-3.765	0.055	0
2005-01-18 03:00:00	0.00460665	-5.943	0	-3.982	0.055	0
2005-01-18 03:30:00	0.00445297	-6.193	0	-4.215	0.054	0
2005-01-18 04:00:00	0.00426911	-7.167	0	-4.501	0.054	0
2005-01-18 04:30:00	0.0040677	-9.33	0.007	-4.824	0.053	0
2005-01-18 05:00:00	0.0038103	-10.51	0.012	-5.253	0.052	0
2005-01-18 05:30:00	0.00353683	-11.22	0.002	-5.731	0.051	0
2005-01-18 06:00:00	0.00327554	-11.74	0.001	-6.212	0.051	0
2005-01-18 06:30:00	0.00303288	-11.45	0	-6.683	0.05	0
2005-01-18 07:00:00	0.00283012	-10.17	0	-7.097	0.05	0
2005-01-18 07:30:00	0.00268645	-11.03	0	-7.403	0.049	0
2005-01-18 08:00:00	0.0025484	-12.18	0	-7.708	0.049	0
2005-01-18 08:30:00	0.00239961	-12.63	0.003	-8.05	0.049	0
2005-01-18 09:00:00	0.00226602	-12.96	7.294	-8.37	0.048	0
2005-01-18 09:30:00	0.00214957	-15.16	111.3	-8.66	0.048	0
2005-01-18 10:00:00	0.00207561	-13.02	372	-8.85	0.048	0
2005-01-18 10:30:00	0.00213384	-11.03	529.5	-8.7	0.048	0
2005-01-18 11:00:00	0.00230719	-8.03	740	-8.27	0.048	0
2005-01-18 11:30:00	0.00265203	-8.21	932	-7.478	0.048	0
2005-01-18 12:00:00	0.00315389	-7.334	1096	-6.445	0.05	0
2005-01-18 12:30:00	0.00373223	-6.084	1231	-5.387	0.051	0
2005-01-18 13:00:00	0.00430406	-5.03	1243	-4.446	0.052	0
2005-01-18 13:30:00	0.0048269	-5.003	1324	-3.657	0.054	0
2005-01-18 14:00:00	0.00529414	-4.383	1206	-2.999	0.055	0
2005-01-18 14:30:00	0.00570237	-4	1056	-2.455	0.057	0
2005-01-18 15:00:00	0.00602021	-4.013	834	-2.049	0.058	0
2005-01-18 15:30:00	0.00626321	-2.441	1062	-1.748	0.06	0
2005-01-18 16:00:00	0.00646149	-3.027	727.3	-1.508	0.061	0
2005-01-18 16:30:00	0.00662303	-3.319	519.4	-1.316	0.062	0
2005-01-18 17:00:00	0.00674161	-3.073	477.1	-1.177	0.063	0
2005-01-18 17:30:00	0.0068243	-3.32	254.3	-1.081	0.064	0
2005-01-18 18:00:00	0.00687806	-3.615	296.9	-1.019	0.064	0
2005-01-18 18:30:00	0.00689981	-4.459	157.7	-0.994	0.065	0
2005-01-18 19:00:00	0.00689894	-4.329	54.74	-0.995	0.065	0
2005-01-18 19:30:00	0.00689371	-4.607	11.28	-1.001	0.065	0
2005-01-18 20:00:00	0.00688675	-4.481	0.164	-1.009	0.065	0
2005-01-18 20:30:00	0.00687719	-4.943	0	-1.02	0.065	0
2005-01-18 21:00:00	0.00685375	-5.379	0	-1.047	0.064	0
2005-01-18 21:30:00	0.00680443	-5.311	0	-1.104	0.064	0
2005-01-18 22:00:00	0.00670649	-5.039	0	-1.218	0.064	0
2005-01-18 22:30:00	0.00656215	-5.265	0	-1.388	0.063	0
2005-01-18 23:00:00	0.0063908	-5.468	0	-1.593	0.063	0
2005-01-18 23:30:00	0.00620532	-5.603	0	-1.819	0.062	0
2005-01-19	0.00601145	-5.019	0	-2.06	0.061	0
2005-01-19 00:30:00	0.00580291	-5.307	0	-2.325	0.06	0
2005-01-19 01:00:00	0.00558477	-5.722	0	-2.609	0.059	0
2005-01-19 01:30:00	0.00536768	-6.253	0	-2.899	0.058	0
2005-01-19 02:00:00	0.00513759	-6.873	0	-3.215	0.057	0
2005-01-19 02:30:00	0.00489328	-7.335	0	-3.561	0.056	0
2005-01-19 03:00:00	0.00465553	-7.781	0	-3.909	0.055	0
2005-01-19 03:30:00	0.00443214	-8.34	0	-4.247	0.054	0
2005-01-19 04:00:00	0.00422679	-8.5	0	-4.568	0.054	0
2005-01-19 04:30:00	0.00404994	-8.72	0	-4.853	0.053	0
2005-01-19 05:00:00	0.00387402	-9.13	0	-5.145	0.052	0
2005-01-19 05:30:00	0.00368844	-9.38	0	-5.463	0.051	0
2005-01-19 06:00:00	0.00350958	-11.28	0	-5.78	0.051	0
2005-01-19 06:30:00	0.00329834	-12.5	0	-6.169	0.051	0
2005-01-19 07:00:00	0.00308332	-12.48	0	-6.583	0.05	0
2005-01-19 07:30:00	0.0028942	-12.53	0	-6.964	0.05	0
2005-01-19 08:00:00	0.00272817	-12.18	0	-7.313	0.05	0
2005-01-19 08:30:00	0.00260707	-12.46	0.009	-7.577	0.049	0
2005-01-19 09:00:00	0.0025382	-12.4	6.478	-7.731	0.049	0
2005-01-19 09:30:00	0.00249679	-12.2	95.7	-7.825	0.049	0
2005-01-19 10:00:00	0.00251612	-10.37	307.8	-7.781	0.049	0
2005-01-19 10:30:00	0.00265661	-9	415.3	-7.468	0.048	0
2005-01-19 11:00:00	0.00290149	-7.34	855	-6.949	0.048	0
2005-01-19 11:30:00	0.00332339	-6.657	964	-6.122	0.049	0
2005-01-19 12:00:00	0.00386039	-5.791	1228	-5.168	0.051	0
2005-01-19 12:30:00	0.00443604	-5.853	1129	-4.241	0.052	0
2005-01-19 13:00:00	0.00492461	-5.389	905	-3.516	0.053	0
2005-01-19 13:30:00	0.00534997	-5.319	1264	-2.923	0.055	0
2005-01-19 14:00:00	0.00569238	-4.538	1652	-2.468	0.056	0
2005-01-19 14:30:00	0.00601224	-4.067	1584	-2.059	0.058	0
2005-01-19 15:00:00	0.00632062	-4.315	1165	-1.678	0.06	0
2005-01-19 15:30:00	0.00656721	-5.051	834	-1.382	0.062	0
2005-01-19 16:00:00	0.00672532	-5.083	1072	-1.196	0.063	0
2005-01-19 16:30:00	0.00683555	-4.417	618.9	-1.068	0.064	0
2005-01-19 17:00:00	0.00693034	-4.439	552	-0.959	0.065	0
2005-01-19 17:30:00	0.00699781	-4.801	468.2	-0.882	0.066	0
2005-01-19 18:00:00	0.00703391	-5.709	263.7	-0.841	0.067	0
2005-01-19 18:30:00	0.00703832	-6.19	159.3	-0.836	0.067	0
2005-01-19 19:00:00	0.00703038	-6.604	62.76	-0.845	0.067	0
2005-01-19 19:30:00	0.00702245	-7.18	11.83	-0.854	0.067	0
2005-01-19 20:00:00	0.00701276	-7.741	0.218	-0.865	0.067	0
2005-01-19 20:30:00	0.00699693	-8.19	0.002	-0.883	0.066	0
2005-01-19 21:00:00	0.00696533	-8.73	0.002	-0.919	0.066	0
2005-01-19 21:30:00	0.00688849	-8.86	0.002	-1.007	0.066	0
2005-01-19 22:00:00	0.00672275	-8.93	0	-1.199	0.065	0
2005-01-19 22:30:00	0.00644898	-9.2	0	-1.523	0.064	0
2005-01-19 23:00:00	0.00609863	-9.39	0	-1.951	0.063	0
2005-01-19 23:30:00	0.00574013	-9.4	0	-2.406	0.061	0
2005-01-20	0.00543668	-10.02	0	-2.806	0.059	0
2005-01-20 00:30:00	0.00518798	-10.09	0	-3.145	0.058	0
2005-01-20 01:00:00	0.00501374	-10.56	0	-3.389	0.057	0
2005-01-20 01:30:00	0.00486347	-11.24	0	-3.604	0.056	0
2005-01-20 02:00:00	0.00465956	-11.59	0	-3.903	0.056	0
2005-01-20 02:30:00	0.004485	-11.43	0	-4.166	0.055	0
2005-01-20 03:00:00	0.0043939	-11.48	0	-4.306	0.054	0
2005-01-20 03:30:00	0.004336	-11.64	0	-4.396	0.054	0
2005-01-20 04:00:00	0.00427862	-11.65	0	-4.486	0.054	0
2005-01-20 04:30:00	0.00422805	-11.82	0	-4.566	0.053	0
2005-01-20 05:00:00	0.00418163	-11.97	0	-4.64	0.053	0
2005-01-20 05:30:00	0.00413741	-12.21	0	-4.711	0.053	0
2005-01-20 06:00:00	0.00409105	-12.37	0	-4.786	0.053	0
2005-01-20 06:30:00	0.00401883	-12.83	0	-4.904	0.052	0
2005-01-20 07:00:00	0.00392828	-13.39	0	-5.054	0.052	0
2005-01-20 07:30:00	0.00380561	-14.68	0.002	-5.261	0.052	0
2005-01-20 08:00:00	0.00364159	-14.75	0.005	-5.545	0.051	0
2005-01-20 08:30:00	0.00349463	-14.7	0.014	-5.807	0.051	0
2005-01-20 09:00:00	0.00336848	-14.97	6.842	-6.038	0.05	0
2005-01-20 09:30:00	0.00322033	-15.69	110.2	-6.317	0.05	0
2005-01-20 10:00:00	0.00307117	-12.78	366.3	-6.607	0.05	0
2005-01-20 10:30:00	0.00298004	-13	463.1	-6.789	0.05	0
2005-01-20 11:00:00	0.00294795	-10.79	833	-6.854	0.049	0
2005-01-20 11:30:00	0.0030009	-9.15	1034	-6.747	0.049	0
2005-01-20 12:00:00	0.00313127	-5.836	1117	-6.489	0.05	0
2005-01-20 12:30:00	0.00333248	-7.08	1386	-6.105	0.05	0.05
2005-01-20 13:00:00	0.00362115	-8.92	1446	-5.581	0.051	0.05
2005-01-20 13:30:00	0.00397821	-8.65	1255	-4.971	0.051	0
2005-01-20 14:00:00	0.00431235	-8.84	1013	-4.433	0.052	0
2005-01-20 14:30:00	0.00458667	-8.83	987	-4.012	0.053	0
2005-01-20 15:00:00	0.00483034	-8.37	879	-3.652	0.053	0
2005-01-20 15:30:00	0.00502858	-8.04	722.9	-3.368	0.054	0
2005-01-20 16:00:00	0.0051685	-8.14	623.6	-3.172	0.054	0
2005-01-20 16:30:00	0.00521692	-8.5	469.7	-3.105	0.055	0
2005-01-20 17:00:00	0.00516778	-8.45	397.9	-3.173	0.055	0
2005-01-20 17:30:00	0.0050747	-8.83	322.9	-3.303	0.055	0
2005-01-20 18:00:00	0.00496308	-9.05	209.1	-3.461	0.054	0
2005-01-20 18:30:00	0.00481521	-9.41	137.9	-3.674	0.054	0
2005-01-20 19:00:00	0.00464009	-9.83	64.6	-3.932	0.054	0
2005-01-20 19:30:00	0.00444646	-10.04	11.98	-4.225	0.053	0
2005-01-20 20:00:00	0.00424633	-10.46	0.172	-4.537	0.053	0
2005-01-20 20:30:00	0.00404933	-11.02	0.001	-4.854	0.052	0
2005-01-20 21:00:00	0.00386335	-11.49	0	-5.163	0.052	0
2005-01-20 21:30:00	0.00371317	-12.09	0	-5.42	0.051	0
2005-01-20 22:00:00	0.0035912	-12	0	-5.634	0.051	0
2005-01-20 22:30:00	0.0034891	-11.73	0	-5.817	0.05	0
2005-01-20 23:00:00	0.00339985	-12.32	0	-5.98	0.05	0
2005-01-20 23:30:00	0.00329994	-13.08	0	-6.166	0.05	0
2005-01-21	0.00318543	-12.77	0	-6.384	0.049	0
2005-01-21 00:30:00	0.00306965	-12.54	0	-6.61	0.049	0
2005-01-21 01:00:00	0.00295977	-12.36	0	-6.83	0.049	0
2005-01-21 01:30:00	0.00287724	-12.68	0	-6.999	0.049	0
2005-01-21 02:00:00	0.00282343	-12.95	0	-7.111	0.049	0
2005-01-21 02:30:00	0.00276845	-13.2	0	-7.227	0.049	0
2005-01-21 03:00:00	0.0026943	-13.24	0	-7.386	0.049	0
2005-01-21 03:30:00	0.00258188	-13.72	0	-7.633	0.048	0
2005-01-21 04:00:00	0.00242912	-15.27	0	-7.981	0.048	0
2005-01-21 04:30:00	0.00226193	-15.72	0.002	-8.38	0.048	0
2005-01-21 05:00:00	0.00209103	-16.7	0.001	-8.81	0.048	0
2005-01-21 05:30:00	0.00192584	-16.62	0	-9.25	0.047	0
2005-01-21 06:00:00	0.00177017	-17.65	0	-9.69	0.047	0
2005-01-21 06:30:00	0.00163019	-17.83	0	-10.11	0.047	0
2005-01-21 07:00:00	0.0015075	-18.11	0	-10.5	0.046	0
2005-01-21 07:30:00	0.00139452	-17.74	0	-10.88	0.046	0
2005-01-21 08:00:00	0.00129327	-18.03	0	-11.24	0.046	0
2005-01-21 08:30:00	0.00119749	-18.73	0.006	-11.6	0.045	0
2005-01-21 09:00:00	0.00111189	-19.44	7.964	-11.94	0.045	0
2005-01-21 09:30:00	0.00103318	-19.83	109.7	-12.27	0.045	0
2005-01-21 10:00:00	0.000978578	-17.29	330	-12.51	0.045	0
2005-01-21 10:30:00	0.000992025	-15.03	549.8	-12.45	0.045	0
2005-01-21 11:00:00	0.00108759	-13.76	758.1	-12.04	0.045	0
2005-01-21 11:30:00	0.00127152	-13.87	952	-11.32	0.045	0
2005-01-21 12:00:00	0.00154452	-13.5	1120	-10.38	0.045	0
2005-01-21 12:30:00	0.00189684	-12.34	1258	-9.33	0.045	0
2005-01-21 13:00:00	0.00231964	-11.6	1364	-8.24	0.047	0
2005-01-21 13:30:00	0.00280344	-11	1435	-7.153	0.048	0
2005-01-21 14:00:00	0.00331591	-10.07	1471	-6.136	0.049	0
2005-01-21 14:30:00	0.00384916	-9.22	1473	-5.187	0.051	0
2005-01-21 15:00:00	0.00437004	-8.38	1440	-4.343	0.052	0
2005-01-21 15:30:00	0.00482346	-7.813	1373	-3.662	0.053	0
2005-01-21 16:00:00	0.00520244	-7.065	1272	-3.125	0.055	0
2005-01-21 16:30:00	0.00551453	-6.606	1140	-2.702	0.055	0
2005-01-21 17:00:00	0.00576565	-6.179	980	-2.373	0.056	0
2005-01-21 17:30:00	0.00596856	-5.98	769.8	-2.114	0.057	0
2005-01-21 18:00:00	0.00612116	-6.365	476.7	-1.923	0.058	0
2005-01-21 18:30:00	0.00619476	-6.854	260.2	-1.832	0.058	0
2005-01-21 19:00:00	0.00618827	-6.994	183.2	-1.84	0.059	0
2005-01-21 19:30:00	0.00611472	-7.809	27.54	-1.931	0.058	0
2005-01-21 20:00:00	0.00587162	-8.53	0.453	-2.237	0.058	0
2005-01-21 20:30:00	0.00542328	-8.82	0.001	-2.824	0.057	0
2005-01-21 21:00:00	0.00495677	-10.23	0.002	-3.47	0.056	0
2005-01-21 21:30:00	0.00454027	-10.78	0.01	-4.082	0.055	0
2005-01-21 22:00:00	0.0041654	-10.86	0.001	-4.666	0.054	0
2005-01-21 22:30:00	0.00381323	-11.55	0	-5.248	0.053	0
2005-01-21 23:00:00	0.00347862	-11.8	0	-5.836	0.052	0
2005-01-21 23:30:00	0.00319218	-10.97	0	-6.371	0.051	0
2005-01-22	0.00303037	-12.66	0	-6.688	0.05	0
2005-01-22 00:30:00	0.00293126	-11.37	0	-6.888	0.05	0
2005-01-22 01:00:00	0.00284784	-12.28	0	-7.06	0.049	0
2005-01-22 01:30:00	0.00279111	-12.69	0	-7.179	0.049	0
2005-01-22 02:00:00	0.00274966	-12.15	0	-7.267	0.049	0
2005-01-22 02:30:00	0.00270262	-12.41	0	-7.368	0.049	0
2005-01-22 03:00:00	0.00262699	-12.31	0	-7.533	0.048	0
2005-01-22 03:30:00	0.0025148	-13.55	0	-7.784	0.048	0
2005-01-22 04:00:00	0.00233632	-13.95	0.002	-8.2	0.048	0
2005-01-22 04:30:00	0.00215746	-13.77	0.002	-8.64	0.048	0
2005-01-22 05:00:00	0.00201098	-14.24	0	-9.02	0.047	0
2005-01-22 05:30:00	0.00187172	-14.62	0	-9.4	0.047	0
2005-01-22 06:00:00	0.00174287	-16.29	0.001	-9.77	0.047	0
2005-01-22 06:30:00	0.00161407	-16.62	0.001	-10.16	0.047	0
2005-01-22 07:00:00	0.0015014	-16.87	0	-10.52	0.046	0
2005-01-22 07:30:00	0.00143541	-16.13	0	-10.74	0.046	0
2005-01-22 08:00:00	0.00142364	-15.96	0	-10.78	0.046	0
2005-01-22 08:30:00	0.00142657	-16.11	0	-10.77	0.046	0
2005-01-22 09:00:00	0.00145022	-15.66	3.407	-10.69	0.046	0
2005-01-22 09:30:00	0.00146813	-15.06	57.9	-10.63	0.046	0
2005-01-22 10:00:00	0.00148924	-14.77	202.2	-10.56	0.046	0
2005-01-22 10:30:00	0.00154763	-13.73	394.9	-10.37	0.045	0
2005-01-22 11:00:00	0.00168585	-11.42	676.5	-9.94	0.045	0
2005-01-22 11:30:00	0.00201474	-9.65	940	-9.01	0.045	0
2005-01-22 12:00:00	0.00248804	-8.69	1116	-7.845	0.047	0
2005-01-22 12:30:00	0.00306106	-7.624	1089	-6.627	0.048	0
2005-01-22 13:00:00	0.00366611	-7.038	1057	-5.502	0.05	0
2005-01-22 13:30:00	0.00423876	-6.663	1029	-4.549	0.051	0
2005-01-22 14:00:00	0.00471693	-5.834	1254	-3.818	0.052	0
2005-01-22 14:30:00	0.00512182	-4.82	1487	-3.237	0.054	0
2005-01-22 15:00:00	0.00551603	-3.733	1460	-2.7	0.055	0
2005-01-22 15:30:00	0.00587946	-2.713	1315	-2.227	0.057	0
2005-01-22 16:00:00	0.00620288	-2.573	808	-1.822	0.058	0
2005-01-22 16:30:00	0.00644398	-3.152	394.9	-1.529	0.06	0
2005-01-22 17:00:00	0.00655962	-3.029	309.7	-1.391	0.061	0
2005-01-22 17:30:00	0.00660016	-2.895	294.4	-1.343	0.061	0
2005-01-22 18:00:00	0.00661879	-2.609	203.9	-1.321	0.061	0
2005-01-22 18:30:00	0.00662643	-3.058	97.3	-1.312	0.062	0
2005-01-22 19:00:00	0.00662388	-3.126	49.54	-1.315	0.062	0
2005-01-22 19:30:00	0.00661286	-2.92	11.17	-1.328	0.062	0
2005-01-22 20:00:00	0.00658325	-2.683	0.144	-1.363	0.061	0
2005-01-22 20:30:00	0.00651505	-2.652	0	-1.444	0.061	0
2005-01-22 21:00:00	0.00638335	-3.07	0	-1.602	0.061	0
2005-01-22 21:30:00	0.00618745	-3.838	0	-1.841	0.06	0
2005-01-22 22:00:00	0.00594719	-4.011	0	-2.141	0.06	0
2005-01-22 22:30:00	0.00569315	-3.435	0	-2.467	0.059	0
2005-01-22 23:00:00	0.00545383	-2.191	0	-2.783	0.058	0
2005-01-22 23:30:00	0.00526564	-2.231	0	-3.038	0.057	0
2005-01-23	0.00512611	-2.51	0	-3.231	0.056	0
2005-01-23 00:30:00	0.00499963	-3.121	0	-3.409	0.056	0
2005-01-23 01:00:00	0.0048538	-4.074	0	-3.618	0.055	0
2005-01-23 01:30:00	0.00467706	-4.519	0	-3.877	0.055	0
2005-01-23 02:00:00	0.0044909	-5.143	0	-4.157	0.054	0
2005-01-23 02:30:00	0.0042996	-5.434	0	-4.453	0.053	0
2005-01-23 03:00:00	0.00412254	-5.673	0	-4.735	0.053	0
2005-01-23 03:30:00	0.00396072	-6.164	0	-5	0.052	0
2005-01-23 04:00:00	0.00380151	-6.047	0	-5.268	0.052	0
2005-01-23 04:30:00	0.00366497	-8.06	0.001	-5.504	0.051	0
2005-01-23 05:00:00	0.0034974	-9.07	0.02	-5.802	0.051	0
2005-01-23 05:30:00	0.00330685	-9.84	0.005	-6.153	0.05	0
2005-01-23 06:00:00	0.00312307	-10.62	0.001	-6.505	0.049	0
2005-01-23 06:30:00	0.0029652	-8.39	0	-6.819	0.049	0
2005-01-23 07:00:00	0.00287337	-10.31	0	-7.007	0.049	0
2005-01-23 07:30:00	0.00278354	-10.59	0	-7.195	0.049	0
2005-01-23 08:00:00	0.00269661	-10.37	0	-7.381	0.049	0
2005-01-23 08:30:00	0.0026279	-10.96	0.005	-7.531	0.048	0
2005-01-23 09:00:00	0.00256979	-10.26	8.88	-7.66	0.048	0
2005-01-23 09:30:00	0.00252979	-9.43	186.3	-7.75	0.048	0
2005-01-23 10:00:00	0.00257516	-7.192	407.5	-7.648	0.048	0
2005-01-23 10:30:00	0.00277363	-6.76	393.5	-7.216	0.048	0
2005-01-23 11:00:00	0.00302887	-6.594	416.4	-6.691	0.049	0
2005-01-23 11:30:00	0.00328401	-5.921	441.5	-6.196	0.049	0
2005-01-23 12:00:00	0.00353572	-4.878	580.1	-5.733	0.05	0
2005-01-23 12:30:00	0.003835	-3.862	737.5	-5.211	0.05	0
2005-01-23 13:00:00	0.00419163	-3.352	847	-4.624	0.051	0
2005-01-23 13:30:00	0.00456343	-3.739	610.6	-4.047	0.052	0
2005-01-23 14:00:00	0.00482759	-3.97	583	-3.656	0.053	0
2005-01-23 14:30:00	0.00501727	-3.12	1140	-3.384	0.053	0
2005-01-23 15:00:00	0.00529194	-3.08	874	-3.002	0.054	0
2005-01-23 15:30:00	0.00555524	-3.062	663.2	-2.648	0.055	0
2005-01-23 16:00:00	0.00576023	-3.186	481.7	-2.38	0.056	0
2005-01-23 16:30:00	0.00590067	-3.535	411.2	-2.2	0.056	0
2005-01-23 17:00:00	0.0059749	-3.239	394.8	-2.106	0.057	0
2005-01-23 17:30:00	0.0060234	-3.507	159.9	-2.045	0.057	0
2005-01-23 18:00:00	0.00601861	-3.75	128	-2.051	0.058	0
2005-01-23 18:30:00	0.00594482	-3.663	85.3	-2.144	0.058	0
2005-01-23 19:00:00	0.00583564	-3.802	40.6	-2.283	0.057	0
2005-01-23 19:30:00	0.00570006	-4.32	6.314	-2.458	0.057	0
2005-01-23 20:00:00	0.00554316	-4.739	0.088	-2.664	0.057	0
2005-01-23 20:30:00	0.00538247	-5.31	0	-2.879	0.056	0
2005-01-23 21:00:00	0.00523216	-5.96	0	-3.084	0.056	0
2005-01-23 21:30:00	0.00509965	-6.479	0	-3.268	0.055	0
2005-01-23 22:00:00	0.00496939	-6.036	0	-3.452	0.055	0
2005-01-23 22:30:00	0.00484413	-6.714	0	-3.632	0.055	0
2005-01-23 23:00:00	0.00472779	-6.696	0	-3.802	0.054	0
2005-01-23 23:30:00	0.00463071	-6.933	0	-3.946	0.054	0
2005-01-24	0.00454225	-7.097	0	-4.079	0.054	0
2005-01-24 00:30:00	0.00444972	-7.287	0	-4.22	0.053	0
2005-01-24 01:00:00	0.00435589	-7.343	0	-4.365	0.053	0
2005-01-24 01:30:00	0.00426657	-8.13	0.001	-4.505	0.053	0
2005-01-24 02:00:00	0.00415979	-8.38	0	-4.675	0.052	0
2005-01-24 02:30:00	0.00396614	-9.96	0.021	-4.991	0.052	0
2005-01-24 03:00:00	0.00370626	-9.4	0.013	-5.432	0.051	0
2005-01-24 03:30:00	0.00346485	-10.27	0	-5.861	0.051	0
2005-01-24 04:00:00	0.00326762	-10.66	0	-6.227	0.05	0
2005-01-24 04:30:00	0.00309857	-10.59	0	-6.553	0.049	0
2005-01-24 05:00:00	0.00295977	-10.55	0	-6.83	0.049	0
2005-01-24 05:30:00	0.00284305	-12.76	0	-7.07	0.049	0
2005-01-24 06:00:00	0.00268922	-13.26	0.001	-7.397	0.049	0
2005-01-24 06:30:00	0.0025453	-12.63	0	-7.715	0.049	0
2005-01-24 07:00:00	0.0024524	-12.11	0	-7.927	0.048	0
2005-01-24 07:30:00	0.00237838	-12.11	0	-8.1	0.048	0
2005-01-24 08:00:00	0.00231548	-11.66	0	-8.25	0.048	0
2005-01-24 08:30:00	0.00228242	-12.04	0	-8.33	0.048	0
2005-01-24 09:00:00	0.00224157	-12.1	5.825	-8.43	0.048	0
2005-01-24 09:30:00	0.00221731	-11.78	58.24	-8.49	0.047	0
2005-01-24 10:00:00	0.00222537	-11.32	183.5	-8.47	0.047	0
2005-01-24 10:30:00	0.00230305	-11.2	336.9	-8.28	0.047	0
2005-01-24 11:00:00	0.00248019	-9.45	648.8	-7.863	0.047	0
2005-01-24 11:30:00	0.00278732	-8.11	959	-7.187	0.048	0
2005-01-24 12:00:00	0.0032856	-7.435	1046	-6.193	0.049	0
2005-01-24 12:30:00	0.00387759	-6.483	1163	-5.139	0.05	0
2005-01-24 13:00:00	0.00447518	-5.364	1367	-4.181	0.052	0
2005-01-24 13:30:00	0.00501515	-4.647	1435	-3.387	0.054	0
2005-01-24 14:00:00	0.00547776	-4.175	1467	-2.751	0.055	0
2005-01-24 14:30:00	0.00587005	-3.85	1463	-2.239	0.057	0
2005-01-24 15:00:00	0.00620451	-3.401	1438	-1.82	0.059	0
2005-01-24 15:30:00	0.0064874	-3.131	1381	-1.477	0.061	0
2005-01-24 16:00:00	0.00671419	-2.002	1358	-1.209	0.063	0
2005-01-24 16:30:00	0.00691375	-1.655	1169	-0.978	0.066	0
2005-01-24 17:00:00	0.00711535	-1.277	912	-0.749	0.069	0
2005-01-24 17:30:00	0.00728997	-1.244	541.4	-0.554	0.073	0
2005-01-24 18:00:00	0.00740608	-1.512	385.1	-0.426	0.076	0
2005-01-24 18:30:00	0.00743713	-1.606	224.8	-0.392	0.077	0
2005-01-24 19:00:00	0.007407	-1.63	115.9	-0.425	0.077	0
2005-01-24 19:30:00	0.00735242	-1.909	16.88	-0.485	0.076	0
2005-01-24 20:00:00	0.00731708	-2.35	0.502	-0.524	0.075	0
2005-01-24 20:30:00	0.00729268	-2.903	0.007	-0.551	0.075	0
2005-01-24 21:00:00	0.00727103	-2.679	0	-0.575	0.074	0
2005-01-24 21:30:00	0.00724943	-3.252	0	-0.599	0.073	0
2005-01-24 22:00:00	0.00722697	-2.606	0	-0.624	0.073	0
2005-01-24 22:30:00	0.00720276	-2.455	0	-0.651	0.072	0
2005-01-24 23:00:00	0.00717772	-2.052	0	-0.679	0.072	0
2005-01-24 23:30:00	0.00714916	-1.972	0	-0.711	0.071	0
2005-01-25	0.00711446	-2.531	0	-0.75	0.071	0
2005-01-25 00:30:00	0.00707189	-2.903	0	-0.798	0.07	0
2005-01-25 01:00:00	0.0070154	-4.227	0.001	-0.862	0.07	0
2005-01-25 01:30:00	0.00692772	-4.734	0.01	-0.962	0.069	0
2005-01-25 02:00:00	0.00676394	-5.352	0	-1.151	0.068	0
2005-01-25 02:30:00	0.00651505	-6.946	0.002	-1.444	0.066	0
2005-01-25 03:00:00	0.00619882	-6.78	0.008	-1.827	0.064	0
2005-01-25 03:30:00	0.00584657	-6.654	0.002	-2.269	0.062	0
2005-01-25 04:00:00	0.00552205	-7.624	0.002	-2.692	0.06	0
2005-01-25 04:30:00	0.00522853	-7.757	0	-3.089	0.059	0
2005-01-25 05:00:00	0.00498133	-7.535	0	-3.435	0.058	0
2005-01-25 05:30:00	0.00472236	-8.69	0.002	-3.81	0.057	0
2005-01-25 06:00:00	0.00444125	-8.52	0.002	-4.233	0.055	0
2005-01-25 06:30:00	0.00416602	-9.67	0.001	-4.665	0.055	0
2005-01-25 07:00:00	0.00392289	-9.34	0	-5.063	0.054	0
2005-01-25 07:30:00	0.00375019	-9.04	0	-5.356	0.053	0
2005-01-25 08:00:00	0.00363193	-10.31	0	-5.562	0.052	0
2005-01-25 08:30:00	0.0035118	-11.38	0.011	-5.776	0.052	0
2005-01-25 09:00:00	0.0033928	-11.03	8.76	-5.993	0.051	0
2005-01-25 09:30:00	0.00325707	-10.9	76.35	-6.247	0.051	0
2005-01-25 10:00:00	0.00315646	-10.49	202.8	-6.44	0.05	0
2005-01-25 10:30:00	0.00314822	-9.35	403.1	-6.456	0.05	0
2005-01-25 11:00:00	0.00326234	-7.549	575.2	-6.237	0.051	0
2005-01-25 11:30:00	0.00359515	-6.212	761.2	-5.627	0.051	0
2005-01-25 12:00:00	0.00403772	-4.192	1238	-4.873	0.052	0
2005-01-25 12:30:00	0.00466292	-2.962	1397	-3.898	0.054	0
2005-01-25 13:00:00	0.005262	-2.011	989	-3.043	0.055	0
2005-01-25 13:30:00	0.00571545	-1.33	914	-2.438	0.057	0
2005-01-25 14:00:00	0.00603057	-0.675	746.4	-2.036	0.058	0
2005-01-25 14:30:00	0.00626811	-0.084	594.9	-1.742	0.06	0
2005-01-25 15:00:00	0.00644565	1.047	536.5	-1.527	0.061	0
2005-01-25 15:30:00	0.0065824	2.309	468.3	-1.364	0.062	0
2005-01-25 16:00:00	0.00669282	2.605	480.2	-1.234	0.063	0
2005-01-25 16:30:00	0.00678115	2.594	486.6	-1.131	0.064	0
2005-01-25 17:00:00	0.00685808	2.085	279.5	-1.042	0.065	0
2005-01-25 17:30:00	0.00692335	1.666	217.7	-0.967	0.065	0
2005-01-25 18:00:00	0.00696972	1.495	168.8	-0.914	0.066	0
2005-01-25 18:30:00	0.00699517	1.185	162.8	-0.885	0.066	0
2005-01-25 19:00:00	0.0070066	0.872	62.51	-0.872	0.066	0
2005-01-25 19:30:00	0.00700484	0.819	18.01	-0.874	0.066	0
2005-01-25 20:00:00	0.00699869	-0.392	0.526	-0.881	0.066	0
2005-01-25 20:30:00	0.00698814	-0.899	0.014	-0.893	0.066	0
2005-01-25 21:00:00	0.00697235	-1.104	0.019	-0.911	0.066	0
2005-01-25 21:30:00	0.00692859	-1.098	0	-0.961	0.066	0
2005-01-25 22:00:00	0.00683901	-0.693	0	-1.064	0.066	0
2005-01-25 22:30:00	0.00670136	-0.32	0	-1.224	0.065	0
2005-01-25 23:00:00	0.00655288	-0.477	0	-1.399	0.064	0
2005-01-25 23:30:00	0.00643066	-0.606	0	-1.545	0.064	0
2005-01-26	0.00632227	-1.305	0	-1.676	0.063	0
2005-01-26 00:30:00	0.00618016	-2.092	0.001	-1.85	0.062	0
2005-01-26 01:00:00	0.00595747	-2.779	0.001	-2.128	0.061	0
2005-01-26 01:30:00	0.00568317	-4.569	0.001	-2.48	0.06	0
2005-01-26 02:00:00	0.00535956	-4.094	0.001	-2.91	0.058	0
2005-01-26 02:30:00	0.00502433	-5.939	0.011	-3.374	0.057	0
2005-01-26 03:00:00	0.00470542	-7.284	0.02	-3.835	0.056	0
2005-01-26 03:30:00	0.00439197	-5.468	0.029	-4.309	0.055	0
2005-01-26 04:00:00	0.0041213	-8.23	0	-4.737	0.054	0
2005-01-26 04:30:00	0.00389066	-8.99	0.001	-5.117	0.053	0
2005-01-26 05:00:00	0.00366097	-8.82	0	-5.511	0.052	0
2005-01-26 05:30:00	0.00342597	-9.42	0	-5.932	0.052	0
2005-01-26 06:00:00	0.0032005	-10.49	0	-6.355	0.051	0
2005-01-26 06:30:00	0.00298747	-11.63	0	-6.774	0.051	0
2005-01-26 07:00:00	0.0027949	-12.51	0	-7.171	0.05	0
2005-01-26 07:30:00	0.00262019	-13.7	0	-7.548	0.05	0
2005-01-26 08:00:00	0.00246974	-13.35	0	-7.887	0.05	0
2005-01-26 08:30:00	0.0023405	-14.26	0.013	-8.19	0.049	0
2005-01-26 09:00:00	0.00226602	-13.28	7.178	-8.37	0.049	0
2005-01-26 09:30:00	0.00225785	-12.35	81.7	-8.39	0.049	0
2005-01-26 10:00:00	0.00227011	-12.18	211.6	-8.36	0.048	0
2005-01-26 10:30:00	0.00232797	-10.91	328	-8.22	0.048	0
2005-01-26 11:00:00	0.00248936	-8.02	683.6	-7.842	0.048	0
2005-01-26 11:30:00	0.00283538	-6.578	632.8	-7.086	0.049	0
2005-01-26 12:00:00	0.00333998	-5.52	605.6	-6.091	0.05	0
2005-01-26 12:30:00	0.00382675	-4.341	1137	-5.225	0.051	0
2005-01-26 13:00:00	0.00438486	-3.354	468.6	-4.32	0.052	0
2005-01-26 13:30:00	0.00481246	-3.888	279	-3.678	0.053	0
2005-01-26 14:00:00	0.00498836	-3.853	529.6	-3.425	0.054	0
2005-01-26 14:30:00	0.00516922	-2.907	667.9	-3.171	0.055	0
2005-01-26 15:00:00	0.00542923	-1.63	668.2	-2.816	0.056	0
2005-01-26 15:30:00	0.00569699	-0.909	514.5	-2.462	0.056	0
2005-01-26 16:00:00	0.00590854	-0.976	375	-2.19	0.057	0
2005-01-26 16:30:00	0.00604734	-1.085	383.8	-2.015	0.058	0
2005-01-26 17:00:00	0.00613164	-0.696	286.4	-1.91	0.058	0
2005-01-26 17:30:00	0.00618908	-0.562	241.3	-1.839	0.059	0
2005-01-26 18:00:00	0.00621264	-0.6	197.5	-1.81	0.059	0
2005-01-26 18:30:00	0.00621345	-0.86	125.7	-1.809	0.059	0
2005-01-26 19:00:00	0.00617934	-1.268	52.62	-1.851	0.059	0
2005-01-26 19:30:00	0.00609461	-1.802	12.97	-1.956	0.059	0
2005-01-26 20:00:00	0.00595826	-2.418	0.501	-2.127	0.059	0
2005-01-26 20:30:00	0.00579513	-2.998	0	-2.335	0.058	0
2005-01-26 21:00:00	0.00563116	-3.098	0	-2.548	0.058	0
2005-01-26 21:30:00	0.00549575	-2.602	0	-2.727	0.057	0
2005-01-26 22:00:00	0.00538691	-2.769	0	-2.873	0.057	0
2005-01-26 22:30:00	0.00529927	-2.931	0	-2.992	0.056	0
2005-01-26 23:00:00	0.00521547	-3.023	0	-3.107	0.056	0
2005-01-26 23:30:00	0.00512325	-3.072	0	-3.235	0.056	0
2005-01-27	0.00501868	-4.239	0.001	-3.382	0.056	0
2005-01-27 00:30:00	0.00487455	-4.72	0.003	-3.588	0.055	0
2005-01-27 01:00:00	0.00469055	-5.576	0	-3.857	0.055	0
2005-01-27 01:30:00	0.00451784	-5.139	0	-4.116	0.054	0
2005-01-27 02:00:00	0.00436618	-4.917	0	-4.349	0.054	0
2005-01-27 02:30:00	0.00421924	-4.178	0	-4.58	0.053	0
2005-01-27 03:00:00	0.00412378	-4.142	0	-4.733	0.053	0
2005-01-27 03:30:00	0.00408675	-4.661	0	-4.793	0.053	0
2005-01-27 04:00:00	0.00400607	-5.475	0	-4.925	0.052	0
2005-01-27 04:30:00	0.00380737	-6.711	0.002	-5.258	0.052	0
2005-01-27 05:00:00	0.00355415	-5.861	0.006	-5.7	0.051	0
2005-01-27 05:30:00	0.00331271	-7.807	0.021	-6.142	0.05	0
2005-01-27 06:00:00	0.00308383	-8.7	0.036	-6.582	0.05	0
2005-01-27 06:30:00	0.00287675	-8.89	0.001	-7	0.05	0
2005-01-27 07:00:00	0.00270679	-9.3	0	-7.359	0.05	0
2005-01-27 07:30:00	0.00255241	-10.54	0.001	-7.699	0.049	0
2005-01-27 08:00:00	0.0023911	-10.22	0	-8.07	0.049	0
2005-01-27 08:30:00	0.00224563	-11.75	0.039	-8.42	0.049	0
2005-01-27 09:00:00	0.00210264	-12.77	10.4	-8.78	0.048	0
2005-01-27 09:30:00	0.00196254	-11.65	131.7	-9.15	0.048	0
2005-01-27 10:00:00	0.00187529	-9.46	357.6	-9.39	0.048	0
2005-01-27 10:30:00	0.00190406	-9.17	577.3	-9.31	0.048	0
2005-01-27 11:00:00	0.0021143	-8.24	790.7	-8.75	0.047	0
2005-01-27 11:30:00	0.00249373	-6.121	983	-7.832	0.048	0
2005-01-27 12:00:00	0.00303489	-4.257	1150	-6.679	0.05	0
2005-01-27 12:30:00	0.00369993	-4.189	1286	-5.443	0.051	0
2005-01-27 13:00:00	0.00440231	-2.81	1398	-4.293	0.053	0
2005-01-27 13:30:00	0.00502221	-1.84	1491	-3.377	0.055	0
2005-01-27 14:00:00	0.00549575	-1.018	1668	-2.727	0.056	0
2005-01-27 14:30:00	0.0058826	-0.7	1454	-2.223	0.058	0
2005-01-27 15:00:00	0.00621101	-0.272	1591	-1.812	0.06	0
2005-01-27 15:30:00	0.00648154	-0.095	1028	-1.484	0.063	0
2005-01-27 16:00:00	0.00670222	0.312	1250	-1.223	0.065	0
2005-01-27 16:30:00	0.00688936	1.038	1384	-1.006	0.068	0
2005-01-27 17:00:00	0.0070905	1.124	1233	-0.777	0.073	0
2005-01-27 17:30:00	0.00729539	0.451	952	-0.548	0.079	0
2005-01-27 18:00:00	0.0074481	0.4	730.4	-0.38	0.084	0
2005-01-27 18:30:00	0.00753628	0.13	463	-0.284	0.087	0
2005-01-27 19:00:00	0.0075326	-0.355	202.9	-0.288	0.087	0
2005-01-27 19:30:00	0.00743347	-3.451	26.43	-0.396	0.085	0
2005-01-27 20:00:00	0.00737876	-5.341	1.726	-0.456	0.083	0
2005-01-27 20:30:00	0.00734516	-5.092	0.047	-0.493	0.081	0
2005-01-27 21:00:00	0.00731617	-4.231	0	-0.525	0.08	0
2005-01-27 21:30:00	0.00728456	-4.156	0	-0.56	0.078	0
2005-01-27 22:00:00	0.00724493	-6.155	0	-0.604	0.077	0
2005-01-27 22:30:00	0.00718129	-8.3	0.002	-0.675	0.076	0
2005-01-27 23:00:00	0.00703214	-7.942	0.016	-0.843	0.073	0
2005-01-27 23:30:00	0.00668343	-9.54	0.005	-1.245	0.07	0
2005-01-28	0.00619557	-9.29	0	-1.831	0.066	0
2005-01-28 00:30:00	0.00569545	-11.01	0.007	-2.464	0.063	0
2005-01-28 01:00:00	0.00520533	-12.72	0.015	-3.121	0.06	0
2005-01-28 01:30:00	0.0047509	-12.79	0.06	-3.768	0.058	0
2005-01-28 02:00:00	0.00433472	-12.43	0.007	-4.398	0.056	0
2005-01-28 02:30:00	0.00397097	-13.06	0	-4.983	0.055	0
2005-01-28 03:00:00	0.00365526	-13.51	0	-5.521	0.053	0
2005-01-28 03:30:00	0.00337441	-14.2	0	-6.027	0.052	0
2005-01-28 04:00:00	0.00312154	-14.03	0	-6.508	0.052	0
2005-01-28 04:30:00	0.00288983	-14.84	0	-6.973	0.051	0
2005-01-28 05:00:00	0.00267678	-15.74	0	-7.424	0.051	0
2005-01-28 05:30:00	0.00248193	-14.46	0	-7.859	0.05	0
2005-01-28 06:00:00	0.00230719	-16.17	0	-8.27	0.05	0
2005-01-28 06:30:00	0.00214957	-15.55	0	-8.66	0.049	0
2005-01-28 07:00:00	0.00200722	-16.44	0	-9.03	0.049	0
2005-01-28 07:30:00	0.00189323	-15.71	0	-9.34	0.048	0
2005-01-28 08:00:00	0.00179778	-17.33	0	-9.61	0.048	0
2005-01-28 08:30:00	0.00169915	-17.49	0.041	-9.9	0.048	0
2005-01-28 09:00:00	0.00160126	-17.73	10.13	-10.2	0.047	0
2005-01-28 09:30:00	0.0015075	-17.48	133.9	-10.5	0.047	0
2005-01-28 10:00:00	0.00145022	-14.14	368.1	-10.69	0.047	0
2005-01-28 10:30:00	0.00149531	-10.92	589	-10.54	0.047	0
2005-01-28 11:00:00	0.00169582	-9.19	803	-9.91	0.047	0
2005-01-28 11:30:00	0.00206027	-7.457	973	-8.89	0.047	0
2005-01-28 12:00:00	0.00258143	-6.49	965	-7.634	0.049	0
2005-01-28 12:30:00	0.00320571	-5.256	1061	-6.345	0.05	0
2005-01-28 13:00:00	0.0038984	-3.956	1292	-5.104	0.052	0
2005-01-28 13:30:00	0.00460866	-3.517	1176	-3.979	0.053	0
2005-01-28 14:00:00	0.00517211	-2.973	1175	-3.167	0.055	0
2005-01-28 14:30:00	0.00559083	-2.282	1081	-2.601	0.056	0
2005-01-28 15:00:00	0.00592508	-1.352	962	-2.169	0.058	0
2005-01-28 15:30:00	0.0061907	-0.964	884	-1.837	0.06	0
2005-01-28 16:00:00	0.00640739	-0.112	799.3	-1.573	0.061	0
2005-01-28 16:30:00	0.00658747	0.718	783.1	-1.358	0.062	0
2005-01-28 17:00:00	0.00673217	0.912	676.5	-1.188	0.064	0
2005-01-28 17:30:00	0.00684421	0.414	425.6	-1.058	0.065	0
2005-01-28 18:00:00	0.00692335	0.074	343.5	-0.967	0.066	0
2005-01-28 18:30:00	0.00696796	-0.389	215.3	-0.916	0.066	0
2005-01-28 19:00:00	0.00697936	-0.997	98.4	-0.903	0.067	0
2005-01-28 19:30:00	0.00696796	-1.603	23.81	-0.916	0.066	0
2005-01-28 20:00:00	0.00695482	-2.256	0.942	-0.931	0.066	0
2005-01-28 20:30:00	0.00693908	-2.7	0.011	-0.949	0.066	0
2005-01-28 21:00:00	0.00691375	-2.687	0.005	-0.978	0.066	0
2005-01-28 21:30:00	0.00686676	-2.926	0	-1.032	0.066	0
2005-01-28 22:00:00	0.00678632	-3.349	0	-1.125	0.065	0
2005-01-28 22:30:00	0.00667064	-3.314	0	-1.26	0.065	0
2005-01-28 23:00:00	0.00652428	-2.783	0	-1.433	0.064	0
2005-01-28 23:30:00	0.0063759	-2.66	0	-1.611	0.063	0
2005-01-29	0.0062436	-3.018	0	-1.772	0.063	0
2005-01-29 00:30:00	0.0061268	-3.886	0	-1.916	0.062	0
2005-01-29 01:00:00	0.00601622	-4.531	0	-2.054	0.061	0
2005-01-29 01:30:00	0.00591011	-4.675	0	-2.188	0.061	0
2005-01-29 02:00:00	0.00581147	-5.002	0	-2.314	0.06	0
2005-01-29 02:30:00	0.00572238	-5.063	0	-2.429	0.059	0
2005-01-29 03:00:00	0.00563649	-5.253	0	-2.541	0.059	0
2005-01-29 03:30:00	0.00554014	-5.73	0	-2.668	0.058	0
2005-01-29 04:00:00	0.00541807	-6.44	0	-2.831	0.058	0
2005-01-29 04:30:00	0.0052518	-6.896	0	-3.057	0.057	0
2005-01-29 05:00:00	0.00505906	-7.564	0	-3.325	0.056	0
2005-01-29 05:30:00	0.00485587	-7.126	0	-3.615	0.056	0
2005-01-29 06:00:00	0.00468987	-7.517	0	-3.858	0.055	0
2005-01-29 06:30:00	0.00453432	-7.517	0	-4.091	0.055	0
2005-01-29 07:00:00	0.00439132	-7.611	0	-4.31	0.054	0
2005-01-29 07:30:00	0.00425391	-7.795	0	-4.525	0.054	0
2005-01-29 08:00:00	0.00410647	-8.49	0	-4.761	0.053	0
2005-01-29 08:30:00	0.00393307	-8.92	0.053	-5.046	0.053	0
2005-01-29 09:00:00	0.00375194	-9.38	13.05	-5.353	0.052	0
2005-01-29 09:30:00	0.00359064	-6.06	145	-5.635	0.051	0
2005-01-29 10:00:00	0.00354967	-4.883	356.6	-5.708	0.051	0
2005-01-29 10:30:00	0.00363591	-4.205	595.5	-5.555	0.051	0
2005-01-29 11:00:00	0.00384384	-3.331	810	-5.196	0.052	0
2005-01-29 11:30:00	0.00417039	-2.568	1019	-4.658	0.053	0
2005-01-29 12:00:00	0.00458135	-2.047	1320	-4.02	0.054	0
2005-01-29 12:30:00	0.00506332	-0.996	1774	-3.319	0.055	0
2005-01-29 13:00:00	0.00557264	-0.848	1787	-2.625	0.057	0
2005-01-29 13:30:00	0.00598283	-1.016	1587	-2.096	0.058	0
2005-01-29 14:00:00	0.00628121	-0.587	1544	-1.726	0.06	0
2005-01-29 14:30:00	0.00651253	-0.584	1537	-1.447	0.062	0
2005-01-29 15:00:00	0.00670478	-0.262	1494	-1.22	0.064	0
2005-01-29 15:30:00	0.00687197	0.023	1413	-1.026	0.067	0
2005-01-29 16:00:00	0.00701716	0.191	1357	-0.86	0.07	0
2005-01-29 16:30:00	0.00715808	0.373	1173	-0.701	0.074	0
2005-01-29 17:00:00	0.00729268	-0.045	809	-0.551	0.078	0
2005-01-29 17:30:00	0.00738149	-0.562	579.9	-0.453	0.081	0
2005-01-29 18:00:00	0.00741429	-1.223	302.6	-0.417	0.082	0
2005-01-29 18:30:00	0.00737422	-1.525	204.2	-0.461	0.081	0
2005-01-29 19:00:00	0.00731708	-1.384	240.2	-0.524	0.079	0
2005-01-29 19:30:00	0.00728997	-2.519	43.37	-0.554	0.078	0
2005-01-29 20:00:00	0.00727103	-4.453	2.088	-0.575	0.077	0
2005-01-29 20:30:00	0.00725213	-5.404	0.033	-0.596	0.076	0
2005-01-29 21:00:00	0.00722607	-5.93	0.005	-0.625	0.076	0
2005-01-29 21:30:00	0.00718576	-6.392	0.002	-0.67	0.075	0
2005-01-29 22:00:00	0.00709316	-7.503	0.003	-0.774	0.073	0
2005-01-29 22:30:00	0.00684681	-6.965	0.012	-1.055	0.071	0
2005-01-29 23:00:00	0.00644065	-7.824	0	-1.533	0.068	0
2005-01-29 23:30:00	0.00599713	-8.11	0	-2.078	0.065	0
2005-01-30	0.00557264	-8.6	0	-2.625	0.062	0
2005-01-30 00:30:00	0.00517932	-9.82	0	-3.157	0.059	0
2005-01-30 01:00:00	0.00482277	-8.48	0	-3.663	0.058	0
2005-01-30 01:30:00	0.00453102	-9.13	0	-4.096	0.056	0
2005-01-30 02:00:00	0.00427545	-8.93	0	-4.491	0.055	0
2005-01-30 02:30:00	0.00407077	-8.56	0	-4.819	0.054	0
2005-01-30 03:00:00	0.00392948	-8.99	0	-5.052	0.053	0
2005-01-30 03:30:00	0.00377113	-9.64	0	-5.32	0.053	0
2005-01-30 04:00:00	0.00359797	-9.99	0	-5.622	0.052	0
2005-01-30 04:30:00	0.0034462	-10.12	0	-5.895	0.052	0
2005-01-30 05:00:00	0.0033373	-10.76	0	-6.096	0.051	0
2005-01-30 05:30:00	0.00325601	-12.01	0	-6.249	0.051	0
2005-01-30 06:00:00	0.00317714	-12.25	0	-6.4	0.051	0
2005-01-30 06:30:00	0.00309704	-12.98	0	-6.556	0.051	0
2005-01-30 07:00:00	0.00301686	-11.64	0	-6.715	0.05	0
2005-01-30 07:30:00	0.00291659	-12.15	0	-6.918	0.05	0
2005-01-30 08:00:00	0.00278071	-12.92	0	-7.201	0.05	0
2005-01-30 08:30:00	0.00263608	-12.51	0.053	-7.513	0.05	0
2005-01-30 09:00:00	0.00248804	-12.34	11.76	-7.845	0.049	0
2005-01-30 09:30:00	0.00235308	-13.33	100.1	-8.16	0.049	0
2005-01-30 10:00:00	0.00225377	-10.35	361.4	-8.4	0.049	0
2005-01-30 10:30:00	0.00227421	-8.59	605.5	-8.35	0.049	0
2005-01-30 11:00:00	0.00250118	-6.084	833	-7.815	0.048	0
2005-01-30 11:30:00	0.00294451	-4.223	1029	-6.861	0.05	0
2005-01-30 12:00:00	0.003548	-2.244	1126	-5.711	0.051	0
2005-01-30 12:30:00	0.00417913	-1.327	1345	-4.644	0.053	0
2005-01-30 13:00:00	0.00481315	-0.657	1459	-3.677	0.054	0
2005-01-30 13:30:00	0.00535071	0.075	1511	-2.922	0.056	0
2005-01-30 14:00:00	0.00577107	0.988	1577	-2.366	0.058	0
2005-01-30 14:30:00	0.00610506	2.081	1563	-1.943	0.06	0
2005-01-30 15:00:00	0.00638997	2.869	1527	-1.594	0.062	0
2005-01-30 15:30:00	0.00664681	3.104	1200	-1.288	0.065	0
2005-01-30 16:00:00	0.00687458	3.658	1311	-1.023	0.068	0
2005-01-30 16:30:00	0.00708518	4.063	1263	-0.783	0.072	0
2005-01-30 17:00:00	0.00728546	4.148	1026	-0.559	0.078	0
2005-01-30 17:30:00	0.00743713	3.356	521.2	-0.392	0.083	0
2005-01-30 18:00:00	0.00750773	2.889	397.2	-0.315	0.086	0
2005-01-30 18:30:00	0.00752983	2.196	238.6	-0.291	0.087	0
2005-01-30 19:00:00	0.00750406	1.341	126	-0.319	0.087	0
2005-01-30 19:30:00	0.00743164	0.386	38.41	-0.398	0.086	0
2005-01-30 20:00:00	0.00736785	-0.457	1.868	-0.468	0.083	0
2005-01-30 20:30:00	0.00733428	-1.358	0.033	-0.505	0.081	0
2005-01-30 21:00:00	0.00730894	-1.904	0.008	-0.533	0.08	0
2005-01-30 21:30:00	0.00728816	-2.34	0.005	-0.556	0.079	0
2005-01-30 22:00:00	0.00726653	-3.059	0.001	-0.58	0.078	0
2005-01-30 22:30:00	0.00724134	-3.462	0	-0.608	0.077	0
2005-01-30 23:00:00	0.00720814	-3.83	0	-0.645	0.077	0
2005-01-30 23:30:00	0.00715808	-3.823	0	-0.701	0.075	0
2005-01-31	0.00707366	-4.336	0	-0.796	0.074	0
2005-01-31 00:30:00	0.00693296	-4.822	0	-0.956	0.072	0
2005-01-31 01:00:00	0.00673132	-5.062	0	-1.189	0.07	0
2005-01-31 01:30:00	0.00648572	-6.045	0	-1.479	0.068	0
2005-01-31 02:00:00	0.00621915	-5.853	0	-1.802	0.066	0
2005-01-31 02:30:00	0.00596856	-6.002	0	-2.114	0.064	0
2005-01-31 03:00:00	0.00572932	-7.348	0	-2.42	0.062	0
2005-01-31 03:30:00	0.00547476	-7.111	0	-2.755	0.06	0
2005-01-31 04:00:00	0.00523071	-7.146	0	-3.086	0.059	0
2005-01-31 04:30:00	0.00501515	-7.094	0	-3.387	0.058	0
2005-01-31 05:00:00	0.00481658	-7.507	0	-3.672	0.057	0
2005-01-31 05:30:00	0.00462937	-6.773	0	-3.948	0.056	0
2005-01-31 06:00:00	0.00447322	-7.221	0	-4.184	0.055	0
2005-01-31 06:30:00	0.00432704	-7.469	0	-4.41	0.055	0
2005-01-31 07:00:00	0.00418475	-9.21	0	-4.635	0.054	0
2005-01-31 07:30:00	0.00402431	-9.09	0.001	-4.895	0.053	0
2005-01-31 08:00:00	0.00386869	-9.13	0	-5.154	0.053	0
2005-01-31 08:30:00	0.00372818	-9.67	0.072	-5.394	0.052	0
2005-01-31 09:00:00	0.00359571	-9.32	12.85	-5.626	0.052	0
2005-01-31 09:30:00	0.00348027	-8.81	151.1	-5.833	0.051	0
2005-01-31 10:00:00	0.00340582	-7.133	379	-5.969	0.051	0
2005-01-31 10:30:00	0.00345991	-5.782	602.4	-5.87	0.051	0
2005-01-31 11:00:00	0.00370511	-4.324	824	-5.434	0.052	0
2005-01-31 11:30:00	0.00413927	-2.788	1056	-4.708	0.053	0
2005-01-31 12:00:00	0.00470677	-0.882	1108	-3.833	0.055	0
2005-01-31 12:30:00	0.0052467	-0.265	1243	-3.064	0.056	0
2005-01-31 13:00:00	0.0056801	0.425	1252	-2.484	0.058	0
2005-01-31 13:30:00	0.00602579	1.182	1256	-2.042	0.059	0
2005-01-31 14:00:00	0.00629926	1.128	905	-1.704	0.061	0
2005-01-31 14:30:00	0.00651421	0.855	711.5	-1.445	0.062	0
2005-01-31 15:00:00	0.00667831	0.161	554.6	-1.251	0.064	0
2005-01-31 15:30:00	0.00680529	-1.357	435	-1.103	0.065	0
2005-01-31 16:00:00	0.00690678	-1.283	411.2	-0.986	0.067	0
2005-01-31 16:30:00	0.00698639	-0.74	468	-0.895	0.068	0
2005-01-31 17:00:00	0.00705333	0.553	546.4	-0.819	0.069	0
2005-01-31 17:30:00	0.00712246	1.12	458.8	-0.741	0.07	0
2005-01-31 18:00:00	0.00719829	0.953	304.3	-0.656	0.072	0
2005-01-31 18:30:00	0.00725933	0.663	203.1	-0.588	0.073	0
2005-01-31 19:00:00	0.00729177	-0.211	77.2	-0.552	0.074	0
2005-01-31 19:30:00	0.00728997	-0.618	22.61	-0.554	0.074	0
2005-01-31 20:00:00	0.00725753	-1.191	1.157	-0.59	0.074	0
2005-01-31 20:30:00	0.00722517	-2.014	0.006	-0.626	0.073	0
2005-01-31 21:00:00	0.00720545	-1.992	0.003	-0.648	0.073	0
2005-01-31 21:30:00	0.00719023	-2.44	0	-0.665	0.073	0
2005-01-31 22:00:00	0.00717593	-3.311	0	-0.681	0.072	0
2005-01-31 22:30:00	0.00716075	-3.446	0.001	-0.698	0.072	0
2005-01-31 23:00:00	0.00714203	-3.294	0	-0.719	0.072	0
2005-01-31 23:30:00	0.00711979	-3.961	0	-0.744	0.071	0
2005-02-01	0.00708961	-4.158	0	-0.778	0.071	0
2005-02-01 00:30:00	0.00705156	-4.301	0	-0.821	0.071	0
2005-02-01 01:00:00	0.00700572	-4.4	0	-0.873	0.07	0
2005-02-01 01:30:00	0.0069557	-4.377	0	-0.93	0.07	0
2005-02-01 02:00:00	0.00690155	-4.414	0	-0.992	0.069	0
2005-02-01 02:30:00	0.00684594	-4.573	0	-1.056	0.069	0
2005-02-01 03:00:00	0.0067889	-4.677	0	-1.122	0.068	0
2005-02-01 03:30:00	0.00673046	-4.608	0	-1.19	0.068	0
2005-02-01 04:00:00	0.00666979	-4.729	0	-1.261	0.067	0
2005-02-01 04:30:00	0.00660778	-4.716	0	-1.334	0.066	0
2005-02-01 05:00:00	0.0065453	-4.658	0	-1.408	0.066	0
2005-02-01 05:30:00	0.00648321	-4.482	0	-1.482	0.065	0
2005-02-01 06:00:00	0.00642068	-4.365	0	-1.557	0.065	0
2005-02-01 06:30:00	0.00635689	-4.214	0	-1.634	0.064	0
2005-02-01 07:00:00	0.00629351	-4.135	0	-1.711	0.064	0
2005-02-01 07:30:00	0.006233	-4.184	0	-1.785	0.063	0
2005-02-01 08:00:00	0.00617529	-4.45	0	-1.856	0.063	0
2005-02-01 08:30:00	0.00612277	-4.953	0.039	-1.921	0.063	0
2005-02-01 09:00:00	0.00608097	-4.925	9.71	-1.973	0.062	0
2005-02-01 09:30:00	0.00604574	-4.601	70.17	-2.017	0.062	0
2005-02-01 10:00:00	0.00602021	-4.57	187.4	-2.049	0.062	0
2005-02-01 10:30:00	0.00601224	-4.531	316.2	-2.059	0.061	0
2005-02-01 11:00:00	0.00603057	-4.364	513.5	-2.036	0.061	0
2005-02-01 11:30:00	0.00607776	-3.976	791.1	-1.977	0.061	0
2005-02-01 12:00:00	0.00615263	-3.234	986	-1.884	0.061	0
2005-02-01 12:30:00	0.0062436	-1.944	1232	-1.772	0.062	0
2005-02-01 13:00:00	0.00634451	-1.309	1114	-1.649	0.062	0
2005-02-01 13:30:00	0.00645565	-0.753	1006	-1.515	0.062	0
2005-02-01 14:00:00	0.0065689	-0.965	744.3	-1.38	0.063	0
2005-02-01 14:30:00	0.0386146	-0.573	1059	-1.267	0.063	0
2005-02-01 15:00:00	0.0273578	-0.565	880	-1.172	0.063	0
2005-02-01 15:30:00	0.0264404	-0.487	971	-1.088	0.064	0
2005-02-01 16:00:00	0.0244365	0.157	752.3	-1.006	0.064	0
2005-02-01 16:30:00	0.0224817	0.65	556.5	-0.918	0.064	0
2005-02-01 17:00:00	0.0141937	1.378	596	-0.838	0.065	0
2005-02-01 17:30:00	0.00435224	1.244	431.5	-0.76	0.066	0
2005-02-01 18:00:00	0.00430308	1.4	360.9	-0.685	0.066	0
2005-02-01 18:30:00	0.0143635	1.376	221.3	-0.623	0.067	0
2005-02-01 19:00:00	0.00430931	1.083	96.3	-0.58	0.067	0
2005-02-01 19:30:00	0.00727103	-0.393	24.77	-0.575	0.067	0
2005-02-01 20:00:00	0.00724314	-1.621	1.687	-0.606	0.068	0
2005-02-01 20:30:00	0.0072171	-2.301	0.013	-0.635	0.068	0
2005-02-01 21:00:00	0.0071956	-2.766	0.004	-0.659	0.067	0
2005-02-01 21:30:00	0.00717236	-4.328	0.011	-0.685	0.067	0
2005-02-01 22:00:00	0.00766536	-4.21	0.002	-0.721	0.066	0
2005-02-01 22:30:00	0.00708784	-4.518	0	-0.78	0.066	0
2005-02-01 23:00:00	0.00700308	-5.115	0	-0.876	0.065	0
2005-02-01 23:30:00	0.00687719	-5.266	0	-1.02	0.064	0
2005-02-02	0.00672275	-5.674	0	-1.199	0.063	0
2005-02-02 00:30:00	0.00655541	-5.598	0	-1.396	0.062	0
2005-02-02 01:00:00	0.00638252	-6.081	0	-1.603	0.061	0
2005-02-02 01:30:00	0.00619638	-6.632	0	-1.83	0.06	0
2005-02-02 02:00:00	0.00601065	-6.739	0	-2.061	0.059	0
2005-02-02 02:30:00	0.00584814	-6.372	0	-2.267	0.058	0
2005-02-02 03:00:00	0.000162362	-6.54	0	-2.448	0.058	0
2005-02-02 03:30:00	0.00558173	-7.294	0	-2.613	0.057	0
2005-02-02 04:00:00	0.00545458	-8.03	0	-2.782	0.057	0
2005-02-02 04:30:00	0.00530293	-8.61	0	-2.987	0.056	0
2005-02-02 05:00:00	0.00508609	-9.38	0.008	-3.287	0.055	0
2005-02-02 05:30:00	0.0048104	-10.03	0.011	-3.681	0.055	0
2005-02-02 06:00:00	0.0045106	-10.6	0.014	-4.127	0.055	0
2005-02-02 06:30:00	0.00421987	-12.06	0.001	-4.579	0.054	0
2005-02-02 07:00:00	0.00394808	-11.92	0.001	-5.021	0.054	0
2005-02-02 07:30:00	0.00370396	-12.24	0	-5.436	0.053	0
2005-02-02 08:00:00	0.00347531	-12.17	0	-5.842	0.052	0
2005-02-02 08:30:00	0.00327026	-12.44	0.09	-6.222	0.052	0
2005-02-02 09:00:00	0.00119163	-12.89	19	-6.56	0.051	0
2005-02-02 09:30:00	0.00296174	-11.42	195.8	-6.826	0.051	0
2005-02-02 10:00:00	0.00292001	-8.45	393.4	-6.911	0.051	0
2005-02-02 10:30:00	0.0029845	-8.46	612.6	-6.78	0.051	0
2005-02-02 11:00:00	0.00602307	-8.06	832	-6.303	0.05	0
2005-02-02 11:30:00	0.00364387	-6.899	1027	-5.541	0.051	0
2005-02-02 12:00:00	0.00414983	-6.677	1195	-4.691	0.052	0
2005-02-02 12:30:00	0.00466897	-5.168	1346	-3.889	0.054	0
2005-02-02 13:00:00	0.00524015	-4.764	1455	-3.073	0.055	0
2005-02-02 13:30:00	0.0238572	-4.578	1528	-2.371	0.057	0
2005-02-02 14:00:00	0.0593066	-3.823	1569	-1.85	0.059	0
2005-02-02 14:30:00	0.0614865	-3.283	1574	-1.454	0.062	0
2005-02-02 15:00:00	0.0605898	-2.573	1541	-1.114	0.065	0
2005-02-02 15:30:00	0.0488853	-1.801	1480	-0.797	0.07	0
2005-02-02 16:00:00	0.0509939	-1.079	1425	-0.489	0.077	0
2005-02-02 16:30:00	0.0546209	-0.553	1393	-0.177	0.088	0
2005-02-02 17:00:00	0.0408304	0.054	1285	0.41	0.096	0
2005-02-02 17:30:00	0.0201013	-0.243	782.1	0.999	0.102	0
2005-02-02 18:00:00	0.0146474	-0.583	397.9	1.184	0.106	0
2005-02-02 18:30:00	0.00435152	-1.284	194	0.837	0.107	0
2005-02-02 19:00:00	0.0017734	-2.232	113.7	0.352	0.107	0
2005-02-02 19:30:00	0.00770062	-3.485	25.06	-0.107	0.106	0
2005-02-02 20:00:00	0.00747008	-4.097	1.817	-0.356	0.105	0
2005-02-02 20:30:00	0.00749211	-4.189	0.014	-0.332	0.103	0
2005-02-02 21:00:00	0.00413422	-4.527	0.001	-0.344	0.101	0
2005-02-02 21:30:00	0.00746825	-4.945	0.001	-0.358	0.099	0
2005-02-02 22:00:00	0.00745176	-5.257	0	-0.376	0.097	0
2005-02-02 22:30:00	0.00743438	-5.474	0	-0.395	0.095	0
2005-02-02 23:00:00	0.00741429	-5.72	0	-0.417	0.093	0
2005-02-02 23:30:00	0.00738968	-5.576	0	-0.444	0.091	0
2005-02-03	0.00735605	-5.53	0	-0.481	0.089	0
2005-02-03 00:30:00	0.00729358	-5.99	0	-0.55	0.086	0
2005-02-03 01:00:00	0.00716878	-6.473	0	-0.689	0.083	0
2005-02-03 01:30:00	0.00697585	-8.08	0	-0.907	0.079	0
2005-02-03 02:00:00	0.00674075	-8.07	0	-1.178	0.075	0
2005-02-03 02:30:00	0.00647318	-7.989	0	-1.494	0.071	0
2005-02-03 03:00:00	0.00617367	-7.509	0	-1.858	0.067	0
2005-02-03 03:30:00	0.00586692	-7.435	0	-2.243	0.064	0
2005-02-03 04:00:00	0.00553863	-9.84	0.002	-2.67	0.062	0
2005-02-03 04:30:00	0.0051649	-11.19	0.033	-3.177	0.059	0
2005-02-03 05:00:00	0.00478298	-11.29	0.011	-3.721	0.057	0
2005-02-03 05:30:00	0.00441332	-12.59	0.001	-4.276	0.056	0
2005-02-03 06:00:00	0.00407629	-11.67	0	-4.81	0.055	0
2005-02-03 06:30:00	0.00380092	-12.73	0	-5.269	0.054	0
2005-02-03 07:00:00	0.00354576	-14.09	0	-5.715	0.052	0
2005-02-03 07:30:00	0.00329091	-13.7	0	-6.183	0.052	0
2005-02-03 08:00:00	0.00305904	-14.45	0	-6.631	0.051	0
2005-02-03 08:30:00	0.00284688	-14.62	0.107	-7.062	0.05	0
2005-02-03 09:00:00	0.00265569	-14.91	15.08	-7.47	0.049	0
2005-02-03 09:30:00	0.00249067	-14.59	168.5	-7.839	0.049	0
2005-02-03 10:00:00	0.00277655	-11.27	398.2	-8.06	0.048	0
2005-02-03 10:30:00	0.00244635	-9.47	624.1	-7.941	0.049	0
2005-02-03 11:00:00	0.00269476	-8.63	862	-7.385	0.05	0
2005-02-03 11:30:00	0.00314925	-8.63	1038	-6.454	0.05	0
2005-02-03 12:00:00	0.00751589	-7.713	1219	-5.391	0.051	0
2005-02-03 12:30:00	0.00376286	-6.277	1306	-4.365	0.053	0
2005-02-03 13:00:00	9.82386e-06	-5.421	1465	-3.45	0.054	0
2005-02-03 13:30:00	0.00243101	-4.485	1529	-2.661	0.057	0
2005-02-03 14:00:00	0.0163608	-3.638	1539	-2.07	0.059	0
2005-02-03 14:30:00	0.00291924	-2.719	1578	-1.623	0.062	0
2005-02-03 15:00:00	0.0250999	-1.998	1715	-1.233	0.066	0
2005-02-03 15:30:00	0.00828398	-1.96	859	-0.774	0.075	0
2005-02-03 16:00:00	0.0023669	-1.74	570.8	-0.344	0.086	0
2005-02-03 16:30:00	0.0171313	-1.194	476	-0.105	0.091	0
2005-02-03 17:00:00	0.0293833	-0.442	538.7	-0.042	0.094	0
2005-02-03 17:30:00	0.0296774	-0.553	364.2	-0.069	0.096	0
2005-02-03 18:00:00	0.0182939	-0.801	270.3	-0.167	0.096	0
2005-02-03 18:30:00	0.00469172	-1.109	158.5	-0.296	0.096	0
2005-02-03 19:00:00	0.0074417	-1.574	64.95	-0.387	0.094	0
2005-02-03 19:30:00	0.00740608	-2.644	20.79	-0.426	0.091	0
2005-02-03 20:00:00	0.00738331	-3.13	1.503	-0.451	0.089	0
2005-02-03 20:30:00	0.000266682	-3.287	0.003	-0.472	0.088	0
2005-02-03 21:00:00	0.000276652	-3.446	0	-0.49	0.087	0
2005-02-03 21:30:00	0.000286621	-3.839	0	-0.508	0.086	0
2005-02-03 22:00:00	0.00731256	-4.419	0	-0.529	0.085	0
2005-02-03 22:30:00	0.00728997	-5.068	0	-0.554	0.084	0
2005-02-03 23:00:00	0.00725573	-5.742	0	-0.592	0.082	0
2005-02-03 23:30:00	0.00719829	-6.179	0	-0.656	0.081	0
2005-02-04	0.00709582	-6.604	0	-0.771	0.079	0
2005-02-04 00:30:00	0.0069382	-6.008	0	-0.95	0.077	0
2005-02-04 01:00:00	0.00674847	-6.333	0	-1.169	0.074	0
2005-02-04 01:30:00	0.00654951	-5.856	0	-1.403	0.072	0
2005-02-04 02:00:00	0.00540426	-6.198	0	-1.638	0.069	0
2005-02-04 02:30:00	0.00617853	-6.094	0	-1.852	0.067	0
2005-02-04 03:00:00	0.00602978	-6.264	0	-2.037	0.065	0
2005-02-04 03:30:00	0.00588417	-6.692	0	-2.221	0.064	0
2005-02-04 04:00:00	0.00573241	-6.509	0	-2.416	0.062	0
2005-02-04 04:30:00	0.00559235	-6.741	0	-2.599	0.061	0
2005-02-04 05:00:00	0.00545607	-6.523	0	-2.78	0.06	0
2005-02-04 05:30:00	0.00534186	-6.486	0	-2.934	0.059	0
2005-02-04 06:00:00	0.00524525	-7.244	0	-3.066	0.058	0
2005-02-04 06:30:00	0.00512253	-7.977	0	-3.236	0.058	0
2005-02-04 07:00:00	0.00495887	-7.783	0	-3.467	0.057	0
2005-02-04 07:30:00	0.00477683	-9.21	0.001	-3.73	0.056	0
2005-02-04 08:00:00	0.00455151	-9.27	0	-4.065	0.055	0
2005-02-04 08:30:00	0.0043264	-11.03	0.144	-4.411	0.054	0
2005-02-04 09:00:00	0.00408859	-11.54	16.05	-4.79	0.054	0
2005-02-04 09:30:00	0.00385684	-8.64	156.2	-5.174	0.053	0
2005-02-04 10:00:00	0.00356848	-7.466	340.6	-5.362	0.053	0
2005-02-04 10:30:00	0.0126936	-6.438	603.4	-5.31	0.053	0
2005-02-04 11:00:00	0.0231784	-5.411	843	-4.986	0.052	0
2005-02-04 11:30:00	0.0434544	-4.898	1041	-4.442	0.053	0
2005-02-04 12:00:00	0.0513067	-4.533	1217	-3.787	0.054	0
2005-02-04 12:30:00	0.0399839	-3.638	1338	-3.106	0.056	0
2005-02-04 13:00:00	0.0240635	-2.526	1501	-2.5	0.057	0
2005-02-04 13:30:00	0.0356021	-2.369	1161	-2.015	0.059	0
2005-02-04 14:00:00	0.021281	-2.081	1103	-1.656	0.06	0
2005-02-04 14:30:00	0.0347634	-1.749	850	-1.399	0.062	0
2005-02-04 15:00:00	0.0390609	-1.092	865	-1.2	0.064	0
2005-02-04 15:30:00	0.0361303	-0.832	688.9	-1.048	0.066	0
2005-02-04 16:00:00	0.0379851	-0.943	484.2	-0.923	0.067	0
2005-02-04 16:30:00	0.0171423	-0.871	385	-0.832	0.069	0
2005-02-04 17:00:00	0.0368703	0.387	752.6	-0.772	0.07	0
2005-02-04 17:30:00	0.0338205	-0.168	512.6	-0.72	0.071	0
2005-02-04 18:00:00	0.0185469	-0.427	442.3	-0.67	0.072	0
2005-02-04 18:30:00	0.0146473	-1.093	241.7	-0.632	0.072	0
2005-02-04 19:00:00	0.00244309	-1.802	99.2	-0.615	0.073	0
2005-02-04 19:30:00	0.00133932	-2.361	22.58	-0.637	0.072	0
2005-02-04 20:00:00	0.0071956	-3.146	1.813	-0.659	0.072	0
2005-02-04 20:30:00	0.0071804	-3.779	0.018	-0.676	0.072	0
2005-02-04 21:00:00	0.00716521	-3.797	0.004	-0.693	0.072	0
2005-02-04 21:30:00	0.00213302	-4.043	0	-0.717	0.071	0
2005-02-04 22:00:00	0.00710646	-4.314	0	-0.759	0.071	0
2005-02-04 22:30:00	0.00703832	-5.64	0	-0.836	0.071	0
2005-02-04 23:00:00	0.00692597	-5.495	0	-0.964	0.07	0
2005-02-04 23:30:00	0.00677512	-5.542	0	-1.138	0.069	0
2005-02-05	0.00660947	-5.171	0	-1.332	0.068	0
2005-02-05 00:30:00	0.00644315	-5.531	0	-1.53	0.066	0
2005-02-05 01:00:00	0.0062673	-5.895	0	-1.743	0.065	0
2005-02-05 01:30:00	0.00608097	-5.08	0	-1.973	0.064	0
2005-02-05 02:00:00	0.00588967	-6.076	0	-2.214	0.062	0
2005-02-05 02:30:00	0.00567933	-6.191	0	-2.485	0.061	0
2005-02-05 03:00:00	0.00546205	-7.104	0	-2.772	0.059	0
2005-02-05 03:30:00	0.00523797	-6.989	0	-3.076	0.058	0
2005-02-05 04:00:00	0.00504841	-7.268	0	-3.34	0.057	0
2005-02-05 04:30:00	0.00487871	-7.56	0	-3.582	0.056	0
2005-02-05 05:00:00	0.00471558	-7.657	0	-3.82	0.055	0
2005-02-05 05:30:00	0.00457139	-7.74	0	-4.035	0.055	0
2005-02-05 06:00:00	0.00445363	-8.27	0	-4.214	0.054	0
2005-02-05 06:30:00	0.00431554	-8.79	0	-4.428	0.054	0
2005-02-05 07:00:00	0.00415108	-9.15	0.001	-4.689	0.054	0
2005-02-05 07:30:00	0.00398123	-8.99	0	-4.966	0.053	0
2005-02-05 08:00:00	0.003835	-9.42	0	-5.211	0.053	0
2005-02-05 08:30:00	0.00369246	-9.75	0.114	-5.456	0.052	0
2005-02-05 09:00:00	0.00353739	-10.3	11.84	-5.73	0.052	0
2005-02-05 09:30:00	0.00340257	-10.2	62.67	-5.975	0.052	0
2005-02-05 10:00:00	0.00658301	-9.6	187	-6.086	0.051	0
2005-02-05 10:30:00	0.00663465	-7.46	676.3	-5.989	0.051	0
2005-02-05 11:00:00	0.0383347	-6.373	963	-5.5	0.051	0
2005-02-05 11:30:00	0.0294815	-5.248	1315	-4.738	0.052	0
2005-02-05 12:00:00	0.0299342	-5.626	949	-3.852	0.053	0
2005-02-05 12:30:00	0.0373438	-5.84	1214	-3.119	0.055	0
2005-02-05 13:00:00	0.0443174	-5.458	1124	-2.616	0.056	0
2005-02-05 13:30:00	0.0258788	-5.581	701	-2.26	0.057	0
2005-02-05 14:00:00	0.020699	-5.532	708.5	-1.957	0.059	0
2005-02-05 14:30:00	0.0105154	-5.773	729.3	-1.741	0.059	0
2005-02-05 15:00:00	0.0195748	-5.532	997	-1.585	0.06	0
2005-02-05 15:30:00	0.0139636	-5.614	807	-1.449	0.061	0
2005-02-05 16:00:00	0.0120042	-5.822	639.3	-1.325	0.062	0
2005-02-05 16:30:00	0.0156441	-6.088	657.8	-1.223	0.063	0
2005-02-05 17:00:00	0.00985552	-6.087	453.7	-1.149	0.063	0
2005-02-05 17:30:00	0.00583275	-6.401	303.9	-1.1	0.063	0
2005-02-05 18:00:00	0.00468753	-6.725	215.6	-1.093	0.064	0
2005-02-05 18:30:00	0.0031623	-7.003	144.9	-1.116	0.064	0
2005-02-05 19:00:00	0.00560085	-7.598	64.03	-1.18	0.064	0
2005-02-05 19:30:00	0.00276576	-8.02	17.49	-1.305	0.064	0
2005-02-05 20:00:00	0.0062776	-8.28	1.119	-1.508	0.063	0
2005-02-05 20:30:00	0.00675546	-8.39	0	-1.773	0.062	0
2005-02-05 21:00:00	0.00179199	-8.51	0	-2.064	0.061	0
2005-02-05 21:30:00	0.00129964	-8.43	0	-2.356	0.06	0
2005-02-05 22:00:00	0.00461706	-8.45	0	-2.634	0.059	0
2005-02-05 22:30:00	0.00117142	-8.42	0	-2.907	0.058	0
2005-02-05 23:00:00	0.0016932	-8.93	0	-3.17	0.057	0
2005-02-05 23:30:00	0.00221498	-8.94	0	-3.428	0.056	0
2005-02-06	0.00480354	-8.98	0	-3.691	0.055	0
2005-02-06 00:30:00	0.00461466	-9.58	0	-3.97	0.055	0
2005-02-06 01:00:00	0.00438099	-11.37	0.02	-4.326	0.054	0
2005-02-06 01:30:00	0.0040806	-12.47	0.028	-4.803	0.053	0
2005-02-06 02:00:00	0.00381089	-12.04	0	-5.252	0.053	0
2005-02-06 02:30:00	0.0035777	-12.46	0	-5.658	0.052	0
2005-02-06 03:00:00	0.00333462	-13.09	0	-6.101	0.052	0
2005-02-06 03:30:00	0.00310315	-14.21	0	-6.544	0.051	0
2005-02-06 04:00:00	0.00287772	-14.63	0	-6.998	0.051	0
2005-02-06 04:30:00	0.00266852	-15.34	0	-7.442	0.05	0
2005-02-06 05:00:00	0.00248499	-15.1	0	-7.852	0.049	0
2005-02-06 05:30:00	0.0023238	-16.06	0	-8.23	0.049	0
2005-02-06 06:00:00	0.0021733	-15.64	0	-8.6	0.048	0
2005-02-06 06:30:00	0.00203742	-15.76	0	-8.95	0.048	0
2005-02-06 07:00:00	0.0019113	-15.17	0	-9.29	0.047	0
2005-02-06 07:30:00	0.00180821	-15.95	0	-9.58	0.047	0
2005-02-06 08:00:00	0.00171923	-17.14	0	-9.84	0.047	0
2005-02-06 08:30:00	0.00162696	-17.38	0.163	-10.12	0.046	0
2005-02-06 09:00:00	0.00491956	-18.18	18.05	-10.39	0.046	0
2005-02-06 09:30:00	0.00146214	-15.94	175.6	-10.65	0.046	0
2005-02-06 10:00:00	0.00142951	-14.38	405	-10.76	0.046	0
2005-02-06 10:30:00	0.00149835	-12.74	633.3	-10.53	0.046	0
2005-02-06 11:00:00	0.00171587	-10.76	857	-9.85	0.047	0
2005-02-06 11:30:00	0.00209877	-10.38	985	-8.79	0.047	0
2005-02-06 12:00:00	0.00265935	-8.92	1216	-7.462	0.048	0
2005-02-06 12:30:00	0.0033577	-7.775	1280	-6.058	0.049	0
2005-02-06 13:00:00	0.0117585	-6.041	1368	-4.744	0.051	0
2005-02-06 13:30:00	0.00328277	-5.488	1018	-3.705	0.053	0
2005-02-06 14:00:00	0.012137	-4.895	759	-2.999	0.055	0
2005-02-06 14:30:00	0.0200727	-4.824	634.1	-2.546	0.056	0
2005-02-06 15:00:00	0.017427	-4.629	632.4	-2.261	0.057	0
2005-02-06 15:30:00	0.0198023	-4.661	599.7	-2.071	0.058	0
2005-02-06 16:00:00	0.0133309	-4.66	612	-1.911	0.058	0
2005-02-06 16:30:00	0.00423628	-4.769	521.1	-1.772	0.059	0
2005-02-06 17:00:00	0.00508244	-5.352	399.9	-1.66	0.06	0
2005-02-06 17:30:00	0.00352636	-5.4	351.3	-1.602	0.06	0
2005-02-06 18:00:00	0.0015189	-5.62	231	-1.6	0.06	0
2005-02-06 18:30:00	0.00248474	-5.731	138	-1.638	0.06	0
2005-02-06 19:00:00	0.000560467	-5.615	86.2	-1.728	0.06	0
2005-02-06 19:30:00	0.00616719	-5.855	26.55	-1.866	0.06	0
2005-02-06 20:00:00	0.00601224	-6.39	2.91	-2.059	0.06	0
2005-02-06 20:30:00	0.00578969	-6.543	0.004	-2.342	0.059	0
2005-02-06 21:00:00	0.00556583	-6.468	0	-2.634	0.058	0
2005-02-06 21:30:00	0.00537951	-6.71	0	-2.883	0.057	0
2005-02-06 22:00:00	0.00522418	-7.431	0	-3.095	0.057	0
2005-02-06 22:30:00	0.00507399	-7.875	0	-3.304	0.056	0
2005-02-06 23:00:00	0.00490858	-7.827	0	-3.539	0.056	0
2005-02-06 23:30:00	0.00477205	-7.847	0	-3.737	0.055	0
2005-02-07	0.0046354	-8.76	0	-3.939	0.054	0
2005-02-07 00:30:00	0.00446472	-8.92	0	-4.197	0.054	0
2005-02-07 01:00:00	0.0042996	-9.48	0	-4.453	0.053	0
2005-02-07 01:30:00	0.0041213	-9.96	0.004	-4.737	0.053	0
2005-02-07 02:00:00	0.00390437	-10.08	0.002	-5.094	0.052	0
2005-02-07 02:30:00	0.00374207	-10.15	0	-5.37	0.051	0
2005-02-07 03:00:00	0.00362512	-10.46	0	-5.574	0.051	0
2005-02-07 03:30:00	0.00347751	-11.28	0.002	-5.838	0.051	0
2005-02-07 04:00:00	0.00328242	-11.86	0.002	-6.199	0.05	0
2005-02-07 04:30:00	0.0030737	-12.39	0	-6.602	0.05	0
2005-02-07 05:00:00	0.00289274	-13.05	0	-6.967	0.05	0
2005-02-07 05:30:00	0.00274779	-12.63	0	-7.271	0.05	0
2005-02-07 06:00:00	0.00261566	-13.46	0	-7.558	0.049	0
2005-02-07 06:30:00	0.00246497	-12.95	0	-7.898	0.049	0
2005-02-07 07:00:00	0.00234469	-12.77	0	-8.18	0.049	0
2005-02-07 07:30:00	0.00349703	-14.22	0	-8.45	0.048	0
2005-02-07 08:00:00	0.00392176	-14.04	0	-8.73	0.048	0
2005-02-07 08:30:00	0.00434648	-13.93	0.193	-9.01	0.048	0
2005-02-07 09:00:00	0.00477121	-14.87	20.13	-9.31	0.047	0
2005-02-07 09:30:00	0.0174785	-13.52	190.1	-9.57	0.047	0
2005-02-07 10:00:00	0.0142273	-11.94	259.2	-9.49	0.047	0
2005-02-07 10:30:00	0.0109761	-11.69	327	-9.04	0.047	0
2005-02-07 11:00:00	0.00223751	-10.51	530.9	-8.44	0.047	0
2005-02-07 11:30:00	0.00256131	-9.74	512.5	-7.679	0.047	0
2005-02-07 12:00:00	0.00292001	-7.918	965	-6.911	0.047	0
2005-02-07 12:30:00	0.00338576	-6.499	1273	-6.006	0.049	0
2005-02-07 13:00:00	0.00401579	-4.9	1369	-4.909	0.05	0
2005-02-07 13:30:00	0.00468178	-3.722	1421	-3.87	0.052	0
2005-02-07 14:00:00	0.00340532	-2.457	1329	-3.035	0.054	0
2005-02-07 14:30:00	0.0120361	-2.536	581.3	-2.419	0.056	0
2005-02-07 15:00:00	0.01055	-2.555	448.5	-2.02	0.057	0
2005-02-07 15:30:00	0.0146683	-2.496	437.4	-1.794	0.059	0
2005-02-07 16:00:00	0.00891168	-2.01	449.8	-1.66	0.059	0
2005-02-07 16:30:00	0.00701505	-1.667	447.5	-1.552	0.06	0
2005-02-07 17:00:00	0.00668578	-1.684	383.6	-1.46	0.061	0
2005-02-07 17:30:00	0.00849019	-2.021	256.2	-1.38	0.061	0
2005-02-07 18:00:00	0.0102946	-2.066	291.9	-1.332	0.062	0
2005-02-07 18:30:00	0.0201161	-2.295	175	-1.316	0.062	0
2005-02-07 19:00:00	0.000179806	-2.661	85.7	-1.318	0.062	0
2005-02-07 19:30:00	0.000752472	-3.179	29.84	-1.344	0.062	0
2005-02-07 20:00:00	0.00654446	-3.661	2.067	-1.409	0.062	0
2005-02-07 20:30:00	0.00643815	-4.098	0.004	-1.536	0.062	0
2005-02-07 21:00:00	0.00627794	-4.307	0	-1.73	0.061	0
2005-02-07 21:30:00	0.00608257	-4.951	0	-1.971	0.061	0
2005-02-07 22:00:00	0.00583642	-6.09	0.006	-2.282	0.06	0
2005-02-07 22:30:00	0.00553712	-7.221	0.001	-2.672	0.058	0
2005-02-07 23:00:00	0.0052249	-7.411	0.001	-3.094	0.057	0
2005-02-07 23:30:00	0.00489467	-7.832	0.001	-3.559	0.056	0
2005-02-08	0.00460265	-7.385	0	-3.988	0.055	0
2005-02-08 00:30:00	0.00439455	-7.731	0	-4.305	0.054	0
2005-02-08 01:00:00	0.00419226	-8.11	0	-4.623	0.053	0
2005-02-08 01:30:00	0.00394808	-8.8	0	-5.021	0.052	0
2005-02-08 02:00:00	0.00368156	-9.69	0	-5.475	0.051	0
2005-02-08 02:30:00	0.00343525	-9.54	0	-5.915	0.051	0
2005-02-08 03:00:00	0.00321249	-9.45	0	-6.332	0.051	0
2005-02-08 03:30:00	0.00300538	-10.51	0	-6.738	0.05	0
2005-02-08 04:00:00	0.00281914	-10.85	0	-7.12	0.05	0
2005-02-08 04:30:00	0.00265203	-10.03	0	-7.478	0.05	0
2005-02-08 05:00:00	0.00249504	-10.36	0	-7.829	0.049	0
2005-02-08 05:30:00	0.00234888	-12.26	0	-8.17	0.049	0
2005-02-08 06:00:00	0.00220926	-12.41	0	-8.51	0.049	0
2005-02-08 06:30:00	0.00207946	-11.64	0	-8.84	0.048	0
2005-02-08 07:00:00	0.00196623	-14.22	0	-9.14	0.048	0
2005-02-08 07:30:00	0.00186458	-15.66	0	-9.42	0.047	0
2005-02-08 08:00:00	0.00177017	-15.25	0	-9.69	0.047	0
2005-02-08 08:30:00	0.00167593	-12.96	0.251	-9.97	0.047	0
2005-02-08 09:00:00	0.00159807	-15.84	19.51	-10.21	0.047	0
2005-02-08 09:30:00	0.00318872	-12.34	191.9	-10.44	0.046	0
2005-02-08 10:00:00	0.00335164	-11.47	420.9	-10.49	0.046	0
2005-02-08 10:30:00	0.00351456	-8.8	659.7	-10.17	0.046	0
2005-02-08 11:00:00	0.00367749	-6.408	877	-9.37	0.046	0
2005-02-08 11:30:00	0.0117498	-5.606	1041	-8.24	0.047	0
2005-02-08 12:00:00	0.00744664	-4.214	1234	-6.972	0.048	0
2005-02-08 12:30:00	0.00314352	-3.399	1382	-5.651	0.05	0
2005-02-08 13:00:00	0.0322879	-1.74	1509	-4.449	0.052	0
2005-02-08 13:30:00	0.0141033	-0.245	1384	-3.462	0.054	0
2005-02-08 14:00:00	0.0106232	0.469	1504	-2.701	0.056	0
2005-02-08 14:30:00	0.0178822	1.328	1009	-2.138	0.058	0
2005-02-08 15:00:00	0.0132663	0.915	669.8	-1.709	0.06	0
2005-02-08 15:30:00	0.0109993	0.635	477.1	-1.437	0.062	0
2005-02-08 16:00:00	0.0131079	0.883	419.2	-1.271	0.063	0
2005-02-08 16:30:00	0.0283569	0.965	367.6	-1.174	0.064	0
2005-02-08 17:00:00	0.0139618	0.875	255.4	-1.118	0.064	0
2005-02-08 17:30:00	0.0131263	0.787	183.7	-1.099	0.065	0
2005-02-08 18:00:00	0.0023505	0.823	174.6	-1.102	0.065	0
2005-02-08 18:30:00	0.00198621	0.68	131.5	-1.11	0.065	0
2005-02-08 19:00:00	0.00679235	0.513	110.5	-1.118	0.065	0
2005-02-08 19:30:00	0.00678287	-0.279	39.12	-1.129	0.064	0
2005-02-08 20:00:00	0.00676394	-1.123	2.786	-1.151	0.064	0
2005-02-08 20:30:00	0.00672875	-1.429	0.001	-1.192	0.064	0
2005-02-08 21:00:00	0.00666127	-1.424	0	-1.271	0.064	0
2005-02-08 21:30:00	0.00656805	-1.431	0	-1.381	0.064	0
2005-02-08 22:00:00	0.00645982	-1.758	0	-1.51	0.063	0
2005-02-08 22:30:00	0.00634533	-1.678	0	-1.648	0.063	0
2005-02-08 23:00:00	0.00622892	-2.492	0	-1.79	0.062	0
2005-02-08 23:30:00	0.00610024	-3.17	0.001	-1.949	0.061	0
2005-02-09	0.00594245	-3.092	0.006	-2.147	0.061	0
2005-02-09 00:30:00	0.00577185	-3.432	0	-2.365	0.06	0
2005-02-09 01:00:00	0.00556658	-6.229	0.022	-2.633	0.059	0
2005-02-09 01:30:00	0.0052467	-4.082	0.002	-3.064	0.057	0
2005-02-09 02:00:00	0.00495817	-3.793	0	-3.468	0.056	0
2005-02-09 02:30:00	0.00474342	-3.944	0	-3.779	0.056	0
2005-02-09 03:00:00	0.00459332	-4.189	0	-4.002	0.055	0
2005-02-09 03:30:00	0.00446407	-4.413	0	-4.198	0.054	0
2005-02-09 04:00:00	0.00435011	-4.419	0	-4.374	0.054	0
2005-02-09 04:30:00	0.00426974	-5.357	0	-4.5	0.053	0
2005-02-09 05:00:00	0.00415046	-5.895	0.001	-4.69	0.053	0
2005-02-09 05:30:00	0.00399576	-5.596	0	-4.942	0.052	0
2005-02-09 06:00:00	0.0038598	-6.518	0	-5.169	0.052	0
2005-02-09 06:30:00	0.00370051	-6.302	0	-5.442	0.051	0
2005-02-09 07:00:00	0.0035452	-6.666	0	-5.716	0.051	0
2005-02-09 07:30:00	0.00339389	-7.492	0	-5.991	0.051	0
2005-02-09 08:00:00	0.00322137	-9.45	0.029	-6.315	0.05	0
2005-02-09 08:30:00	0.00300737	-9.94	0.353	-6.734	0.05	0
2005-02-09 09:00:00	0.00280249	-9.66	21.86	-7.155	0.05	0
2005-02-09 09:30:00	0.0026379	-8.93	198.9	-7.509	0.049	0
2005-02-09 10:00:00	0.00253068	-7.489	427.9	-7.748	0.049	0
2005-02-09 10:30:00	0.00258233	-6.221	657.4	-7.632	0.049	0
2005-02-09 11:00:00	0.00285073	-4.809	878	-7.054	0.049	0
2005-02-09 11:30:00	0.00857186	-3.726	1077	-6.139	0.05	0
2005-02-09 12:00:00	0.0366179	-3.095	1247	-5.063	0.052	0
2005-02-09 12:30:00	0.0259123	-2.211	1389	-4.014	0.053	0
2005-02-09 13:00:00	0.0586495	-1.911	1498	-3.116	0.055	0
2005-02-09 13:30:00	0.0352236	-1.507	1576	-2.451	0.057	0
2005-02-09 14:00:00	0.0323788	-1.164	1620	-1.945	0.059	0
2005-02-09 14:30:00	0.0167999	-0.971	1631	-1.52	0.062	0
2005-02-09 15:00:00	0.0275322	-0.907	1603	-1.162	0.065	0
2005-02-09 15:30:00	0.0225858	-1.018	1426	-0.833	0.071	0
2005-02-09 16:00:00	0.0165369	-0.859	1147	-0.479	0.08	0
2005-02-09 16:30:00	0.00712903	-1.399	505.7	-0.114	0.087	0
2005-02-09 17:00:00	0.00416755	-1.108	450.4	0.057	0.091	0
2005-02-09 17:30:00	0.000866534	-1.093	409.1	0.05	0.093	0
2005-02-09 18:00:00	0.00778882	-0.983	269.7	-0.013	0.095	0
2005-02-09 18:30:00	0.0076754	-0.915	189.2	-0.134	0.095	0
2005-02-09 19:00:00	0.0075372	-0.97	111.5	-0.283	0.094	0
2005-02-09 19:30:00	0.0074417	-1.365	46.32	-0.387	0.092	0
2005-02-09 20:00:00	0.00740244	-1.837	4.417	-0.43	0.089	0
2005-02-09 20:30:00	0.00737513	-2.052	0.017	-0.46	0.087	0
2005-02-09 21:00:00	0.00735151	-2.759	0.001	-0.486	0.085	0
2005-02-09 21:30:00	0.00732794	-3.034	0.002	-0.512	0.084	0
2005-02-09 22:00:00	0.00441213	-4.202	0	-0.542	0.083	0
2005-02-09 22:30:00	0.00726653	-4.626	0.001	-0.58	0.081	0
2005-02-09 23:00:00	0.00721531	-5.057	0	-0.637	0.08	0
2005-02-09 23:30:00	0.00712246	-4.664	0	-0.741	0.078	0
2005-02-10	0.00696884	-5.505	0	-0.915	0.076	0
2005-02-10 00:30:00	0.00675191	-6.362	0	-1.165	0.073	0
2005-02-10 01:00:00	0.00650247	-6.574	0	-1.459	0.07	0
2005-02-10 01:30:00	0.00623626	-6.25	0	-1.781	0.068	0
2005-02-10 02:00:00	0.00597252	-7.554	0	-2.109	0.065	0
2005-02-10 02:30:00	0.00570775	-8.57	0	-2.448	0.063	0
2005-02-10 03:00:00	0.00546429	-8.77	0	-2.769	0.061	0
2005-02-10 03:30:00	0.00524161	-8.23	0	-3.071	0.06	0
2005-02-10 04:00:00	0.00501797	-8.21	0	-3.383	0.058	0
2005-02-10 04:30:00	0.00483241	-8.02	0	-3.649	0.057	0
2005-02-10 05:00:00	0.00467167	-9.06	0	-3.885	0.056	0
2005-02-10 05:30:00	0.00450206	-9.1	0	-4.14	0.055	0
2005-02-10 06:00:00	0.00427672	-9.56	0.005	-4.489	0.054	0
2005-02-10 06:30:00	0.00401883	-10.78	0	-4.904	0.053	0
2005-02-10 07:00:00	0.00375716	-10.54	0	-5.344	0.053	0
2005-02-10 07:30:00	0.00350958	-11.92	0	-5.78	0.052	0
2005-02-10 08:00:00	0.00328348	-11.64	0	-6.197	0.052	0
2005-02-10 08:30:00	0.000435706	-11.91	0.334	-6.594	0.051	0
2005-02-10 09:00:00	0.0015704	-11.98	19.59	-6.965	0.051	0
2005-02-10 09:30:00	0.0027051	-11.59	193.5	-7.3	0.05	0
2005-02-10 10:00:00	0.000443118	-9.03	439.7	-7.494	0.05	0
2005-02-10 10:30:00	0.00458159	-7.079	668.5	-7.343	0.05	0
2005-02-10 11:00:00	0.00872007	-6.713	886	-6.763	0.05	0
2005-02-10 11:30:00	0.0430364	-5.263	1083	-5.862	0.051	0
2005-02-10 12:00:00	0.00598939	-2.679	1260	-4.812	0.053	0
2005-02-10 12:30:00	0.0504176	-1.206	1410	-3.783	0.054	0
2005-02-10 13:00:00	0.0509521	-1.01	1522	-2.986	0.056	0
2005-02-10 13:30:00	0.0863134	-0.461	1620	-2.4	0.058	0
2005-02-10 14:00:00	0.0518577	-0.948	1426	-1.954	0.06	0
2005-02-10 14:30:00	0.0581996	-0.31	1604	-1.612	0.062	0
2005-02-10 15:00:00	0.0320896	-0.485	1487	-1.311	0.064	0
2005-02-10 15:30:00	0.0381768	0.258	1566	-1.028	0.068	0
2005-02-10 16:00:00	0.0435851	0.82	1444	-0.687	0.076	0
2005-02-10 16:30:00	0.0315698	1.131	1307	-0.273	0.085	0
2005-02-10 17:00:00	0.0489176	1.363	1145	0.326	0.091	0
2005-02-10 17:30:00	0.0552151	0.907	912	0.653	0.096	0
2005-02-10 18:00:00	0.0433815	0.291	587.4	0.695	0.1	0
2005-02-10 18:30:00	0.0244572	0.406	540.2	0.567	0.102	0
2005-02-10 19:00:00	0.00228201	-0.244	156.8	0.382	0.102	0
2005-02-10 19:30:00	0.00776342	-0.903	62.88	-0.04	0.102	0
2005-02-10 20:00:00	0.0074655	-1.348	6.069	-0.361	0.1	0
2005-02-10 20:30:00	0.00745909	-1.833	0.051	-0.368	0.098	0
2005-02-10 21:00:00	0.00743713	-2.395	0.008	-0.392	0.095	0
2005-02-10 21:30:00	0.00741612	-3.439	0.002	-0.415	0.093	0
2005-02-10 22:00:00	0.00739242	-3.443	0.003	-0.441	0.091	0
2005-02-10 22:30:00	0.00736331	-5.218	0	-0.473	0.089	0
2005-02-10 23:00:00	0.00731165	-7.441	0.015	-0.53	0.086	0
2005-02-10 23:30:00	0.00718308	-6.14	0.005	-0.673	0.083	0
2005-02-11	0.00692772	-6.384	0	-0.962	0.079	0
2005-02-11 00:30:00	0.00658409	-6.408	0	-1.362	0.074	0
2005-02-11 01:00:00	0.00621996	-6.946	0	-1.801	0.069	0
2005-02-11 01:30:00	0.000522111	-8.07	0	-2.279	0.065	0
2005-02-11 02:00:00	0.000603085	-7.105	0	-2.767	0.062	0
2005-02-11 02:30:00	0.000684058	-9.25	0	-3.199	0.06	0
2005-02-11 03:00:00	0.000765032	-11.01	0.005	-3.65	0.058	0
2005-02-11 03:30:00	0.00450666	-12.24	0.016	-4.133	0.056	0
2005-02-11 04:00:00	0.0042004	-11.97	0	-4.61	0.055	0
2005-02-11 04:30:00	0.00393307	-11.58	0	-5.046	0.054	0
2005-02-11 05:00:00	0.00370453	-10.72	0	-5.435	0.054	0
2005-02-11 05:30:00	0.00348965	-12.72	0	-5.816	0.053	0
2005-02-11 06:00:00	0.00327978	-13.01	0	-6.204	0.052	0
2005-02-11 06:30:00	0.00307927	-12.76	0	-6.591	0.051	0
2005-02-11 07:00:00	0.0013363	-13.77	0	-6.952	0.051	0
2005-02-11 07:30:00	0.00273236	-12.19	0	-7.304	0.05	0
2005-02-11 08:00:00	0.00257292	-12.17	0	-7.653	0.05	0
2005-02-11 08:30:00	0.00243428	-15.05	0.424	-7.969	0.049	0
2005-02-11 09:00:00	0.00229891	-13.59	29.84	-8.29	0.048	0
2005-02-11 09:30:00	0.00218923	-11.85	214.6	-8.56	0.048	0
2005-02-11 10:00:00	0.000842294	-10.16	447.1	-8.66	0.048	0
2005-02-11 10:30:00	0.00866407	-9.64	669.3	-8.37	0.049	0
2005-02-11 11:00:00	0.00869551	-7.685	882	-7.65	0.049	0
2005-02-11 11:30:00	0.00872696	-6.253	1082	-6.631	0.049	0
2005-02-11 12:00:00	0.00369246	-4.361	1254	-5.456	0.051	0
2005-02-11 12:30:00	0.00441397	-3	1393	-4.275	0.053	0
2005-02-11 13:00:00	0.00510465	-1.498	1527	-3.261	0.055	0
2005-02-11 13:30:00	0.00566248	-0.583	1587	-2.507	0.057	0
2005-02-11 14:00:00	0.0133665	0.963	1629	-1.941	0.059	0
2005-02-11 14:30:00	0.0360668	2.444	1631	-1.463	0.063	0
2005-02-11 15:00:00	0.0604992	3.384	1595	-1.013	0.068	0
[truncated: 15,521 more rows]

## Sheet: 2006nee
date	NEE	Ta	PAR	Tsoil	WC	PP(mm)
2006-01-01	0.0240603	-4.868	0	-2.526	0.063	0
2006-01-01 00:30:00	0.0232557	-6.587	0.005	-2.864	0.061	0
2006-01-01 01:00:00	0.023569	-7.217	0	-3.238	0.06	0
2006-01-01 01:30:00	0.0231204	-8.62	0	-3.615	0.058	0
2006-01-01 02:00:00	0.0223286	-9.81	0.001	-3.978	0.058	0
2006-01-01 02:30:00	0.0222788	-9.95	0	-4.336	0.058	0
2006-01-01 03:00:00	0.0216169	-11.25	0	-4.679	0.057	0
2006-01-01 03:30:00	0.0208538	-11.91	0	-5.004	0.057	0
2006-01-01 04:00:00	0.0209599	-12.61	0	-5.313	0.056	0
2006-01-01 04:30:00	0.0202417	-13.83	0.001	-5.617	0.056	0
2006-01-01 05:00:00	0.0202225	-13.48	0	-5.92	0.055	0
2006-01-01 05:30:00	0.0215723	-12.39	0	-6.216	0.054	0
2006-01-01 06:00:00	0.0218379	-12.14	0	-6.483	0.053	0
2006-01-01 06:30:00	0.0215502	-13.21	0	-6.732	0.053	0
2006-01-01 07:00:00	0.0215167	-13.3	0	-6.971	0.052	0
2006-01-01 07:30:00	0.0207028	-12.99	0	-7.21	0.052	0
2006-01-01 08:00:00	0.0201618	-14.2	0	-7.441	0.052	0
2006-01-01 08:30:00	0.0203225	-14.96	0.016	-7.663	0.051	0
2006-01-01 09:00:00	0.00474611	-14.32	8.85	-7.87	0.051	0
2006-01-01 09:30:00	0.010572	-12.75	100.3	-8.07	0.051	0
2006-01-01 10:00:00	0.0163978	-12.76	309	-8.22	0.05	0
2006-01-01 10:30:00	0.021331	-8.38	508.1	-8.19	0.051	0
2006-01-01 11:00:00	0.0191032	-6.742	699.8	-7.868	0.052	0
2006-01-01 11:30:00	0.0168754	-6.364	878	-7.237	0.052	0
2006-01-01 12:00:00	0.0136877	-3.973	1030	-6.4	0.052	0
2006-01-01 12:30:00	0.0115814	-1.925	1155	-5.483	0.053	0
2006-01-01 13:00:00	0.029206	-0.318	1248	-4.561	0.055	0
2006-01-01 13:30:00	0.0133292	1.678	1309	-3.703	0.057	0
2006-01-01 14:00:00	0.00916661	2.846	1336	-2.943	0.059	0
2006-01-01 14:30:00	0.005004	4.344	1330	-2.309	0.061	0
2006-01-01 15:00:00	0.0148609	6.138	1292	-1.809	0.063	0
2006-01-01 15:30:00	0.0228603	6.95	1222	-1.407	0.066	0
2006-01-01 16:00:00	0.0425059	7.141	1119	-1.097	0.069	0
2006-01-01 16:30:00	0.0281551	7.673	985	-0.881	0.073	0
2006-01-01 17:00:00	0.0348013	8.19	829	-0.733	0.078	0
2006-01-01 17:30:00	0.0366027	8.01	646.1	-0.631	0.081	0
2006-01-01 18:00:00	0.0648546	7.564	452.7	-0.563	0.083	0
2006-01-01 18:30:00	0.0268096	6.55	254.7	-0.522	0.084	0
2006-01-01 19:00:00	0.0241508	4.557	66.4	-0.511	0.084	0
2006-01-01 19:30:00	0.0237769	2.922	5.006	-0.538	0.082	0
2006-01-01 20:00:00	0.0236663	1.898	0.085	-0.578	0.08	0
2006-01-01 20:30:00	0.0237944	1.823	0.014	-0.619	0.079	0
2006-01-01 21:00:00	0.0240763	1.604	0	-0.66	0.077	0
2006-01-01 21:30:00	0.0239562	0.925	0	-0.709	0.076	0
2006-01-01 22:00:00	0.0236618	0.286	0	-0.772	0.076	0
2006-01-01 22:30:00	0.0220078	-3.423	0.075	-0.86	0.075	0
2006-01-01 23:00:00	0.0208612	-6.083	0.095	-1.001	0.074	0
2006-01-01 23:30:00	0.0216315	-5.841	0.055	-1.233	0.071	0
2006-01-02	0.0223767	-5.113	0	-1.559	0.069	0
2006-01-02 00:30:00	0.0230876	-5.078	0	-1.936	0.066	0
2006-01-02 01:00:00	0.0236915	-5.075	0	-2.342	0.064	0
2006-01-02 01:30:00	0.0239123	-5.664	0	-2.748	0.062	0
2006-01-02 02:00:00	0.0244622	-5.522	0	-3.138	0.06	0
2006-01-02 02:30:00	0.02286	-8.54	0.002	-3.512	0.059	0
2006-01-02 03:00:00	0.00842162	-11.78	0.021	-3.867	0.059	0
2006-01-02 03:30:00	0.0200771	-13.09	0.038	-4.222	0.058	0
2006-01-02 04:00:00	0.0208638	-12.3	0	-4.565	0.058	0
2006-01-02 04:30:00	0.019606	-13.45	0	-4.882	0.057	0
2006-01-02 05:00:00	0.0201109	-12.86	0	-5.188	0.057	0
2006-01-02 05:30:00	0.019254	-14.39	0	-5.484	0.056	0
2006-01-02 06:00:00	0.0206852	-13.05	0	-5.781	0.055	0
2006-01-02 06:30:00	0.0217728	-10.75	0	-6.069	0.054	0
2006-01-02 07:00:00	0.0214759	-11.97	0	-6.332	0.053	0
2006-01-02 07:30:00	0.0223979	-10.85	0	-6.585	0.053	0
2006-01-02 08:00:00	0.0198425	-14.5	0	-6.832	0.053	0
2006-01-02 08:30:00	0.0206161	-14.55	0.014	-7.07	0.052	0
2006-01-02 09:00:00	0.019782	-15.58	8.72	-7.292	0.052	0
2006-01-02 09:30:00	0.0205014	-14.77	98.6	-7.508	0.051	0
2006-01-02 10:00:00	0.0232027	-12.8	280.7	-7.688	0.051	0
2006-01-02 10:30:00	0.0108011	-10.18	436.8	-7.693	0.051	0
2006-01-02 11:00:00	0.012168	-6.511	696.1	-7.433	0.052	0
2006-01-02 11:30:00	0.0124577	-5.359	865	-6.855	0.053	0
2006-01-02 12:00:00	0.0156758	-2.365	999	-6.035	0.053	0
2006-01-02 12:30:00	0.018894	-0.869	1030	-5.106	0.053	0
2006-01-02 13:00:00	0.0221121	0.358	1115	-4.211	0.055	0
2006-01-02 13:30:00	0.00354373	2.065	1202	-3.435	0.057	0
2006-01-02 14:00:00	0.0197353	5.113	1346	-2.755	0.059	0
2006-01-02 14:30:00	0.0439065	7.776	1333	-2.183	0.061	0
2006-01-02 15:00:00	0.0680777	8.13	1293	-1.756	0.063	0
2006-01-02 15:30:00	0.0629099	8.19	1220	-1.447	0.065	0
2006-01-02 16:00:00	0.0457873	8.65	1124	-1.204	0.067	0
2006-01-02 16:30:00	0.0355414	8.58	989	-1.004	0.069	0
2006-01-02 17:00:00	0.0414516	8.35	812	-0.844	0.072	0
2006-01-02 17:30:00	0.0277159	8.16	611	-0.726	0.075	0
2006-01-02 18:00:00	0.0166263	7.7	438.3	-0.643	0.076	0
2006-01-02 18:30:00	0.00469633	6.768	252.9	-0.589	0.078	0
2006-01-02 19:00:00	0.0252745	4.815	70.16	-0.568	0.078	0
2006-01-02 19:30:00	0.0246055	2.792	5.215	-0.59	0.077	0
2006-01-02 20:00:00	0.0243538	1.336	0.104	-0.644	0.075	0
2006-01-02 20:30:00	0.024019	0.194	0.069	-0.69	0.074	0
2006-01-02 21:00:00	0.0233359	-1.181	0.085	-0.736	0.074	0
2006-01-02 21:30:00	0.0233043	-1.266	0.059	-0.806	0.074	0
2006-01-02 22:00:00	0.0222764	-3.702	0.062	-0.924	0.073	0
2006-01-02 22:30:00	0.023023	-2.784	0.051	-1.112	0.071	0
2006-01-02 23:00:00	0.0233407	-3.431	0.001	-1.37	0.069	0
2006-01-02 23:30:00	0.0233498	-4.405	0	-1.674	0.067	0
2006-01-03	0.0229949	-5.793	0.004	-2.025	0.065	0
2006-01-03 00:30:00	0.0215762	-9.22	0.052	-2.411	0.063	0
2006-01-03 01:00:00	0.0218346	-9.04	0.023	-2.813	0.061	0
2006-01-03 01:30:00	0.0211345	-10.83	0.046	-3.206	0.059	0
2006-01-03 02:00:00	0.0210838	-10.95	0.01	-3.591	0.059	0
2006-01-03 02:30:00	0.0213362	-10.89	0	-3.96	0.059	0
2006-01-03 03:00:00	0.0119309	-10.97	0	-4.307	0.058	0
2006-01-03 03:30:00	0.00139116	-11.59	0	-4.625	0.057	0
2006-01-03 04:00:00	0.0207542	-12.12	0	-4.933	0.057	0
2006-01-03 04:30:00	0.0216931	-11.77	0	-5.234	0.056	0
2006-01-03 05:00:00	0.0223206	-11.14	0	-5.526	0.055	0
2006-01-03 05:30:00	0.0212607	-12.84	0	-5.793	0.055	0
2006-01-03 06:00:00	0.020059	-14.51	0	-6.037	0.054	0
2006-01-03 06:30:00	0.0207572	-14.22	0	-6.291	0.053	0
2006-01-03 07:00:00	0.0206473	-14.47	0	-6.54	0.053	0
2006-01-03 07:30:00	0.0208247	-14.2	0	-6.783	0.053	0
2006-01-03 08:00:00	0.0220714	-12.46	0	-7.019	0.052	0
2006-01-03 08:30:00	0.0202496	-15.2	0.004	-7.229	0.052	0
2006-01-03 09:00:00	0.0194165	-16.37	7.905	-7.432	0.052	0
2006-01-03 09:30:00	0.00136347	-13.81	98.4	-7.639	0.051	0
2006-01-03 10:00:00	0.0244382	-10.88	304.5	-7.797	0.051	0
2006-01-03 10:30:00	0.0261078	-8.86	500.6	-7.764	0.051	0
2006-01-03 11:00:00	0.0282951	-5.36	695	-7.442	0.052	0
2006-01-03 11:30:00	0.0303215	-1.82	874	-6.812	0.053	0
2006-01-03 12:00:00	0.0453653	1.282	1028	-5.98	0.053	0
2006-01-03 12:30:00	0.0504616	3.095	1153	-5.116	0.053	0
2006-01-03 13:00:00	0.0734266	4.34	1248	-4.283	0.055	0
2006-01-03 13:30:00	0.0666267	5.417	1307	-3.533	0.057	0
2006-01-03 14:00:00	0.0834098	5.756	1333	-2.892	0.058	0
2006-01-03 14:30:00	0.0812849	6.264	1320	-2.371	0.06	0
2006-01-03 15:00:00	0.0655791	6.785	1274	-1.964	0.061	0
2006-01-03 15:30:00	0.0722251	7.132	1188	-1.649	0.063	0
2006-01-03 16:00:00	0.0576625	7.291	1056	-1.399	0.065	0
2006-01-03 16:30:00	0.0771603	7.202	920	-1.196	0.066	0
2006-01-03 17:00:00	0.0617163	6.879	766.9	-1.034	0.068	0
2006-01-03 17:30:00	0.0485668	6.364	582	-0.909	0.07	0
2006-01-03 18:00:00	0.0290825	5.752	410.1	-0.819	0.071	0
2006-01-03 18:30:00	0.00515101	4.752	229.5	-0.761	0.072	0
2006-01-03 19:00:00	0.00058431	3.428	64.86	-0.743	0.072	0
2006-01-03 19:30:00	0.0255158	2.213	5.506	-0.779	0.072	0
2006-01-03 20:00:00	0.025426	1.475	0.05	-0.839	0.071	0
2006-01-03 20:30:00	0.025229	1.046	0.002	-0.893	0.071	0
2006-01-03 21:00:00	0.0253331	0.73	0	-0.955	0.07	0
2006-01-03 21:30:00	0.0249694	-0.028	0	-1.036	0.07	0
2006-01-03 22:00:00	0.0251125	-0.247	0	-1.139	0.069	0
2006-01-03 22:30:00	0.024152	-2.662	0.019	-1.27	0.068	0
2006-01-03 23:00:00	0.0244881	-2.507	0.051	-1.44	0.067	0
2006-01-03 23:30:00	0.024571	-2.89	0.001	-1.656	0.066	0
2006-01-04	0.0258861	-1.534	0.003	-1.877	0.064	0
2006-01-04 00:30:00	0.0268093	-0.449	0	-2.082	0.063	0
2006-01-04 01:00:00	0.0269969	-0.737	0	-2.226	0.062	0
2006-01-04 01:30:00	0.0266547	-1.39	0	-2.346	0.062	0
2006-01-04 02:00:00	0.0259459	-3.237	0.008	-2.47	0.061	0
2006-01-04 02:30:00	0.0271738	-1.696	0	-2.631	0.06	0
2006-01-04 03:00:00	0.0275406	-1.706	0	-2.779	0.059	0
2006-01-04 03:30:00	0.027766	-1.964	0	-2.897	0.058	0
2006-01-04 04:00:00	0.0274793	-2.458	0	-3.007	0.058	0
2006-01-04 04:30:00	0.0259423	-4.989	0.015	-3.129	0.058	0
2006-01-04 05:00:00	0.0254684	-5.626	0.05	-3.307	0.058	0
2006-01-04 05:30:00	0.026428	-4.11	0.005	-3.543	0.058	0
2006-01-04 06:00:00	0.0243062	-7.44	0.001	-3.761	0.058	0
2006-01-04 06:30:00	0.0239603	-8.32	0.004	-3.999	0.057	0
2006-01-04 07:00:00	0.0244981	-7.487	0	-4.296	0.057	0
2006-01-04 07:30:00	0.0230658	-9.65	0	-4.583	0.057	0
2006-01-04 08:00:00	0.0218832	-11.71	0.018	-4.854	0.056	0
2006-01-04 08:30:00	0.0196866	-14.37	0.093	-5.16	0.056	0
2006-01-04 09:00:00	0.027539	-13.27	7.99	-5.498	0.055	0
2006-01-04 09:30:00	0.0049823	-12.96	95.2	-5.838	0.054	0
2006-01-04 10:00:00	0.00565131	-11.08	296.4	-6.122	0.054	0
2006-01-04 10:30:00	0.00632033	-8.05	496.2	-6.236	0.054	0
2006-01-04 11:00:00	0.00698935	-6.082	689.1	-6.04	0.055	0
2006-01-04 11:30:00	0.0109045	-4.219	865	-5.531	0.055	0
2006-01-04 12:00:00	0.0148197	-2.314	1022	-4.814	0.054	0
2006-01-04 12:30:00	0.0187349	-0.776	1149	-4.01	0.056	0
2006-01-04 13:00:00	0.00201273	0.719	1243	-3.228	0.058	0
2006-01-04 13:30:00	0.00544857	2.875	1305	-2.537	0.06	0
2006-01-04 14:00:00	0.0739277	4.111	1336	-1.99	0.062	0
2006-01-04 14:30:00	0.03066	5.096	1331	-1.567	0.064	0
2006-01-04 15:00:00	0.0435482	6.219	1297	-1.219	0.068	0
2006-01-04 15:30:00	0.067908	6.372	1229	-0.958	0.071	0
2006-01-04 16:00:00	0.0675508	6.48	1127	-0.776	0.075	0
2006-01-04 16:30:00	0.0550414	6.806	998	-0.644	0.079	0
2006-01-04 17:00:00	0.0528221	6.634	838	-0.549	0.083	0
2006-01-04 17:30:00	0.0543269	6.521	654.6	-0.483	0.087	0
2006-01-04 18:00:00	0.026439	6.136	460	-0.439	0.089	0
2006-01-04 18:30:00	0.0079745	5.389	263.4	-0.411	0.089	0
2006-01-04 19:00:00	0.0231396	3.491	75.43	-0.407	0.089	0
2006-01-04 19:30:00	0.0225937	1.357	6.229	-0.442	0.086	0
2006-01-04 20:00:00	0.0227623	1.142	0.062	-0.49	0.084	0
2006-01-04 20:30:00	0.0227984	0.897	0.003	-0.53	0.083	0
2006-01-04 21:00:00	0.0229249	0.479	0.001	-0.567	0.081	0
2006-01-04 21:30:00	0.0227034	-0.398	0.008	-0.607	0.08	0
2006-01-04 22:00:00	0.0225217	-1.148	0.015	-0.653	0.079	0
2006-01-04 22:30:00	0.0231866	-0.441	0	-0.717	0.077	0
2006-01-04 23:00:00	0.0226091	-2.09	0.004	-0.803	0.076	0
2006-01-04 23:30:00	0.0228637	-2.411	0.002	-0.921	0.074	0
2006-01-05	0.0216955	-5.562	0.02	-1.072	0.072	0
2006-01-05 00:30:00	0.0220781	-5.227	0.002	-1.263	0.071	0
2006-01-05 01:00:00	0.0213935	-6.878	0.004	-1.497	0.069	0
2006-01-05 01:30:00	0.0225885	-6.17	0.003	-1.773	0.066	0
2006-01-05 02:00:00	0.0225174	-7.168	0.003	-2.074	0.064	0
2006-01-05 02:30:00	0.0228647	-7.242	0	-2.385	0.063	0
2006-01-05 03:00:00	0.02418	-5.945	0.001	-2.68	0.061	0
2006-01-05 03:30:00	0.0232748	-7.492	0	-2.972	0.061	0
2006-01-05 04:00:00	0.023054	-8.11	0.005	-3.267	0.06	0
2006-01-05 04:30:00	0.022421	-8.96	0.005	-3.591	0.06	0
2006-01-05 05:00:00	0.0211128	-11.35	0.002	-3.931	0.059	0
2006-01-05 05:30:00	0.0224066	-9.59	0.002	-4.269	0.058	0
2006-01-05 06:00:00	0.0207004	-12.77	0	-4.599	0.057	0
2006-01-05 06:30:00	0.0209677	-12.53	0	-4.91	0.056	0
2006-01-05 07:00:00	0.0201325	-13.95	0	-5.204	0.055	0
2006-01-05 07:30:00	0.0216232	-12.23	0	-5.477	0.055	0
2006-01-05 08:00:00	0.0212571	-13.4	0	-5.719	0.054	0
2006-01-05 08:30:00	0.0205763	-13.7	0.013	-5.956	0.054	0
2006-01-05 09:00:00	0.0209508	-13.47	8.02	-6.209	0.053	0
2006-01-05 09:30:00	0.00108648	-12.01	95.4	-6.458	0.053	0
2006-01-05 10:00:00	0.00347243	-8.26	299.8	-6.646	0.052	0
2006-01-05 10:30:00	0.00585838	-8.43	499.2	-6.637	0.053	0
2006-01-05 11:00:00	0.00824433	-4.775	694.6	-6.367	0.054	0
2006-01-05 11:30:00	0.0197799	-4.659	871	-5.802	0.054	0
2006-01-05 12:00:00	0.0234383	-1.928	1026	-5.049	0.054	0
2006-01-05 12:30:00	0.0080668	0.589	1151	-4.198	0.055	0
2006-01-05 13:00:00	0.0542884	1.798	1247	-3.346	0.057	0
2006-01-05 13:30:00	0.0306145	3.165	1309	-2.616	0.059	0
2006-01-05 14:00:00	0.0305129	4.866	1338	-2.046	0.061	0
2006-01-05 14:30:00	0.0300389	6.499	1332	-1.614	0.064	0
2006-01-05 15:00:00	0.0297705	8.4	1302	-1.264	0.067	0
2006-01-05 15:30:00	0.0286698	8.77	1234	-0.978	0.071	0
2006-01-05 16:00:00	0.027118	8.73	1132	-0.759	0.077	0
2006-01-05 16:30:00	0.0261637	8.84	1003	-0.596	0.082	0
2006-01-05 17:00:00	0.0253488	8.7	846	-0.485	0.087	0
2006-01-05 17:30:00	0.0247554	8.32	665.8	-0.412	0.091	0
2006-01-05 18:00:00	0.0243591	7.732	470.9	-0.363	0.093	0
2006-01-05 18:30:00	0.0239012	6.9	274.4	-0.337	0.095	0
2006-01-05 19:00:00	0.0231753	4.785	79.76	-0.335	0.094	0
2006-01-05 19:30:00	0.022324	2.247	6.922	-0.375	0.092	0
2006-01-05 20:00:00	0.022456	1.876	0.086	-0.433	0.089	0
2006-01-05 20:30:00	0.0226126	1.736	0.002	-0.471	0.087	0
2006-01-05 21:00:00	0.0226698	1.285	0.001	-0.502	0.085	0
2006-01-05 21:30:00	0.0222647	0.027	0.002	-0.533	0.084	0
2006-01-05 22:00:00	0.0218363	-1.502	0.037	-0.564	0.082	0
2006-01-05 22:30:00	0.0219639	-1.482	0.006	-0.606	0.081	0
2006-01-05 23:00:00	0.0218926	-2.461	0.001	-0.667	0.079	0
2006-01-05 23:30:00	0.0218133	-3.34	0	-0.761	0.077	0
2006-01-06	0.0221576	-3.34	0	-0.9	0.075	0
2006-01-06 00:30:00	0.0226718	-3.518	0	-1.084	0.072	0
2006-01-06 01:00:00	0.0232179	-3.29	0	-1.294	0.07	0
2006-01-06 01:30:00	0.0227774	-5.158	0	-1.521	0.068	0
2006-01-06 02:00:00	0.022254	-6.661	0	-1.766	0.066	0
2006-01-06 02:30:00	0.0222583	-7.233	0.002	-2.055	0.064	0
2006-01-06 03:00:00	0.0232152	-6.883	0.002	-2.387	0.062	0
2006-01-06 03:30:00	0.023096	-7.422	0	-2.73	0.061	0
2006-01-06 04:00:00	0.022532	-8.23	0	-3.055	0.061	0
2006-01-06 04:30:00	0.0238475	-6.427	0	-3.396	0.06	0
2006-01-06 05:00:00	0.0225269	-9.64	0	-3.744	0.058	0
2006-01-06 05:30:00	0.0216094	-11.65	0	-4.086	0.057	0
2006-01-06 06:00:00	0.0211001	-12.32	0	-4.416	0.056	0
2006-01-06 06:30:00	0.0201138	-13.86	0	-4.734	0.056	0
2006-01-06 07:00:00	0.0202389	-14.16	0	-5.041	0.055	0
2006-01-06 07:30:00	0.0195512	-15.18	0	-5.337	0.054	0
2006-01-06 08:00:00	0.0196193	-15.07	0	-5.628	0.054	0
2006-01-06 08:30:00	0.0195122	-15.71	0.015	-5.908	0.053	0
2006-01-06 09:00:00	0.0201442	-14.78	8.03	-6.18	0.053	0
2006-01-06 09:30:00	0.0212019	-13.94	96.9	-6.447	0.052	0
2006-01-06 10:00:00	0.0248833	-9.55	302.2	-6.666	0.052	0
2006-01-06 10:30:00	0.0275081	-6.326	501.1	-6.701	0.052	0
2006-01-06 11:00:00	0.028787	-4.233	695.5	-6.418	0.053	0
2006-01-06 11:30:00	0.0295838	-2.606	876	-5.824	0.054	0
2006-01-06 12:00:00	0.0299754	-1.088	1033	-5.025	0.055	0
2006-01-06 12:30:00	0.0313766	1.267	1145	-4.136	0.055	0
2006-01-06 13:00:00	0.0310866	2.367	1254	-3.276	0.057	0
2006-01-06 13:30:00	0.0311804	4.699	1318	-2.554	0.059	0
2006-01-06 14:00:00	0.0306501	5.395	1351	-2.017	0.061	0
2006-01-06 14:30:00	0.0303352	6.332	1329	-1.63	0.063	0
2006-01-06 15:00:00	0.029649	7.272	1310	-1.331	0.066	0
2006-01-06 15:30:00	0.0288933	7.838	1238	-1.09	0.069	0
2006-01-06 16:00:00	0.0278879	8.19	1146	-0.886	0.073	0
2006-01-06 16:30:00	0.0266698	8.11	1010	-0.711	0.078	0
2006-01-06 17:00:00	0.0258123	7.825	868	-0.566	0.082	0
2006-01-06 17:30:00	0.025043	7.453	655.7	-0.461	0.086	0
2006-01-06 18:00:00	0.0244678	6.941	486.4	-0.394	0.089	0
2006-01-06 18:30:00	0.024068	6.205	286	-0.36	0.09	0
2006-01-06 19:00:00	0.0233533	4.356	87.1	-0.361	0.09	0
2006-01-06 19:30:00	0.0224444	1.588	7.223	-0.41	0.088	0
2006-01-06 20:00:00	0.0226304	1.47	0.093	-0.478	0.086	0
2006-01-06 20:30:00	0.0228421	1.366	0.002	-0.516	0.084	0
2006-01-06 21:00:00	0.0229461	0.903	0	-0.546	0.082	0
2006-01-06 21:30:00	0.0230761	0.839	0	-0.577	0.081	0
2006-01-06 22:00:00	0.0230857	0.486	0	-0.612	0.08	0
2006-01-06 22:30:00	0.0226865	-1.185	0.002	-0.658	0.078	0
2006-01-06 23:00:00	0.0220306	-2.907	0.029	-0.723	0.077	0
2006-01-06 23:30:00	0.0226553	-2.33	0.002	-0.821	0.075	0
2006-01-07	0.0222184	-3.978	0.006	-0.965	0.073	0
2006-01-07 00:30:00	0.0217056	-5.689	0.008	-1.154	0.071	0
2006-01-07 01:00:00	0.0213487	-6.826	0.001	-1.395	0.069	0
2006-01-07 01:30:00	0.022418	-6.377	0	-1.692	0.066	0
2006-01-07 02:00:00	0.023203	-5.958	0	-2.004	0.064	0
2006-01-07 02:30:00	0.0236838	-6.084	0	-2.289	0.062	0
2006-01-07 03:00:00	0.023957	-5.664	0	-2.57	0.062	0
2006-01-07 03:30:00	0.0236445	-6.636	0	-2.845	0.061	0
2006-01-07 04:00:00	0.0234201	-7.351	0	-3.134	0.06	0
2006-01-07 04:30:00	0.0238936	-7.23	0	-3.445	0.059	0
2006-01-07 05:00:00	0.0241771	-7.471	0	-3.751	0.058	0
2006-01-07 05:30:00	0.0235026	-9.03	0	-4.012	0.057	0
2006-01-07 06:00:00	0.022372	-11.03	0.001	-4.239	0.056	0
2006-01-07 06:30:00	0.0226246	-10.66	0	-4.513	0.056	0
2006-01-07 07:00:00	0.0229653	-10.51	0	-4.805	0.055	0
2006-01-07 07:30:00	0.0236589	-10.22	0	-5.089	0.054	0
2006-01-07 08:00:00	0.0233182	-10.83	0	-5.352	0.054	0
2006-01-07 08:30:00	0.0233182	-10.75	0.003	-5.599	0.053	0
2006-01-07 09:00:00	0.0218788	-12.94	7.71	-5.831	0.053	0
2006-01-07 09:30:00	0.0219686	-12.63	96.9	-6.06	0.053	0
2006-01-07 10:00:00	0.024576	-10.19	302	-6.255	0.052	0
2006-01-07 10:30:00	0.0263523	-8.12	501.5	-6.281	0.052	0
2006-01-07 11:00:00	0.0291528	-3.71	698.3	-6.019	0.053	0
2006-01-07 11:30:00	0.0302525	-1.445	878	-5.449	0.054	0
2006-01-07 12:00:00	0.0310449	0.804	1050	-4.694	0.055	0
2006-01-07 12:30:00	0.0317856	2.002	1130	-3.84	0.055	0
2006-01-07 13:00:00	0.0317888	3.876	1231	-3.024	0.057	0
2006-01-07 13:30:00	0.031306	5.746	1307	-2.364	0.06	0
2006-01-07 14:00:00	0.0307442	6.502	1239	-1.876	0.062	0
2006-01-07 14:30:00	0.0302671	7.101	1326	-1.537	0.064	0
2006-01-07 15:00:00	0.0296957	7.375	1187	-1.281	0.066	0
2006-01-07 15:30:00	0.0287837	7.608	1112	-1.063	0.069	0
2006-01-07 16:00:00	0.027688	7.741	869	-0.875	0.073	0
2006-01-07 16:30:00	0.0269553	7.799	712.4	-0.713	0.076	0
2006-01-07 17:00:00	0.0259874	7.449	617.8	-0.585	0.08	0
2006-01-07 17:30:00	0.0253778	7.239	473.7	-0.491	0.083	0
2006-01-07 18:00:00	0.0249394	7.264	463.1	-0.427	0.086	0
2006-01-07 18:30:00	0.0247773	7.153	390.4	-0.386	0.087	0
2006-01-07 19:00:00	0.0240211	5.803	120	-0.355	0.089	0
2006-01-07 19:30:00	0.0231505	3.56	9.09	-0.356	0.089	0
2006-01-07 20:00:00	0.0230881	2.816	0.068	-0.409	0.087	0
2006-01-07 20:30:00	0.0231477	2.344	0	-0.478	0.085	0
2006-01-07 21:00:00	0.0232818	2.013	0	-0.519	0.083	0
2006-01-07 21:30:00	0.0232152	1.512	0	-0.546	0.082	0
2006-01-07 22:00:00	0.0231022	0.933	0	-0.57	0.081	0
2006-01-07 22:30:00	0.02193	-2.081	0.034	-0.595	0.08	0
2006-01-07 23:00:00	0.0215534	-3.046	0.074	-0.628	0.079	0
2006-01-07 23:30:00	0.0215082	-3.871	0.037	-0.677	0.077	0
2006-01-08	0.0216165	-4.068	0	-0.762	0.076	0
2006-01-08 00:30:00	0.0213601	-5.594	0	-0.903	0.073	0
2006-01-08 01:00:00	0.0212077	-6.234	0	-1.114	0.072	0
2006-01-08 01:30:00	0.0221363	-5.819	0	-1.394	0.069	0
2006-01-08 02:00:00	0.024212	-3.586	0	-1.72	0.066	0
2006-01-08 02:30:00	0.0243936	-4.424	0	-2.039	0.063	0
2006-01-08 03:00:00	0.0222712	-7.876	0.009	-2.348	0.062	0
2006-01-08 03:30:00	0.0218015	-8.04	0.051	-2.675	0.062	0
2006-01-08 04:00:00	0.0221623	-8.8	0	-3.02	0.061	0
2006-01-08 04:30:00	0.0220735	-8.6	0	-3.37	0.059	0
2006-01-08 05:00:00	0.0215141	-10.84	0	-3.712	0.058	0
2006-01-08 05:30:00	0.0209073	-12.52	0	-4.056	0.057	0
2006-01-08 06:00:00	0.0200336	-13.95	0	-4.395	0.056	0
2006-01-08 06:30:00	0.0209182	-12.76	0	-4.716	0.055	0
2006-01-08 07:00:00	0.0213556	-12.76	0	-5.028	0.055	0
2006-01-08 07:30:00	0.021988	-12.07	0	-5.329	0.054	0
2006-01-08 08:00:00	0.0214593	-13.44	0	-5.607	0.053	0
2006-01-08 08:30:00	0.0206303	-12.44	0.015	-5.881	0.053	0
2006-01-08 09:00:00	0.0207548	-13.91	7.872	-6.152	0.052	0
2006-01-08 09:30:00	0.0227239	-11.58	95.7	-6.411	0.052	0
2006-01-08 10:00:00	0.0233398	-12.03	299.9	-6.621	0.052	0
2006-01-08 10:30:00	0.0263596	-8.16	500.6	-6.658	0.052	0
2006-01-08 11:00:00	0.027734	-6.732	697.6	-6.38	0.052	0
2006-01-08 11:30:00	0.0290363	-3.947	878	-5.806	0.053	0
2006-01-08 12:00:00	0.0295522	-1.81	1033	-5.034	0.055	0
2006-01-08 12:30:00	0.0300795	-1.189	1160	-4.169	0.055	0
2006-01-08 13:00:00	0.0302866	0.809	1257	-3.341	0.057	0
2006-01-08 13:30:00	0.0303505	2.776	1321	-2.633	0.059	0
2006-01-08 14:00:00	0.0300368	3.992	1359	-2.081	0.061	0
2006-01-08 14:30:00	0.0293982	4.238	1357	-1.678	0.063	0
2006-01-08 15:00:00	0.0288167	4.466	1324	-1.377	0.065	0
2006-01-08 15:30:00	0.0278967	4.607	1258	-1.129	0.068	0
2006-01-08 16:00:00	0.0264544	4.452	1159	-0.916	0.073	0
2006-01-08 16:30:00	0.0253901	4.015	1030	-0.72	0.077	0
2006-01-08 17:00:00	0.0243811	3.834	872	-0.559	0.082	0
2006-01-08 17:30:00	0.0238626	3.696	689.3	-0.455	0.085	0
2006-01-08 18:00:00	0.0233755	3.167	476.6	-0.399	0.087	0
2006-01-08 18:30:00	0.0230277	2.646	284.4	-0.382	0.088	0
2006-01-08 19:00:00	0.0225947	1.43	76.19	-0.414	0.087	0
2006-01-08 19:30:00	0.0225999	0.647	8.47	-0.496	0.084	0
2006-01-08 20:00:00	0.0226408	0.116	0.066	-0.553	0.082	0
2006-01-08 20:30:00	0.0227519	0.074	0.016	-0.59	0.081	0
2006-01-08 21:00:00	0.0220688	-1.709	0.062	-0.626	0.08	0
2006-01-08 21:30:00	0.0217586	-2.813	0.03	-0.677	0.078	0
2006-01-08 22:00:00	0.0213513	-4.371	0.003	-0.774	0.076	0
2006-01-08 22:30:00	0.0219999	-4.034	0	-0.96	0.073	0
2006-01-08 23:00:00	0.0218395	-5.569	0	-1.249	0.071	0
2006-01-08 23:30:00	0.0213688	-7.568	0	-1.597	0.068	0
2006-01-09	0.0212268	-8.88	0.003	-1.963	0.065	0
2006-01-09 00:30:00	0.0206308	-10.89	0.052	-2.334	0.062	0
2006-01-09 01:00:00	0.0203268	-11.44	0.03	-2.722	0.061	0
2006-01-09 01:30:00	0.0193443	-12.54	0	-3.117	0.061	0
2006-01-09 02:00:00	0.0200134	-12.09	0	-3.505	0.06	0
2006-01-09 02:30:00	0.0200081	-13.49	0	-3.876	0.058	0
2006-01-09 03:00:00	0.0205695	-12.37	0	-4.23	0.057	0
2006-01-09 03:30:00	0.0200897	-13.68	0	-4.559	0.056	0
2006-01-09 04:00:00	0.0212211	-12.13	0	-4.88	0.055	0
2006-01-09 04:30:00	0.0210698	-13.24	0	-5.186	0.054	0
2006-01-09 05:00:00	0.0207828	-13.43	0	-5.485	0.054	0
2006-01-09 05:30:00	0.020537	-13.72	0	-5.777	0.053	0
2006-01-09 06:00:00	0.0209172	-13.49	0	-6.054	0.053	0
2006-01-09 06:30:00	0.0213724	-13.62	0	-6.324	0.052	0
2006-01-09 07:00:00	0.0195952	-15.39	0	-6.587	0.052	0
2006-01-09 07:30:00	0.0210772	-14.24	0	-6.833	0.051	0
2006-01-09 08:00:00	0.0193148	-16.75	0	-7.058	0.051	0
2006-01-09 08:30:00	0.0185076	-17.52	0.006	-7.27	0.051	0
2006-01-09 09:00:00	0.0189702	-17.2	7.523	-7.469	0.05	0
2006-01-09 09:30:00	0.0201027	-15.34	94.8	-7.689	0.05	0
2006-01-09 10:00:00	0.0235969	-12.44	304.3	-7.875	0.05	0
2006-01-09 10:30:00	0.0245099	-11.74	505.1	-7.884	0.05	0
2006-01-09 11:00:00	0.0261071	-9.78	699.7	-7.579	0.05	0
2006-01-09 11:30:00	0.0278526	-7.178	868	-6.983	0.051	0
2006-01-09 12:00:00	0.0282428	-5.436	1033	-6.172	0.053	0
2006-01-09 12:30:00	0.0290593	-4.341	1165	-5.253	0.053	0
2006-01-09 13:00:00	0.0296338	-2.762	1260	-4.319	0.054	0
2006-01-09 13:30:00	0.0294962	-1.397	1328	-3.455	0.056	0
2006-01-09 14:00:00	0.0294505	0.281	1357	-2.734	0.058	0
2006-01-09 14:30:00	0.0290254	0.993	1359	-2.178	0.06	0
2006-01-09 15:00:00	0.0280809	1.205	1320	-1.746	0.063	0
2006-01-09 15:30:00	0.0271495	1.413	1252	-1.399	0.066	0
2006-01-09 16:00:00	0.0260737	1.689	1155	-1.1	0.07	0
2006-01-09 16:30:00	0.0248769	1.541	1018	-0.822	0.075	0
2006-01-09 17:00:00	0.0240601	2.048	850	-0.597	0.08	0
2006-01-09 17:30:00	0.0236259	2.534	698.2	-0.452	0.084	0
2006-01-09 18:00:00	0.0230734	2.083	494.6	-0.373	0.087	0
2006-01-09 18:30:00	0.0225419	1.25	262	-0.347	0.088	0
2006-01-09 19:00:00	0.0219934	-0.002	66.03	-0.395	0.087	0
2006-01-09 19:30:00	0.0212527	-2.273	9.53	-0.504	0.084	0
2006-01-09 20:00:00	0.0211764	-3.064	0.137	-0.572	0.082	0
2006-01-09 20:30:00	0.021156	-3.806	0.017	-0.627	0.08	0
2006-01-09 21:00:00	0.0206377	-5.055	0.007	-0.694	0.078	0
2006-01-09 21:30:00	0.0204608	-6.076	0.032	-0.818	0.075	0
2006-01-09 22:00:00	0.0202915	-7.096	0.015	-1.067	0.072	0
2006-01-09 22:30:00	0.0204461	-8.54	0	-1.44	0.069	0
2006-01-09 23:00:00	0.0198823	-10.55	0.005	-1.854	0.066	0
2006-01-09 23:30:00	0.0208257	-9.99	0.019	-2.284	0.063	0
2006-01-10	0.0208757	-10.31	0.002	-2.707	0.061	0
2006-01-10 00:30:00	0.0205373	-11.91	0	-3.129	0.06	0
2006-01-10 01:00:00	0.0202984	-11.81	0	-3.55	0.059	0
2006-01-10 01:30:00	0.0207591	-12.44	0	-3.954	0.058	0
2006-01-10 02:00:00	0.0204535	-13.38	0	-4.341	0.057	0
2006-01-10 02:30:00	0.0193196	-14.46	0	-4.707	0.056	0
2006-01-10 03:00:00	0.0203775	-13.42	0	-5.055	0.055	0
2006-01-10 03:30:00	0.0191226	-15.86	0	-5.389	0.054	0
2006-01-10 04:00:00	0.019029	-15.44	0	-5.733	0.053	0
2006-01-10 04:30:00	0.020041	-14.38	0	-6.062	0.053	0
2006-01-10 05:00:00	0.0202057	-14.82	0	-6.372	0.052	0
2006-01-10 05:30:00	0.0203722	-15.16	0	-6.661	0.052	0
2006-01-10 06:00:00	0.0203046	-15.45	0	-6.946	0.051	0
2006-01-10 06:30:00	0.0191675	-16.53	0	-7.225	0.051	0
2006-01-10 07:00:00	0.0186657	-17.62	0	-7.496	0.05	0
2006-01-10 07:30:00	0.0189607	-15.99	0	-7.761	0.05	0
2006-01-10 08:00:00	0.0187706	-17.46	0	-8.01	0.05	0
2006-01-10 08:30:00	0.0194097	-17.41	0.01	-8.26	0.049	0
2006-01-10 09:00:00	0.0190333	-17.24	7.64	-8.5	0.049	0
2006-01-10 09:30:00	0.0202665	-16.23	96.8	-8.72	0.049	0
2006-01-10 10:00:00	0.0217296	-15.22	304.4	-8.89	0.049	0
2006-01-10 10:30:00	0.0237219	-12.97	503.2	-8.87	0.049	0
2006-01-10 11:00:00	0.0258273	-10.97	704	-8.54	0.049	0
2006-01-10 11:30:00	0.0269292	-9.07	884	-7.903	0.05	0
2006-01-10 12:00:00	0.027677	-7.636	1040	-7.034	0.051	0
2006-01-10 12:30:00	0.0282768	-6.246	1172	-6.054	0.052	0
2006-01-10 13:00:00	0.0290307	-5.173	1270	-5.054	0.052	0
2006-01-10 13:30:00	0.0291719	-3.482	1339	-4.115	0.054	0
2006-01-10 14:00:00	0.028961	-2.255	1372	-3.292	0.056	0
2006-01-10 14:30:00	0.0288712	-0.939	1371	-2.622	0.058	0
2006-01-10 15:00:00	0.0284115	0.455	1342	-2.108	0.061	0
2006-01-10 15:30:00	0.0284076	1.979	1297	-1.697	0.063	0
2006-01-10 16:00:00	0.0272213	1.569	934	-1.348	0.066	0
2006-01-10 16:30:00	0.0260834	1.822	554.1	-1.055	0.07	0
2006-01-10 17:00:00	0.0254393	2.101	403.4	-0.856	0.073	0
2006-01-10 17:30:00	0.0253137	2.405	557.5	-0.764	0.074	0
2006-01-10 18:00:00	0.0253982	3.044	536.1	-0.738	0.075	0
2006-01-10 18:30:00	0.0252406	2.762	310.9	-0.712	0.075	0
2006-01-10 19:00:00	0.0246907	1.187	90.8	-0.729	0.074	0
2006-01-10 19:30:00	0.0234663	-1.539	9.89	-0.798	0.073	0
2006-01-10 20:00:00	0.0231105	-2.546	0.159	-0.856	0.072	0
2006-01-10 20:30:00	0.0220246	-4.61	0.105	-0.925	0.071	0
2006-01-10 21:00:00	0.0218814	-5.111	0.032	-1.07	0.07	0
2006-01-10 21:30:00	0.0215817	-6.307	0.009	-1.336	0.069	0
2006-01-10 22:00:00	0.0214444	-8.02	0.016	-1.712	0.066	0
2006-01-10 22:30:00	0.0210764	-9.14	0.003	-2.129	0.064	0
2006-01-10 23:00:00	0.0216033	-9.4	0	-2.546	0.062	0
2006-01-10 23:30:00	0.0224143	-9.69	0	-2.957	0.059	0
2006-01-11	0.0223854	-9.51	0	-3.349	0.058	0
2006-01-11 00:30:00	0.0216381	-10.84	0	-3.728	0.058	0
2006-01-11 01:00:00	0.0212276	-10.93	0	-4.108	0.058	0
2006-01-11 01:30:00	0.0204148	-11.78	0	-4.479	0.057	0
2006-01-11 02:00:00	0.0208818	-12.4	0	-4.821	0.056	0
2006-01-11 02:30:00	0.021229	-12.71	0	-5.156	0.055	0
2006-01-11 03:00:00	0.0219085	-12.64	0	-5.478	0.054	0
2006-01-11 03:30:00	0.0204605	-14.04	0	-5.777	0.053	0
2006-01-11 04:00:00	0.02052	-14	0	-6.077	0.053	0
2006-01-11 04:30:00	0.0215421	-13.3	0	-6.376	0.052	0
2006-01-11 05:00:00	0.0199326	-15.64	0	-6.658	0.052	0
2006-01-11 05:30:00	0.0201248	-14.98	0	-6.93	0.051	0
2006-01-11 06:00:00	0.019149	-16.81	0	-7.194	0.051	0
2006-01-11 06:30:00	0.0193056	-15.44	0	-7.46	0.051	0
2006-01-11 07:00:00	0.0199175	-16.35	0	-7.708	0.05	0
2006-01-11 07:30:00	0.0206622	-14.98	0	-7.948	0.05	0
2006-01-11 08:00:00	0.0189227	-17.4	0	-8.17	0.05	0
2006-01-11 08:30:00	0.0189945	-17.52	0.008	-8.4	0.049	0
2006-01-11 09:00:00	0.0190914	-17.39	7.771	-8.62	0.049	0
2006-01-11 09:30:00	0.0192074	-17.72	96.3	-8.81	0.049	0
2006-01-11 10:00:00	0.0220826	-14.78	306	-8.95	0.049	0
2006-01-11 10:30:00	0.02514	-11.51	507.7	-8.93	0.049	0
2006-01-11 11:00:00	0.0272055	-9.01	705.7	-8.59	0.049	0
2006-01-11 11:30:00	0.0282905	-7.336	888	-7.941	0.05	0
2006-01-11 12:00:00	0.0285972	-5.655	1046	-7.068	0.052	0
2006-01-11 12:30:00	0.0301374	-3.19	1176	-6.09	0.052	0
2006-01-11 13:00:00	0.0312867	-1.308	1275	-5.091	0.052	0
2006-01-11 13:30:00	0.0315986	1.016	1342	-4.138	0.054	0
2006-01-11 14:00:00	0.0310837	1.905	1378	-3.317	0.056	0
2006-01-11 14:30:00	0.0304391	2.354	1380	-2.685	0.058	0
2006-01-11 15:00:00	0.0298641	2.818	1340	-2.205	0.06	0
2006-01-11 15:30:00	0.0291795	2.956	1276	-1.824	0.062	0
2006-01-11 16:00:00	0.0283789	2.854	1057	-1.511	0.064	0
2006-01-11 16:30:00	0.0272318	2.492	707	-1.258	0.067	0
2006-01-11 17:00:00	0.0263555	1.972	506.6	-1.065	0.069	0
2006-01-11 17:30:00	0.0260161	1.835	311	-0.955	0.07	0
2006-01-11 18:00:00	0.0258577	1.583	278.6	-0.91	0.07	0
2006-01-11 18:30:00	0.0259284	1.734	244.2	-0.938	0.07	0
2006-01-11 19:00:00	0.0255626	0.556	64.33	-0.974	0.069	0
2006-01-11 19:30:00	0.0248919	-1.125	9.42	-1.024	0.068	0
2006-01-11 20:00:00	0.0234716	-2.985	0.167	-1.09	0.068	0
2006-01-11 20:30:00	0.0230752	-4.461	0.034	-1.237	0.067	0
2006-01-11 21:00:00	0.0224015	-6.181	0.011	-1.512	0.067	0
2006-01-11 21:30:00	0.0224842	-6.527	0.011	-1.869	0.065	0
2006-01-11 22:00:00	0.0234396	-6.054	0	-2.246	0.063	0
2006-01-11 22:30:00	0.0232047	-7.587	0.002	-2.609	0.061	0
2006-01-11 23:00:00	0.0226552	-8.47	0.011	-2.97	0.059	0
2006-01-11 23:30:00	0.022541	-9.67	0	-3.341	0.058	0
2006-01-12	0.0227518	-8.97	0	-3.722	0.058	0
2006-01-12 00:30:00	0.0214147	-11.37	0	-4.099	0.057	0
2006-01-12 01:00:00	0.0214072	-11.46	0	-4.462	0.057	0
2006-01-12 01:30:00	0.0223123	-10.33	0	-4.815	0.056	0
2006-01-12 02:00:00	0.0211098	-13.36	0	-5.137	0.055	0
2006-01-12 02:30:00	0.0214353	-12.16	0	-5.457	0.054	0
2006-01-12 03:00:00	0.021542	-13.06	0	-5.771	0.053	0
2006-01-12 03:30:00	0.0212518	-13.27	0	-6.071	0.053	0
2006-01-12 04:00:00	0.0216013	-12.84	0	-6.366	0.052	0
2006-01-12 04:30:00	0.0208412	-13.38	0	-6.655	0.052	0
2006-01-12 05:00:00	0.0204746	-15.01	0	-6.934	0.051	0
2006-01-12 05:30:00	0.0203852	-15.15	0	-7.2	0.051	0
2006-01-12 06:00:00	0.0211738	-13.95	0	-7.462	0.051	0
2006-01-12 06:30:00	0.0206804	-14.24	0	-7.715	0.05	0
2006-01-12 07:00:00	0.0204796	-15.07	0	-7.961	0.05	0
2006-01-12 07:30:00	0.0193196	-16.84	0	-8.2	0.05	0
2006-01-12 08:00:00	0.0182908	-17.84	0	-8.44	0.049	0
2006-01-12 08:30:00	0.0186732	-17.67	0.007	-8.69	0.049	0
2006-01-12 09:00:00	0.0185755	-17.18	7.782	-8.93	0.049	0
2006-01-12 09:30:00	0.0198935	-17.03	98	-9.16	0.048	0
2006-01-12 10:00:00	0.0227293	-14.7	305.9	-9.35	0.048	0
2006-01-12 10:30:00	0.0242361	-12.77	509.4	-9.33	0.048	0
2006-01-12 11:00:00	0.0268313	-9.64	709.9	-9	0.049	0
2006-01-12 11:30:00	0.0279345	-7.517	893	-8.36	0.05	0
2006-01-12 12:00:00	0.0284042	-6.571	1040	-7.479	0.051	0
2006-01-12 12:30:00	0.029146	-5.585	1180	-6.473	0.051	0
2006-01-12 13:00:00	0.0302464	-3.322	1277	-5.443	0.052	0
2006-01-12 13:30:00	0.0301225	-1.905	1345	-4.446	0.054	0
2006-01-12 14:00:00	0.0298089	-0.671	1380	-3.551	0.056	0
2006-01-12 14:30:00	0.0294792	0.398	1389	-2.815	0.058	0
2006-01-12 15:00:00	0.0294449	1.746	1419	-2.243	0.06	0
2006-01-12 15:30:00	0.0284472	1.962	1207	-1.784	0.063	0
2006-01-12 16:00:00	0.0272045	1.68	706.1	-1.412	0.066	0
2006-01-12 16:30:00	0.0266576	1.911	680.8	-1.16	0.068	0
2006-01-12 17:00:00	0.0263626	2.387	630	-1.006	0.07	0
2006-01-12 17:30:00	0.0259952	2.308	451.5	-0.893	0.071	0
2006-01-12 18:00:00	0.0256044	2.155	244.7	-0.812	0.072	0
2006-01-12 18:30:00	0.0252513	1.429	130	-0.796	0.072	0
2006-01-12 19:00:00	0.0245365	-0.091	51.21	-0.853	0.072	0
2006-01-12 19:30:00	0.024451	-0.633	6.027	-0.934	0.071	0
2006-01-12 20:00:00	0.0237159	-2.576	0.089	-1.011	0.07	0
2006-01-12 20:30:00	0.0237308	-3.072	0.007	-1.111	0.069	0
2006-01-12 21:00:00	0.0238791	-3.287	0	-1.253	0.068	0
2006-01-12 21:30:00	0.0247382	-2.659	0	-1.438	0.066	0
2006-01-12 22:00:00	0.0247696	-3.086	0	-1.647	0.065	0
2006-01-12 22:30:00	0.0241871	-4.239	0	-1.869	0.065	0
2006-01-12 23:00:00	0.0239722	-5.535	0.001	-2.109	0.063	0
2006-01-12 23:30:00	0.023413	-6.619	0.001	-2.365	0.062	0
2006-01-13	0.0237078	-6.921	0.001	-2.623	0.061	0
2006-01-13 00:30:00	0.0247001	-6.416	0	-2.872	0.059	0
2006-01-13 01:00:00	0.0252744	-6.026	0	-3.108	0.058	0
2006-01-13 01:30:00	0.0252633	-6.618	0	-3.331	0.057	0
2006-01-13 02:00:00	0.0244867	-7.175	0	-3.53	0.058	0
2006-01-13 02:30:00	0.0250516	-6.664	0	-3.705	0.057	0
2006-01-13 03:00:00	0.0243155	-8.22	0	-3.868	0.057	0
2006-01-13 03:30:00	0.0237601	-8.67	0	-4.017	0.057	0
2006-01-13 04:00:00	0.0245903	-7.864	0	-4.197	0.056	0
2006-01-13 04:30:00	0.0245004	-8.26	0	-4.381	0.056	0
2006-01-13 05:00:00	0.0263279	-5.589	0	-4.522	0.056	0
2006-01-13 05:30:00	0.0273827	-4.059	0	-4.606	0.056	0
2006-01-13 06:00:00	0.0273499	-4.159	0	-4.598	0.056	0
2006-01-13 06:30:00	0.0271111	-4.559	0	-4.538	0.056	0
2006-01-13 07:00:00	0.0274951	-4.588	0	-4.487	0.055	0
2006-01-13 07:30:00	0.0273561	-4.805	0	-4.452	0.055	0
2006-01-13 08:00:00	0.0271461	-5.131	0	-4.439	0.055	0
2006-01-13 08:30:00	0.0269779	-5.392	0.002	-4.45	0.055	0
2006-01-13 09:00:00	0.02677	-5.693	4.52	-4.474	0.055	0
2006-01-13 09:30:00	0.0265254	-6.047	32.96	-4.515	0.055	0
2006-01-13 10:00:00	0.026375	-6.264	61.6	-4.592	0.055	0
2006-01-13 10:30:00	0.0266427	-5.89	256.4	-4.684	0.055	0
2006-01-13 11:00:00	0.0276738	-4.549	713.2	-4.727	0.055	0
2006-01-13 11:30:00	0.0279795	-4.167	901	-4.521	0.055	0
2006-01-13 12:00:00	0.0282789	-3.761	1075	-4.098	0.055	0
2006-01-13 12:30:00	0.0284576	-3.507	1255	-3.582	0.055	0
2006-01-13 13:00:00	0.0282374	-2.668	1439	-3.034	0.057	0
2006-01-13 13:30:00	0.027295	-2.836	1002	-2.483	0.059	0
2006-01-13 14:00:00	0.0274026	-2.167	1545	-2.075	0.06	0
2006-01-13 14:30:00	0.0267546	-2.1	1612	-1.742	0.062	0
2006-01-13 15:00:00	0.026063	-2.092	1388	-1.427	0.064	0
2006-01-13 15:30:00	0.0254545	-2.012	1094	-1.153	0.066	0
2006-01-13 16:00:00	0.0246712	-1.879	1099	-0.946	0.069	0
2006-01-13 16:30:00	0.0241807	-1.332	1000	-0.799	0.072	0
2006-01-13 17:00:00	0.0235244	-1.332	814	-0.674	0.075	0
2006-01-13 17:30:00	0.0225778	-2.014	414.5	-0.578	0.078	0
2006-01-13 18:00:00	0.0222503	-2.271	335.5	-0.528	0.079	0
2006-01-13 18:30:00	0.0220511	-2.602	158.9	-0.529	0.079	0
2006-01-13 19:00:00	0.0221782	-2.972	71.84	-0.587	0.077	0
2006-01-13 19:30:00	0.0218458	-3.795	9.44	-0.667	0.076	0
2006-01-13 20:00:00	0.0216544	-4.542	0.066	-0.732	0.075	0
2006-01-13 20:30:00	0.0216353	-5.151	0	-0.813	0.073	0
2006-01-13 21:00:00	0.021856	-4.789	0.002	-0.944	0.072	0
2006-01-13 21:30:00	0.0228557	-4.273	0	-1.145	0.07	0
2006-01-13 22:00:00	0.0228161	-5.603	0	-1.381	0.067	0
2006-01-13 22:30:00	0.0229375	-6.346	0	-1.647	0.065	0
2006-01-13 23:00:00	0.0232522	-6.344	0.001	-1.936	0.064	0
2006-01-13 23:30:00	0.0240321	-5.571	0	-2.2	0.063	0
2006-01-14	0.0243707	-6.042	0	-2.398	0.061	0
2006-01-14 00:30:00	0.0243693	-6.477	0	-2.566	0.06	0
2006-01-14 01:00:00	0.0239798	-7.615	0	-2.727	0.059	0
2006-01-14 01:30:00	0.0235381	-8.27	0.001	-2.914	0.059	0
2006-01-14 02:00:00	0.0230092	-8.98	0.001	-3.127	0.059	0
2006-01-14 02:30:00	0.0228872	-9.26	0	-3.366	0.059	0
2006-01-14 03:00:00	0.0231618	-9.3	0	-3.598	0.058	0
2006-01-14 03:30:00	0.0226957	-10.2	0	-3.805	0.058	0
2006-01-14 04:00:00	0.0229876	-10.17	0	-3.968	0.057	0
2006-01-14 04:30:00	0.0234256	-9.55	0	-4.117	0.057	0
2006-01-14 05:00:00	0.0215122	-12.27	0	-4.26	0.057	0
2006-01-14 05:30:00	0.0207619	-13.19	0	-4.424	0.057	0
2006-01-14 06:00:00	0.0207877	-13.29	0	-4.644	0.056	0
2006-01-14 06:30:00	0.0206067	-13.46	0	-4.901	0.056	0
2006-01-14 07:00:00	0.0209982	-13.13	0	-5.169	0.055	0
2006-01-14 07:30:00	0.0202016	-14.68	0	-5.449	0.054	0
2006-01-14 08:00:00	0.0220256	-12.91	0	-5.706	0.053	0
2006-01-14 08:30:00	0.0225824	-12.19	0	-5.902	0.053	0
2006-01-14 09:00:00	0.0223979	-12.4	3.548	-6.024	0.053	0
2006-01-14 09:30:00	0.0228851	-12.05	24.98	-6.097	0.053	0
2006-01-14 10:00:00	0.0235597	-11.36	150.3	-6.132	0.053	0
2006-01-14 10:30:00	0.02462	-10.1	352.7	-6.064	0.053	0
2006-01-14 11:00:00	0.0249702	-9.74	332.5	-5.812	0.053	0
2006-01-14 11:30:00	0.0249266	-9.33	447.5	-5.443	0.054	0
2006-01-14 12:00:00	0.0261673	-7.459	548.3	-5.006	0.054	0
2006-01-14 12:30:00	0.0283368	-4.29	622.7	-4.526	0.054	0
2006-01-14 13:00:00	0.028558	-3.928	642	-4.034	0.054	0
2006-01-14 13:30:00	0.0282675	-4.388	814	-3.606	0.054	0
2006-01-14 14:00:00	0.0276428	-4.137	859	-3.165	0.056	0
2006-01-14 14:30:00	0.0267732	-4.814	396.6	-2.72	0.057	0
2006-01-14 15:00:00	0.0257696	-5.845	383.6	-2.442	0.058	0
2006-01-14 15:30:00	0.0253977	-5.951	489.9	-2.288	0.059	0
2006-01-14 16:00:00	0.0252241	-6.042	211.3	-2.148	0.059	0
2006-01-14 16:30:00	0.024723	-6.396	279.1	-2.068	0.06	0
2006-01-14 17:00:00	0.0249101	-6.152	310.6	-2.018	0.06	0
2006-01-14 17:30:00	0.0249572	-6.012	252.9	-1.972	0.06	0
2006-01-14 18:00:00	0.0246446	-6.534	182.8	-1.967	0.06	0
2006-01-14 18:30:00	0.0244547	-6.752	109.7	-2.01	0.06	0
2006-01-14 19:00:00	0.0243855	-6.794	65.87	-2.106	0.06	0
2006-01-14 19:30:00	0.0244921	-7.025	10.49	-2.259	0.059	0
2006-01-14 20:00:00	0.0238019	-7.882	0.09	-2.491	0.059	0
2006-01-14 20:30:00	0.023165	-9.65	0.041	-2.811	0.057	0
2006-01-14 21:00:00	0.0233062	-9.41	0.011	-3.187	0.057	0
2006-01-14 21:30:00	0.0229305	-10	0	-3.555	0.057	0
2006-01-14 22:00:00	0.0231509	-9.46	0	-3.884	0.057	0
2006-01-14 22:30:00	0.022632	-10.56	0	-4.202	0.056	0
2006-01-14 23:00:00	0.0228457	-10.09	0	-4.509	0.056	0
2006-01-14 23:30:00	0.0224688	-10.83	0	-4.793	0.056	0
2006-01-15	0.0228751	-10.59	0	-5.075	0.055	0
2006-01-15 00:30:00	0.0222648	-11.4	0	-5.367	0.054	0
2006-01-15 01:00:00	0.0220906	-12.59	0	-5.666	0.053	0
2006-01-15 01:30:00	0.0217067	-13.14	0	-5.965	0.053	0
2006-01-15 02:00:00	0.0231223	-11.58	0	-6.255	0.052	0
2006-01-15 02:30:00	0.0228871	-11.62	0	-6.514	0.052	0
2006-01-15 03:00:00	0.0226256	-12.28	0	-6.738	0.052	0
2006-01-15 03:30:00	0.021627	-13.89	0	-6.939	0.051	0
2006-01-15 04:00:00	0.0196626	-16.22	0.001	-7.155	0.051	0
2006-01-15 04:30:00	0.0188249	-17.12	0	-7.404	0.051	0
2006-01-15 05:00:00	0.0200934	-15.97	0	-7.652	0.05	0
2006-01-15 05:30:00	0.0196663	-16.33	0	-7.881	0.05	0
2006-01-15 06:00:00	0.0194605	-16.52	0	-8.11	0.05	0
2006-01-15 06:30:00	0.0195633	-16.27	0	-8.34	0.049	0
2006-01-15 07:00:00	0.0189654	-16.92	0	-8.55	0.049	0
2006-01-15 07:30:00	0.0188974	-17.23	0	-8.77	0.049	0
2006-01-15 08:00:00	0.0191204	-17.11	0	-8.97	0.049	0
2006-01-15 08:30:00	0.018722	-17.77	0.005	-9.17	0.049	0
2006-01-15 09:00:00	0.0188293	-17.91	7.602	-9.36	0.048	0
2006-01-15 09:30:00	0.0195317	-17.64	78.83	-9.55	0.048	0
2006-01-15 10:00:00	0.0213121	-16.06	282.9	-9.66	0.048	0
2006-01-15 10:30:00	0.0228474	-14.52	499.4	-9.61	0.048	0
2006-01-15 11:00:00	0.0247391	-12.68	701.5	-9.3	0.048	0
2006-01-15 11:30:00	0.0256975	-11.27	884	-8.7	0.049	0
2006-01-15 12:00:00	0.0261078	-9.63	1044	-7.876	0.051	0
2006-01-15 12:30:00	0.0272536	-8.18	1181	-6.907	0.051	0
2006-01-15 13:00:00	0.0284077	-6.596	1295	-5.88	0.051	0
2006-01-15 13:30:00	0.028571	-5.008	1356	-4.864	0.053	0
2006-01-15 14:00:00	0.0300578	-0.931	1397	-3.93	0.055	0
2006-01-15 14:30:00	0.0313203	3.241	1412	-3.129	0.057	0
2006-01-15 15:00:00	0.0304839	3.247	1381	-2.526	0.059	0
2006-01-15 15:30:00	0.0299633	3.833	1271	-2.07	0.061	0
2006-01-15 16:00:00	0.0286716	2.855	638.1	-1.7	0.063	0
2006-01-15 16:30:00	0.0280741	3.032	671.2	-1.43	0.065	0
2006-01-15 17:00:00	0.0276167	2.822	409.4	-1.264	0.066	0
2006-01-15 17:30:00	0.0271906	2.62	252.1	-1.162	0.067	0
2006-01-15 18:00:00	0.0271239	2.529	167.7	-1.123	0.067	0
2006-01-15 18:30:00	0.0264689	1.192	84.9	-1.147	0.067	0
2006-01-15 19:00:00	0.0257428	-0.104	27.48	-1.217	0.067	0
2006-01-15 19:30:00	0.0255819	-0.832	4.708	-1.312	0.066	0
2006-01-15 20:00:00	0.0250814	-2.429	0.092	-1.443	0.065	0
2006-01-15 20:30:00	0.0249229	-2.777	0.001	-1.624	0.065	0
2006-01-15 21:00:00	0.0249606	-3.031	0.002	-1.85	0.063	0
2006-01-15 21:30:00	0.0246086	-4.257	0.001	-2.107	0.063	0
2006-01-15 22:00:00	0.0245491	-4.732	0.004	-2.371	0.062	0
2006-01-15 22:30:00	0.0246822	-5.147	0.002	-2.658	0.061	0
2006-01-15 23:00:00	0.0249378	-5.205	0	-2.922	0.059	0
2006-01-15 23:30:00	0.0249304	-6.094	0.001	-3.153	0.058	0
2006-01-16	0.0250312	-5.762	0	-3.388	0.057	0
2006-01-16 00:30:00	0.0254363	-6.126	0.001	-3.648	0.056	0
2006-01-16 01:00:00	0.0252469	-6.296	0	-3.919	0.057	0
2006-01-16 01:30:00	0.0260661	-5.792	0	-4.116	0.056	0
2006-01-16 02:00:00	0.0269685	-4.623	0	-4.265	0.056	0
2006-01-16 02:30:00	0.03027	1.041	0	-4.302	0.056	0
2006-01-16 03:00:00	0.0295019	-0.457	0	-4.202	0.056	0
2006-01-16 03:30:00	0.0311747	2.716	0	-4.071	0.056	0
2006-01-16 04:00:00	0.0305603	1.662	0	-3.937	0.056	0
2006-01-16 04:30:00	0.030207	1.105	0	-3.88	0.056	0
2006-01-16 05:00:00	0.0290962	-0.775	0	-3.89	0.056	0
2006-01-16 05:30:00	0.0273201	-3.604	0.014	-3.987	0.056	0
2006-01-16 06:00:00	0.0270434	-4.091	0.007	-4.184	0.056	0
2006-01-16 06:30:00	0.0282709	-2.988	0	-4.385	0.055	0
2006-01-16 07:00:00	0.0273689	-4.271	0	-4.502	0.055	0
2006-01-16 07:30:00	0.0277904	-3.732	0	-4.668	0.055	0
2006-01-16 08:00:00	0.0273382	-4.41	0	-4.853	0.055	0
2006-01-16 08:30:00	0.0273606	-4.47	0.006	-5.021	0.055	0
2006-01-16 09:00:00	0.0274353	-4.378	8.01	-5.167	0.055	0
2006-01-16 09:30:00	0.0274256	-5.088	102.5	-5.291	0.054	0
2006-01-16 10:00:00	0.0284805	-3.742	308.8	-5.373	0.054	0
2006-01-16 10:30:00	0.0301661	-1.193	513.4	-5.347	0.054	0
2006-01-16 11:00:00	0.031495	1.175	730.9	-5.077	0.054	0
2006-01-16 11:30:00	0.0322065	2.404	863	-4.572	0.054	0
2006-01-16 12:00:00	0.0330289	3.842	1070	-3.954	0.054	0
2006-01-16 12:30:00	0.0326644	5.001	1151	-3.3	0.056	0
2006-01-16 13:00:00	0.0319194	5.383	983	-2.681	0.058	0
2006-01-16 13:30:00	0.0313037	5.952	1205	-2.177	0.06	0
2006-01-16 14:00:00	0.0304943	5.92	1265	-1.794	0.062	0
2006-01-16 14:30:00	0.0298364	6.12	1330	-1.459	0.064	0
2006-01-16 15:00:00	0.0290103	6.499	1415	-1.158	0.067	0
2006-01-16 15:30:00	0.0278632	6.679	1170	-0.873	0.071	0
2006-01-16 16:00:00	0.0262496	6.407	715.4	-0.632	0.077	0
2006-01-16 16:30:00	0.0251392	6.071	453.7	-0.481	0.082	0
2006-01-16 17:00:00	0.0246871	6.146	341.4	-0.406	0.085	0
2006-01-16 17:30:00	0.0243624	6.04	244.7	-0.372	0.087	0
2006-01-16 18:00:00	0.0243393	5.979	212	-0.362	0.087	0
2006-01-16 18:30:00	0.0241807	5.559	115.2	-0.365	0.087	0
2006-01-16 19:00:00	0.0239695	5.067	52.69	-0.387	0.087	0
2006-01-16 19:30:00	0.0239684	4.788	8.99	-0.434	0.086	0
2006-01-16 20:00:00	0.0238354	3.835	0.104	-0.5	0.084	0
2006-01-16 20:30:00	0.0240168	3.101	0.001	-0.56	0.081	0
2006-01-16 21:00:00	0.0238285	2.333	0.003	-0.604	0.08	0
2006-01-16 21:30:00	0.0240935	2.225	0.002	-0.646	0.078	0
2006-01-16 22:00:00	0.0247587	3.169	0	-0.693	0.077	0
2006-01-16 22:30:00	0.0250127	3.283	0	-0.743	0.076	0
2006-01-16 23:00:00	0.0236872	-0.262	0.016	-0.793	0.075	0
2006-01-16 23:30:00	0.0233506	-1.336	0.075	-0.848	0.074	0
2006-01-17	0.024487	0.141	0.006	-0.93	0.072	0
2006-01-17 00:30:00	0.0238038	-1.683	0	-1.053	0.071	0
2006-01-17 01:00:00	0.0246082	-1.112	0	-1.213	0.069	0
2006-01-17 01:30:00	0.0251608	-1	0	-1.384	0.067	0
2006-01-17 02:00:00	0.0249917	-1.786	0	-1.531	0.066	0
2006-01-17 02:30:00	0.0253362	-1.661	0	-1.667	0.065	0
2006-01-17 03:00:00	0.0248701	-2.756	0	-1.811	0.064	0
2006-01-17 03:30:00	0.0246521	-3.359	0.001	-1.997	0.063	0
2006-01-17 04:00:00	0.0245514	-4.112	0.001	-2.256	0.062	0
2006-01-17 04:30:00	0.0249138	-4.129	0.002	-2.562	0.06	0
2006-01-17 05:00:00	0.0250291	-4.678	0	-2.884	0.06	0
2006-01-17 05:30:00	0.0253517	-4.324	0	-3.205	0.06	0
2006-01-17 06:00:00	0.0261267	-3.782	0	-3.459	0.059	0
2006-01-17 06:30:00	0.0257122	-4.513	0	-3.622	0.059	0
2006-01-17 07:00:00	0.0263331	-3.973	0	-3.797	0.058	0
2006-01-17 07:30:00	0.0253723	-6.22	0	-3.995	0.057	0
2006-01-17 08:00:00	0.0253452	-6.865	0	-4.208	0.056	0
2006-01-17 08:30:00	0.0256574	-6.356	0.005	-4.39	0.056	0
2006-01-17 09:00:00	0.0261997	-6.155	8.18	-4.529	0.055	0
2006-01-17 09:30:00	0.0266138	-5.775	82.2	-4.634	0.055	0
2006-01-17 10:00:00	0.0276738	-4.29	269.3	-4.69	0.055	0
2006-01-17 10:30:00	0.0290235	-1.838	515.6	-4.648	0.056	0
2006-01-17 11:00:00	0.0302065	-0.02	717.2	-4.406	0.056	0
2006-01-17 11:30:00	0.0312213	2.115	902	-3.965	0.056	0
2006-01-17 12:00:00	0.031828	3.399	1066	-3.403	0.056	0
2006-01-17 12:30:00	0.0313343	4.095	1174	-2.808	0.058	0
2006-01-17 13:00:00	0.0308348	4.792	1234	-2.255	0.06	0
2006-01-17 13:30:00	0.0303628	5.457	1250	-1.792	0.062	0
2006-01-17 14:00:00	0.0297363	5.729	1270	-1.436	0.064	0
2006-01-17 14:30:00	0.0289874	6.431	1412	-1.148	0.067	0
2006-01-17 15:00:00	0.0274166	6.281	831	-0.892	0.072	0
2006-01-17 15:30:00	0.0264459	6.844	1018	-0.665	0.077	0
2006-01-17 16:00:00	0.0254831	6.869	792.6	-0.493	0.082	0
2006-01-17 16:30:00	0.0248039	6.734	633	-0.375	0.086	0
2006-01-17 17:00:00	0.0247347	7.56	739.9	-0.306	0.089	0
2006-01-17 17:30:00	0.0242789	7.177	502.8	-0.252	0.092	0
2006-01-17 18:00:00	0.0237668	6.41	351.9	-0.208	0.095	0
2006-01-17 18:30:00	0.0231532	5.005	124.6	-0.205	0.096	0
2006-01-17 19:00:00	0.0229151	4.347	47.61	-0.252	0.096	0
2006-01-17 19:30:00	0.0227448	3.594	6.401	-0.311	0.094	0
2006-01-17 20:00:00	0.0225355	2.899	0.071	-0.367	0.093	0
2006-01-17 20:30:00	0.0224882	2.168	0.001	-0.416	0.09	0
2006-01-17 21:00:00	0.0218812	0.324	0.042	-0.457	0.088	0
2006-01-17 21:30:00	0.0219408	-0.157	0.039	-0.496	0.086	0
2006-01-17 22:00:00	0.0219543	-0.637	0.009	-0.533	0.084	0
2006-01-17 22:30:00	0.0221022	-1.016	0	-0.573	0.082	0
2006-01-17 23:00:00	0.0220544	-1.399	0	-0.616	0.081	0
2006-01-17 23:30:00	0.0227056	-0.738	0	-0.669	0.079	0
2006-01-18	0.0227236	-1.509	0	-0.736	0.077	0
2006-01-18 00:30:00	0.0240209	0.53	0	-0.818	0.075	0
2006-01-18 01:00:00	0.025454	3.346	0	-0.91	0.074	0
2006-01-18 01:30:00	0.0261076	3.697	0	-0.998	0.072	0
2006-01-18 02:00:00	0.0263665	3.645	0	-1.066	0.071	0
2006-01-18 02:30:00	0.0265105	3.301	0.001	-1.112	0.07	0
2006-01-18 03:00:00	0.0260919	2.376	0	-1.148	0.07	0
2006-01-18 03:30:00	0.0263285	2.314	0	-1.185	0.069	0
2006-01-18 04:00:00	0.0267143	2.486	0	-1.238	0.068	0
2006-01-18 04:30:00	0.0266106	1.629	0	-1.288	0.067	0
2006-01-18 05:00:00	0.0266583	1.717	0	-1.342	0.067	0
2006-01-18 05:30:00	0.0267155	1.223	0	-1.403	0.066	0
2006-01-18 06:00:00	0.0271166	1.414	0	-1.471	0.065	0
2006-01-18 06:30:00	0.0273664	1.276	0	-1.539	0.064	0
2006-01-18 07:00:00	0.027292	1.151	0	-1.605	0.064	0
2006-01-18 07:30:00	0.0269776	0.53	0	-1.675	0.064	0
2006-01-18 08:00:00	0.0277185	1.336	0	-1.758	0.063	0
2006-01-18 08:30:00	0.0280446	1.251	0.004	-1.833	0.062	0
2006-01-18 09:00:00	0.0282526	0.963	6.854	-1.887	0.061	0
2006-01-18 09:30:00	0.0282245	0.898	104.3	-1.935	0.061	0
2006-01-18 10:00:00	0.0288799	2.113	308.1	-1.977	0.061	0
2006-01-18 10:30:00	0.0293512	2.991	521.2	-1.945	0.061	0
2006-01-18 11:00:00	0.0294338	3.81	720.9	-1.818	0.062	0
2006-01-18 11:30:00	0.029045	4.424	905	-1.604	0.064	0
2006-01-18 12:00:00	0.0288711	4.747	1056	-1.36	0.065	0
2006-01-18 12:30:00	0.0286902	5.05	1193	-1.142	0.066	0
2006-01-18 13:00:00	0.0283292	5.638	1263	-0.96	0.068	0
2006-01-18 13:30:00	0.0277159	6.281	1355	-0.798	0.071	0
2006-01-18 14:00:00	0.0263915	6.686	1389	-0.633	0.077	0
2006-01-18 14:30:00	0.0252922	7.105	1370	-0.443	0.084	0
2006-01-18 15:00:00	0.0245941	7.299	1302	-0.228	0.09	0
2006-01-18 15:30:00	0.0241515	7.589	1157	-0.003	0.097	0
2006-01-18 16:00:00	0.023992	7.623	968	0.227	0.102	0
2006-01-18 16:30:00	0.0239576	7.541	823	0.383	0.106	0
2006-01-18 17:00:00	0.0239231	7.357	661.3	0.473	0.108	0
2006-01-18 17:30:00	0.0239617	7.319	474.5	0.495	0.11	0
2006-01-18 18:00:00	0.0239431	7.298	373.3	0.465	0.11	0
2006-01-18 18:30:00	0.0238328	7.055	267	0.409	0.11	0
2006-01-18 19:00:00	0.0235232	6.286	98.5	0.29	0.11	0
2006-01-18 19:30:00	0.0232178	5.513	15.32	0.106	0.11	0
2006-01-18 20:00:00	0.0232642	5.786	0.223	-0.095	0.109	0
2006-01-18 20:30:00	0.0231008	5.357	0	-0.239	0.109	0
2006-01-18 21:00:00	0.0229355	4.967	0	-0.318	0.108	0
2006-01-18 21:30:00	0.0230803	5.492	0	-0.325	0.106	0
2006-01-18 22:00:00	0.0230993	5.579	0	-0.324	0.104	0
2006-01-18 22:30:00	0.023136	5.644	0	-0.329	0.102	0
2006-01-18 23:00:00	0.0229755	5.153	0	-0.335	0.101	0
2006-01-18 23:30:00	0.0225448	3.952	0	-0.346	0.1	0
2006-01-19	0.0226431	4.076	0	-0.359	0.098	0
2006-01-19 00:30:00	0.0221256	2.693	0.001	-0.37	0.097	0
2006-01-19 01:00:00	0.0222905	2.725	0.002	-0.384	0.095	0
2006-01-19 01:30:00	0.0218886	1.479	0	-0.397	0.094	0
2006-01-19 02:00:00	0.0227403	3.244	0	-0.413	0.092	0
2006-01-19 02:30:00	0.0229848	3.425	0	-0.432	0.09	0
2006-01-19 03:00:00	0.0228703	2.861	0	-0.45	0.089	0
2006-01-19 03:30:00	0.0230231	2.727	0	-0.468	0.087	0
2006-01-19 04:00:00	0.0231275	2.382	0	-0.488	0.085	0
2006-01-19 04:30:00	0.0230888	1.917	0	-0.51	0.084	0
2006-01-19 05:00:00	0.0234926	2.175	0	-0.537	0.082	0
2006-01-19 05:30:00	0.0234243	1.63	0	-0.567	0.081	0
2006-01-19 06:00:00	0.0231829	0.313	0.002	-0.599	0.079	0
2006-01-19 06:30:00	0.0237503	1.19	0	-0.641	0.078	0
2006-01-19 07:00:00	0.0231386	-1.041	0.001	-0.689	0.076	0
2006-01-19 07:30:00	0.0228192	-2.109	0.001	-0.744	0.075	0
2006-01-19 08:00:00	0.0229395	-2.763	0	-0.818	0.073	0
2006-01-19 08:30:00	0.0224499	-4.524	0.032	-0.914	0.071	0
2006-01-19 09:00:00	0.0230745	-4.261	8.24	-1.037	0.069	0
2006-01-19 09:30:00	0.0241681	-2.712	108.1	-1.187	0.068	0
2006-01-19 10:00:00	0.0247846	-1.635	318.7	-1.329	0.068	0
2006-01-19 10:30:00	0.0260653	0.227	522.9	-1.412	0.067	0
2006-01-19 11:00:00	0.0271997	2.546	725.3	-1.374	0.067	0
2006-01-19 11:30:00	0.0280468	4.426	910	-1.225	0.067	0
2006-01-19 12:00:00	0.0282156	5.471	1071	-1.043	0.068	0
2006-01-19 12:30:00	0.0280896	6.595	1203	-0.881	0.07	0
2006-01-19 13:00:00	0.0274896	7.095	1308	-0.752	0.073	0
2006-01-19 13:30:00	0.026677	7.396	1381	-0.641	0.077	0
2006-01-19 14:00:00	0.0256847	7.798	1422	-0.528	0.083	0
2006-01-19 14:30:00	0.0249127	8.54	1432	-0.362	0.091	0
2006-01-19 15:00:00	0.0241826	7.815	677	-0.054	0.097	0
2006-01-19 15:30:00	0.0240639	7.851	779	0.309	0.1	0
2006-01-19 16:00:00	0.0244511	9.11	1090	0.521	0.102	0
2006-01-19 16:30:00	0.0246326	9.61	1158	0.865	0.103	0
2006-01-19 17:00:00	0.0247236	9.95	989	1.23	0.104	0
2006-01-19 17:30:00	0.0245497	9.44	626.3	1.458	0.106	0
2006-01-19 18:00:00	0.0242628	8.56	406.2	1.484	0.107	0
2006-01-19 18:30:00	0.023863	7.513	184.9	1.336	0.107	0
2006-01-19 19:00:00	0.0233794	6.14	72.83	1.037	0.108	0
2006-01-19 19:30:00	0.0230322	5.393	13.43	0.647	0.108	0
2006-01-19 20:00:00	0.0227085	4.468	0.302	0.242	0.108	0
2006-01-19 20:30:00	0.0219508	2.247	0.059	-0.117	0.108	0
2006-01-19 21:00:00	0.0209623	0.33	0.096	-0.427	0.107	0
2006-01-19 21:30:00	0.0208086	0.052	0.029	-0.306	0.106	0
2006-01-19 22:00:00	0.0212379	1.085	0	-0.313	0.105	0
2006-01-19 22:30:00	0.0208773	0.106	0	-0.325	0.103	0
2006-01-19 23:00:00	0.0206287	-0.186	0	-0.337	0.102	0
2006-01-19 23:30:00	0.0201341	-1.149	0.001	-0.35	0.099	0
2006-01-20	0.0198847	-1.734	0.006	-0.368	0.096	0
2006-01-20 00:30:00	0.0197253	-1.788	0.005	-0.393	0.093	0
2006-01-20 01:00:00	0.0197718	-2.883	0	-0.43	0.089	0
2006-01-20 01:30:00	0.020854	-1.531	0	-0.495	0.085	0
2006-01-20 02:00:00	0.0217962	-1.452	0	-0.601	0.082	0
2006-01-20 02:30:00	0.0248342	3.909	0	-0.729	0.078	0
2006-01-20 03:00:00	0.0250222	3.303	0	-0.815	0.076	0
2006-01-20 03:30:00	0.0229325	-1.768	0	-0.841	0.075	0
2006-01-20 04:00:00	0.023301	-1.917	0.004	-0.9	0.073	0
2006-01-20 04:30:00	0.0240034	-0.872	0	-0.998	0.072	0
2006-01-20 05:00:00	0.0236315	-1.556	0	-1.095	0.072	0
2006-01-20 05:30:00	0.0238485	-2.108	0	-1.193	0.07	0
2006-01-20 06:00:00	0.0235914	-3.638	0	-1.299	0.068	0
2006-01-20 06:30:00	0.0228517	-4.864	0.007	-1.423	0.068	0
2006-01-20 07:00:00	0.023426	-4.172	0.001	-1.591	0.067	0
2006-01-20 07:30:00	0.0245777	-3.081	0	-1.783	0.065	0
2006-01-20 08:00:00	0.024205	-4.37	0	-1.943	0.064	0
2006-01-20 08:30:00	0.0246063	-4.328	0.013	-2.096	0.063	0
2006-01-20 09:00:00	0.0254603	-3.424	8.98	-2.242	0.062	0
2006-01-20 09:30:00	0.0261029	-2.907	112	-2.352	0.061	0
2006-01-20 10:00:00	0.0270485	-1.443	322.9	-2.431	0.061	0
2006-01-20 10:30:00	0.0286816	1.387	526.3	-2.425	0.061	0
2006-01-20 11:00:00	0.029057	2.958	727.4	-2.243	0.062	0
2006-01-20 11:30:00	0.0292878	4.131	912	-1.913	0.063	0
2006-01-20 12:00:00	0.0292101	5.469	1072	-1.557	0.065	0
2006-01-20 12:30:00	0.0294835	6.833	1204	-1.251	0.066	0
2006-01-20 13:00:00	0.0294027	8.22	1305	-1.019	0.068	0
2006-01-20 13:30:00	0.0285451	9.1	1375	-0.842	0.072	0
2006-01-20 14:00:00	0.0274001	10.08	1411	-0.698	0.078	0
2006-01-20 14:30:00	0.0261817	10.66	1410	-0.56	0.086	0
2006-01-20 15:00:00	0.0254884	11.19	1381	-0.381	0.094	0
2006-01-20 15:30:00	0.0252643	11.49	1319	-0.065	0.1	0
2006-01-20 16:00:00	0.0251681	11.38	1225	0.464	0.103	0
2006-01-20 16:30:00	0.0252285	11.59	1101	1.007	0.105	0
2006-01-20 17:00:00	0.0251764	11.4	945	1.49	0.106	0
2006-01-20 17:30:00	0.024996	10.92	587.7	1.801	0.106	0
2006-01-20 18:00:00	0.0249049	10.64	520.3	1.818	0.106	0
2006-01-20 18:30:00	0.024807	10.35	435.5	1.69	0.106	0
2006-01-20 19:00:00	0.0243606	9.09	182.9	1.512	0.106	0
2006-01-20 19:30:00	0.0235197	6.696	20.5	1.174	0.106	0
2006-01-20 20:00:00	0.0232624	6	0.413	0.725	0.106	0
2006-01-20 20:30:00	0.0227924	4.726	0.008	0.32	0.106	0
2006-01-20 21:00:00	0.0218026	2.122	0.06	-0.035	0.106	0
2006-01-20 21:30:00	0.0213123	0.966	0.084	-0.397	0.106	0
2006-01-20 22:00:00	0.0211529	0.683	0.013	-0.383	0.104	0
2006-01-20 22:30:00	0.0206579	-0.532	0.001	-0.315	0.103	0
2006-01-20 23:00:00	0.02014	-1.692	0.003	-0.325	0.102	0
2006-01-20 23:30:00	0.0204381	-0.974	0.002	-0.337	0.1	0
2006-01-21	0.0195266	-2.915	0.018	-0.35	0.098	0
2006-01-21 00:30:00	0.0194805	-2.905	0.032	-0.368	0.095	0
2006-01-21 01:00:00	0.0176558	-8.1	0.057	-0.394	0.091	0
2006-01-21 01:30:00	0.0180564	-7.473	0.019	-0.441	0.087	0
2006-01-21 02:00:00	0.0187117	-7.453	0	-0.537	0.082	0
2006-01-21 02:30:00	0.0195845	-7.266	0	-0.694	0.078	0
2006-01-21 03:00:00	0.0193283	-8.66	0	-0.888	0.074	0
2006-01-21 03:30:00	0.0201945	-7.665	0	-1.106	0.072	0
2006-01-21 04:00:00	0.0192943	-10.13	0	-1.336	0.069	0
2006-01-21 04:30:00	0.0194786	-10.4	0	-1.576	0.067	0
2006-01-21 05:00:00	0.0194889	-11.14	0	-1.825	0.065	0
2006-01-21 05:30:00	0.0205505	-9.8	0	-2.079	0.063	0
2006-01-21 06:00:00	0.0215036	-8.83	0	-2.333	0.062	0
2006-01-21 06:30:00	0.0210563	-10.69	0	-2.574	0.061	0
2006-01-21 07:00:00	0.0207099	-11.51	0	-2.812	0.06	0
2006-01-21 07:30:00	0.0206165	-11.61	0	-3.056	0.059	0
2006-01-21 08:00:00	0.0203441	-12.63	0	-3.303	0.058	0
2006-01-21 08:30:00	0.0203915	-12.97	0.017	-3.553	0.057	0
2006-01-21 09:00:00	0.020583	-12.99	9.51	-3.81	0.056	0
2006-01-21 09:30:00	0.0223795	-10.45	110.4	-4.062	0.056	0
2006-01-21 10:00:00	0.0247344	-8.56	313.4	-4.245	0.055	0
2006-01-21 10:30:00	0.0262411	-6.492	512.8	-4.236	0.055	0
2006-01-21 11:00:00	0.0271493	-5.026	704.6	-3.952	0.056	0
2006-01-21 11:30:00	0.028715	-1.691	881	-3.431	0.057	0
2006-01-21 12:00:00	0.0308232	4.001	1024	-2.807	0.059	0
2006-01-21 12:30:00	0.032302	9.26	1146	-2.177	0.061	0
2006-01-21 13:00:00	0.0322389	10.07	1243	-1.671	0.062	0
2006-01-21 13:30:00	0.0312229	10.41	1308	-1.322	0.065	0
2006-01-21 14:00:00	0.0303564	10.91	1340	-1.083	0.068	0
2006-01-21 14:30:00	0.0294259	10.88	1314	-0.9	0.071	0
2006-01-21 15:00:00	0.0279169	10.96	1288	-0.75	0.077	0
2006-01-21 15:30:00	0.026435	11.04	1236	-0.611	0.085	0
2006-01-21 16:00:00	0.0256457	10.96	1115	-0.453	0.091	0
2006-01-21 16:30:00	0.0252141	10.86	971	-0.247	0.096	0
2006-01-21 17:00:00	0.024983	10.59	818	0.035	0.099	0
2006-01-21 17:30:00	0.0248163	10.32	601.6	0.321	0.101	0
2006-01-21 18:00:00	0.0245703	9.72	413.1	0.487	0.103	0
2006-01-21 18:30:00	0.0242803	8.88	225.9	0.532	0.103	0
2006-01-21 19:00:00	0.0238238	7.565	92.9	0.457	0.103	0
2006-01-21 19:30:00	0.0231283	5.592	17.66	0.287	0.103	0
2006-01-21 20:00:00	0.0229403	5.082	0.339	0.054	0.103	0
2006-01-21 20:30:00	0.0229563	5.142	0	-0.151	0.102	0
2006-01-21 21:00:00	0.0227861	4.746	0	-0.3	0.102	0
2006-01-21 21:30:00	0.0225154	3.913	0	-0.368	0.101	0
2006-01-21 22:00:00	0.0221984	2.994	0.001	-0.349	0.1	0
2006-01-21 22:30:00	0.0219024	2.341	0.013	-0.358	0.099	0
2006-01-21 23:00:00	0.0217549	1.657	0.028	-0.371	0.097	0
2006-01-21 23:30:00	0.0219737	1.984	0	-0.384	0.096	0
2006-01-22	0.0219376	1.565	0	-0.395	0.094	0
2006-01-22 00:30:00	0.0219969	1.529	0	-0.406	0.093	0
2006-01-22 01:00:00	0.022183	1.65	0	-0.42	0.091	0
2006-01-22 01:30:00	0.0222791	1.426	0	-0.436	0.089	0
2006-01-22 02:00:00	0.0223421	1.036	0	-0.453	0.087	0
2006-01-22 02:30:00	0.0220633	-0.15	0	-0.476	0.085	0
2006-01-22 03:00:00	0.0225949	0.39	0	-0.503	0.083	0
2006-01-22 03:30:00	0.022769	0.075	0	-0.541	0.081	0
2006-01-22 04:00:00	0.0229184	-0.343	0	-0.587	0.079	0
2006-01-22 04:30:00	0.022853	-1.239	0	-0.641	0.077	0
2006-01-22 05:00:00	0.0226868	-1.971	0	-0.705	0.076	0
2006-01-22 05:30:00	0.0233405	-1.823	0	-0.79	0.073	0
2006-01-22 06:00:00	0.0231513	-2.574	0	-0.898	0.072	0
2006-01-22 06:30:00	0.0233435	-3.058	0.002	-1.03	0.07	0
2006-01-22 07:00:00	0.023256	-3.749	0.001	-1.189	0.069	0
2006-01-22 07:30:00	0.02374	-3.799	0.001	-1.373	0.067	0
2006-01-22 08:00:00	0.0237526	-4.705	0	-1.57	0.065	0
2006-01-22 08:30:00	0.0230067	-6.854	0.058	-1.768	0.063	0
2006-01-22 09:00:00	0.0230885	-7.187	9.58	-2.014	0.062	0
2006-01-22 09:30:00	0.0235937	-7.232	117.3	-2.265	0.061	0
2006-01-22 10:00:00	0.0257604	-4.347	326.2	-2.489	0.06	0
2006-01-22 10:30:00	0.0269494	-2.484	525.9	-2.573	0.06	0
2006-01-22 11:00:00	0.0276013	-1.593	725.4	-2.43	0.06	0
2006-01-22 11:30:00	0.0277916	-0.709	910	-2.109	0.061	0
2006-01-22 12:00:00	0.0275253	0.049	1070	-1.721	0.063	0
2006-01-22 12:30:00	0.0272355	0.8	1204	-1.366	0.065	0
2006-01-22 13:00:00	0.0276085	2.105	1297	-1.101	0.066	0
2006-01-22 13:30:00	0.0265122	2.343	1369	-0.903	0.07	0
2006-01-22 14:00:00	0.025398	3.226	1411	-0.736	0.076	0
2006-01-22 14:30:00	0.023689	3.693	1419	-0.555	0.087	0
2006-01-22 15:00:00	0.0233001	4.276	1425	-0.209	0.094	0
2006-01-22 15:30:00	0.0234776	5.696	976	0.691	0.098	0
2006-01-22 16:00:00	0.0235002	6.077	718.4	1.306	0.1	0
2006-01-22 16:30:00	0.0236855	6.756	512.3	1.558	0.101	0
2006-01-22 17:00:00	0.0236521	6.734	480.5	1.533	0.101	0
2006-01-22 17:30:00	0.0238008	7.186	447.2	1.429	0.101	0
2006-01-22 18:00:00	0.0235464	6.544	219.6	1.365	0.101	0
2006-01-22 18:30:00	0.0233462	6.018	117.2	1.193	0.101	0
2006-01-22 19:00:00	0.0230629	5.255	63.79	0.96	0.101	0
2006-01-22 19:30:00	0.0227262	4.332	7.499	0.707	0.101	0
2006-01-22 20:00:00	0.0225128	3.794	0.146	0.442	0.101	0
2006-01-22 20:30:00	0.0223337	3.335	0.001	0.19	0.101	0
2006-01-22 21:00:00	0.0224079	3.564	0	-0.026	0.101	0
2006-01-22 21:30:00	0.0222397	3.144	0	-0.197	0.101	0
2006-01-22 22:00:00	0.0221343	2.807	0	-0.352	0.101	0
2006-01-22 22:30:00	0.0222977	3.174	0	-0.457	0.1	0
2006-01-22 23:00:00	0.0222675	3.1	0	-0.358	0.1	0
2006-01-22 23:30:00	0.0220925	2.56	0	-0.352	0.099	0
2006-01-23	0.0222407	2.957	0	-0.354	0.099	0
2006-01-23 00:30:00	0.0213453	0.545	0.01	-0.358	0.098	0
2006-01-23 01:00:00	0.0203997	-1.768	0.066	-0.363	0.097	0
2006-01-23 01:30:00	0.0204844	-1.731	0.001	-0.374	0.096	0
2006-01-23 02:00:00	0.0194925	-4.031	0.006	-0.381	0.095	0
2006-01-23 02:30:00	0.0203633	-2.195	0.001	-0.392	0.094	0
2006-01-23 03:00:00	0.0211113	-0.801	0	-0.405	0.092	0
2006-01-23 03:30:00	0.0217626	0.31	0	-0.422	0.09	0
2006-01-23 04:00:00	0.0219682	0.328	0	-0.437	0.088	0
2006-01-23 04:30:00	0.0220211	-0.076	0	-0.458	0.086	0
2006-01-23 05:00:00	0.0221991	-0.248	0	-0.486	0.084	0
2006-01-23 05:30:00	0.0222947	-0.663	0	-0.516	0.082	0
2006-01-23 06:00:00	0.0223934	-0.791	0	-0.551	0.081	0
2006-01-23 06:30:00	0.022657	-0.928	0	-0.593	0.079	0
2006-01-23 07:00:00	0.0229056	-1.151	0	-0.639	0.077	0
2006-01-23 07:30:00	0.0229148	-1.526	0	-0.692	0.076	0
2006-01-23 08:00:00	0.0229454	-2.293	0	-0.751	0.074	0
2006-01-23 08:30:00	0.022254	-4.055	0.052	-0.818	0.073	0
2006-01-23 09:00:00	0.0216584	-5.154	9.98	-0.905	0.073	0
2006-01-23 09:30:00	0.0223061	-4.791	116	-1.028	0.071	0
2006-01-23 10:00:00	0.0243711	-1.862	324.5	-1.172	0.069	0
2006-01-23 10:30:00	0.0257292	0.223	527.3	-1.264	0.068	0
2006-01-23 11:00:00	0.0261534	1.56	730	-1.233	0.069	0
2006-01-23 11:30:00	0.0263923	2.598	917	-1.102	0.07	0
2006-01-23 12:00:00	0.0261494	3.166	1078	-0.944	0.072	0
2006-01-23 12:30:00	0.026592	4.132	1212	-0.806	0.072	0
2006-01-23 13:00:00	0.0263901	4.832	1318	-0.697	0.074	0
2006-01-23 13:30:00	0.0257528	5.426	1387	-0.605	0.078	0
2006-01-23 14:00:00	0.0249066	6.427	1418	-0.518	0.085	0
2006-01-23 14:30:00	0.0243674	7.175	1385	-0.41	0.092	0
2006-01-23 15:00:00	0.0241154	7.404	1383	-0.162	0.097	0
2006-01-23 15:30:00	0.0240437	7.46	1329	0.465	0.099	0
2006-01-23 16:00:00	0.0240245	7.536	1232	1.038	0.1	0
2006-01-23 16:30:00	0.0240385	7.606	1106	1.525	0.1	0
2006-01-23 17:00:00	0.0239519	7.449	949	1.865	0.101	0
2006-01-23 17:30:00	0.0238777	7.3	769.1	2.023	0.101	0
2006-01-23 18:00:00	0.02377	7.044	563.9	2.003	0.101	0
2006-01-23 18:30:00	0.0235854	6.607	347	1.835	0.101	0
2006-01-23 19:00:00	0.023233	5.711	153	1.516	0.101	0
2006-01-23 19:30:00	0.0224537	3.646	25.66	1.079	0.101	0
2006-01-23 20:00:00	0.0218444	2.06	0.728	0.585	0.101	0
2006-01-23 20:30:00	0.0215011	1.231	0.063	0.086	0.101	0
2006-01-23 21:00:00	0.0213694	0.928	0.038	-0.342	0.101	0
2006-01-23 21:30:00	0.0213416	0.794	0	-0.472	0.1	0
2006-01-23 22:00:00	0.0212542	0.498	0	-0.339	0.099	0
2006-01-23 22:30:00	0.0210943	0.038	0	-0.347	0.098	0
2006-01-23 23:00:00	0.021006	-0.182	0	-0.356	0.098	0
2006-01-23 23:30:00	0.0210803	-0.265	0	-0.366	0.096	0
2006-01-24	0.0214606	0.506	0	-0.38	0.095	0
2006-01-24 00:30:00	0.0215473	0.382	0	-0.392	0.093	0
2006-01-24 01:00:00	0.0215191	-0.056	0	-0.404	0.091	0
2006-01-24 01:30:00	0.0215142	-0.485	0	-0.42	0.089	0
2006-01-24 02:00:00	0.0216058	-0.758	0	-0.435	0.087	0
2006-01-24 02:30:00	0.0216754	-1.153	0	-0.458	0.085	0
2006-01-24 03:00:00	0.0218225	-1.124	0	-0.487	0.084	0
2006-01-24 03:30:00	0.0220146	-1.34	0	-0.522	0.082	0
2006-01-24 04:00:00	0.0210671	-4.041	0.003	-0.563	0.08	0
2006-01-24 04:30:00	0.0208702	-5.101	0.002	-0.614	0.078	0
2006-01-24 05:00:00	0.0206235	-5.909	0.002	-0.682	0.077	0
2006-01-24 05:30:00	0.0208565	-6.11	0	-0.773	0.075	0
2006-01-24 06:00:00	0.0208592	-6.798	0	-0.884	0.073	0
2006-01-24 06:30:00	0.0211453	-7.028	0	-1.015	0.071	0
2006-01-24 07:00:00	0.0211266	-7.385	0	-1.158	0.07	0
2006-01-24 07:30:00	0.0213159	-7.84	0	-1.312	0.068	0
2006-01-24 08:00:00	0.0214017	-8.53	0	-1.476	0.066	0
2006-01-24 08:30:00	0.0221962	-7.572	0.017	-1.651	0.065	0
2006-01-24 09:00:00	0.0223507	-7.773	10.24	-1.822	0.064	0
2006-01-24 09:30:00	0.0226934	-7.873	114.9	-1.982	0.063	0
2006-01-24 10:00:00	0.0241692	-6.279	319.9	-2.125	0.062	0
2006-01-24 10:30:00	0.0252237	-4.475	523.3	-2.182	0.062	0
2006-01-24 11:00:00	0.0261908	-2.763	724.3	-2.08	0.062	0
2006-01-24 11:30:00	0.0268439	-0.963	913	-1.836	0.063	0
2006-01-24 12:00:00	0.0266005	-0.272	1079	-1.537	0.065	0
2006-01-24 12:30:00	0.0266382	1.028	1217	-1.262	0.067	0
2006-01-24 13:00:00	0.0264162	1.768	1323	-1.044	0.069	0
2006-01-24 13:30:00	0.02634	2.823	1396	-0.877	0.071	0
2006-01-24 14:00:00	0.025956	3.145	1435	-0.75	0.073	0
2006-01-24 14:30:00	0.0249129	3.245	1438	-0.647	0.078	0
2006-01-24 15:00:00	0.0238894	3.568	1407	-0.552	0.085	0
2006-01-24 15:30:00	0.023293	3.795	1341	-0.444	0.091	0
2006-01-24 16:00:00	0.0230411	3.992	1229	-0.278	0.095	0
2006-01-24 16:30:00	0.0228488	3.923	1108	0.008	0.098	0
2006-01-24 17:00:00	0.0226956	3.717	963	0.321	0.1	0
2006-01-24 17:30:00	0.0225832	3.52	789.5	0.517	0.101	0
2006-01-24 18:00:00	0.0223323	2.901	594.7	0.607	0.101	0
2006-01-24 18:30:00	0.0220376	2.183	390.3	0.559	0.101	0
2006-01-24 19:00:00	0.0216082	1.165	187	0.358	0.101	0
2006-01-24 19:30:00	0.0206015	-1.166	28.01	0.019	0.101	0
2006-01-24 20:00:00	0.0198435	-2.93	0.856	-0.371	0.1	0
2006-01-24 20:30:00	0.0198329	-3.14	0.004	-0.351	0.099	0
2006-01-24 21:00:00	0.019627	-3.672	0	-0.362	0.098	0
2006-01-24 21:30:00	0.019358	-4.435	0	-0.377	0.097	0
2006-01-24 22:00:00	0.019069	-5.246	0	-0.39	0.095	0
2006-01-24 22:30:00	0.0189811	-5.686	0	-0.407	0.093	0
2006-01-24 23:00:00	0.0190126	-6.04	0	-0.43	0.09	0
2006-01-24 23:30:00	0.0192522	-6.29	0	-0.461	0.086	0
[truncated: 16,368 more rows]

## Sheet: 2007nee
date	NEE	Ta	PAR	Tsoil	WC	PP(mm)
[truncated: 17,520 more rows]

[truncated: 2 more sheets: 2008nee, 2009nee]
