# Supplementary material for: Modeling Net Ecosystem Carbon Exchange of Alpine Grasslands with a Satellite-Driven Model
Source: PLoS One. 2015 Apr 7;10(4):e0122486. doi: 10.1371/journal.pone.0122486 (PMC4388705; doi:10.1371/journal.pone.0122486)
Supplement: S2 Dataset — (XLSX) [file pone.0122486.s002.xlsx]

## Sheet: Sheet1
date	NEE	Ta	PAR	Tsoil
2004-01-01	0.0288886	-15.14	0	-5.593
2004-01-01 00:30:00	0.0121456	-15.37	0	-5.639
2004-01-01 01:00:00	0.00907306	-15.58	0	-5.684
2004-01-01 01:30:00	0.00600053	-15.71	0	-5.726
2004-01-01 02:00:00	0.00292801	-16.08	0	-5.765
2004-01-01 02:30:00	0.00147362	-16.69	0	-5.802
2004-01-01 03:00:00	0.00185801	-17.75	0	-5.845
2004-01-01 03:30:00	0.00224239	-18.29	0	-5.893
2004-01-01 04:00:00	0.00262678	-19.48	0	-5.952
2004-01-01 04:30:00	0.00138495	-20.59	0	-6.018
2004-01-01 05:00:00	0.000143113	-20.57	0	-6.096
2004-01-01 05:30:00	0.00795167	-21.3	0	-6.181
2004-01-01 06:00:00	0.00780416	-21.69	0	-6.266
2004-01-01 06:30:00	0.00765537	-21.63	0	-6.353
2004-01-01 07:00:00	0.00750879	-20.83	0	-6.44
2004-01-01 07:30:00	0.00737097	-20.23	0	-6.523
2004-01-01 08:00:00	0.00724163	-20.93	0	-6.602
2004-01-01 08:30:00	2.98e-05	-21.83	2.76	-6.679
2004-01-01 09:00:00	0.00167769	-22.39	33.71	-6.755
2004-01-01 09:30:00	0.00332561	-19.6	115.7	-6.83
2004-01-01 10:00:00	0.00456679	-16.36	239.3	-6.897
2004-01-01 10:30:00	0.00580796	-15.24	374	-6.944
2004-01-01 11:00:00	0.00704913	-14.39	500.7	-6.966
2004-01-01 11:30:00	0.00222415	-13.72	613.4	-6.951
2004-01-01 12:00:00	0.00683906	-13.01	703.8	-6.898
2004-01-01 12:30:00	0.013773	-12.59	770.4	-6.813
2004-01-01 13:00:00	0.0179381	-11.98	811	-6.701
2004-01-01 13:30:00	0.0139773	-11.11	828	-6.564
2004-01-01 14:00:00	0.0100164	-10.66	814	-6.41
2004-01-01 14:30:00	0.00567063	-10.34	774.2	-6.244
2004-01-01 15:00:00	0.00813863	-9.82	709.1	-6.075
2004-01-01 15:30:00	0.00843821	-9.48	621.4	-5.909
2004-01-01 16:00:00	0.00872553	-8.81	515	-5.754
2004-01-01 16:30:00	0.00898955	-8.61	392.5	-5.615
2004-01-01 17:00:00	0.00264736	-8.29	262.2	-5.5
2004-01-01 17:30:00	0.00935832	-8.61	135.3	-5.426
2004-01-01 18:00:00	0.00937816	-10.51	43.67	-5.416
2004-01-01 18:30:00	0.00926555	-18.65	0	-5.473
2004-01-01 19:00:00	0.00903767	-20.1	0	-5.59
2004-01-01 19:30:00	0.00875561	-20.67	0	-5.738
2004-01-01 20:00:00	0.00846202	-19.9	0	-5.896
2004-01-01 20:30:00	0.00817428	-20.08	0	-6.055
2004-01-01 21:00:00	0.00789762	-19	0	-6.212
2004-01-01 21:30:00	0.00763841	-19.71	0	-6.363
2004-01-01 22:00:00	0.00739904	-21.01	0	-6.506
2004-01-01 22:30:00	0.00717035	-21.67	0	-6.646
2004-01-01 23:00:00	0.0069519	-21.16	0	-6.783
2004-01-01 23:30:00	0.00674172	-21.77	0	-6.918
2004-01-02	0.00654402	-21.04	0	-7.048
2004-01-02 00:30:00	0.00635526	-20.89	0	-7.175
2004-01-02 01:00:00	0.0061765	-21.03	0	-7.298
2004-01-02 01:30:00	0.00600872	-21.25	0	-7.416
2004-01-02 02:00:00	0.00585138	-20.69	0	-7.529
2004-01-02 02:30:00	0.00569998	-21.5	0	-7.64
2004-01-02 03:00:00	0.00555959	-21.42	0	-7.745
2004-01-02 03:30:00	0.00542452	-20.99	0	-7.848
2004-01-02 04:00:00	0.00529584	-22.73	0	-7.948
2004-01-02 04:30:00	0.00515457	-22.93	0	-8.06
2004-01-02 05:00:00	0.0050065	-24.02	0	-8.18
2004-01-02 05:30:00	0.00486178	-24.91	0	-8.3
2004-01-02 06:00:00	0.00472036	-25.66	0	-8.42
2004-01-02 06:30:00	0.00459358	-26.43	0	-8.53
2004-01-02 07:00:00	0.00446949	-27.46	0	-8.64
2004-01-02 07:30:00	0.00434805	-27.37	0	-8.75
2004-01-02 08:00:00	0.00423991	-28.11	0	-8.85
2004-01-02 08:30:00	0.00412342	-28.4	2.782	-8.96
2004-01-02 09:00:00	0.00400946	-28.01	34	-9.07
2004-01-02 09:30:00	0.00390803	-20.42	117.3	-9.17
2004-01-02 10:00:00	0.00382835	-16.86	240.5	-9.25
2004-01-02 10:30:00	0.00377921	-16.58	373.3	-9.3
2004-01-02 11:00:00	0.003789	-16.03	499.2	-9.29
2004-01-02 11:30:00	0.003878	-14.67	610.4	-9.2
2004-01-02 12:00:00	0.00405061	-12.83	701.6	-9.03
2004-01-02 12:30:00	0.00429371	-12.5	768.2	-8.8
2004-01-02 13:00:00	0.00459358	-11.79	810	-8.53
2004-01-02 13:30:00	0.00497001	-11.08	826	-8.21
2004-01-02 14:00:00	0.00538308	-10.43	813	-7.88
2004-01-02 14:30:00	0.0058445	-9.98	773.4	-7.534
2004-01-02 15:00:00	0.0063582	-9.23	698.6	-7.173
2004-01-02 15:30:00	0.00689693	-9.65	549	-6.818
2004-01-02 16:00:00	0.00740069	-10.25	468.3	-6.505
2004-01-02 16:30:00	0.00782313	-10.35	309.7	-6.255
2004-01-02 17:00:00	0.00813685	-10.59	211.9	-6.076
2004-01-02 17:30:00	0.00830182	-10.11	132.6	-5.984
2004-01-02 18:00:00	0.00832353	-12.08	36.52	-5.972
2004-01-02 18:30:00	0.00652007	-17.21	0	-6.052
2004-01-02 19:00:00	0.00792025	-16.86	0	-6.199
2004-01-02 19:30:00	0.00762148	-15.87	0	-6.373
2004-01-02 20:00:00	0.00735121	-16.45	0	-6.535
2004-01-02 20:30:00	0.00710924	-18.15	0	-6.684
2004-01-02 21:00:00	0.00686567	-19.97	0	-6.838
2004-01-02 21:30:00	0.00661042	-21.06	0	-7.004
2004-01-02 22:00:00	0.00634498	-22.94	0	-7.182
2004-01-02 22:30:00	0.00607795	-22.15	0	-7.367
2004-01-02 23:00:00	0.00582525	-22.02	0	-7.548
2004-01-02 23:30:00	0.0055981	-21.43	0	-7.716
2004-01-03	0.00540506	-20.19	0	-7.863
2004-01-03 00:30:00	0.00525771	-18.8	0	-7.978
2004-01-03 01:00:00	0.0051421	-18.69	0	-8.07
2004-01-03 01:30:00	0.00505548	-21.4	0	-8.14
2004-01-03 02:00:00	0.00493372	-22.18	0	-8.24
2004-01-03 02:30:00	0.00481428	-22.23	0	-8.34
2004-01-03 03:00:00	0.00469711	-22.78	0	-8.44
2004-01-03 03:30:00	0.00457082	-24.16	0	-8.55
2004-01-03 04:00:00	0.00444721	-23.08	0	-8.66
2004-01-03 04:30:00	0.00431538	-24.58	0	-8.78
2004-01-03 05:00:00	0.00420788	-23.91	0	-8.88
2004-01-03 05:30:00	0.00409209	-22.94	0	-8.99
2004-01-03 06:00:00	0.00397882	-22.83	0	-9.1
2004-01-03 06:30:00	0.003878	-24.19	0	-9.2
2004-01-03 07:00:00	0.00377921	-23.17	0	-9.3
2004-01-03 07:30:00	0.00370162	-23.25	0	-9.38
2004-01-03 08:00:00	0.00361584	-25.09	0	-9.47
2004-01-03 08:30:00	0.00353163	-25.05	2.461	-9.56
2004-01-03 09:00:00	0.00344899	-23.24	31.68	-9.65
2004-01-03 09:30:00	0.00337682	-18.07	108.3	-9.73
2004-01-03 10:00:00	0.00477221	-14.87	227.5	-9.77
2004-01-03 10:30:00	0.00258494	-13.98	357	-9.78
2004-01-03 11:00:00	0.00340374	-12.94	483.6	-9.7
2004-01-03 11:30:00	0.00355953	-11.65	594.6	-9.53
2004-01-03 12:00:00	0.00381848	-11.64	684.9	-9.26
2004-01-03 12:30:00	0.00414441	-10.11	754.6	-8.94
2004-01-03 13:00:00	0.00454815	-9.26	799.2	-8.57
2004-01-03 13:30:00	0.00501871	-8.3	816	-8.17
2004-01-03 14:00:00	0.00555298	-7.735	792.8	-7.75
2004-01-03 14:30:00	0.00614209	-6.968	717.3	-7.322
2004-01-03 15:00:00	0.00675712	-5.925	702.1	-6.908
2004-01-03 15:30:00	0.00736603	-5.658	630.8	-6.526
2004-01-03 16:00:00	0.00794119	-5.064	522.6	-6.187
2004-01-03 16:30:00	0.0084767	-5.684	405.2	-5.888
2004-01-03 17:00:00	0.00890723	-6.456	259.2	-5.658
2004-01-03 17:30:00	0.00920279	-8.07	120.7	-5.505
2004-01-03 18:00:00	0.00926949	-10.31	40.17	-5.471
2004-01-03 18:30:00	0.00907632	-14.7	0	-5.57
2004-01-03 19:00:00	0.0086843	-17.96	0	-5.776
2004-01-03 19:30:00	0.00821185	-18.27	0	-6.034
2004-01-03 20:00:00	0.00774917	-18.25	0	-6.298
2004-01-03 20:30:00	0.00732493	-18.72	0	-6.551
2004-01-03 21:00:00	0.00694246	-19.61	0	-6.789
2004-01-03 21:30:00	0.00659529	-18.57	0	-7.014
2004-01-03 22:00:00	0.00629086	-18.06	0	-7.219
2004-01-03 22:30:00	0.00603549	-19.11	0	-7.397
2004-01-03 23:00:00	0.0058129	-19.11	0	-7.557
2004-01-03 23:30:00	0.00560476	-18.87	0	-7.711
2004-01-04	0.00541543	-19.9	0	-7.855
2004-01-04 00:30:00	0.00523367	-19.19	0	-7.997
2004-01-04 01:00:00	0.00506779	-19.48	0	-8.13
2004-01-04 01:30:00	0.00490965	-20.39	0	-8.26
2004-01-04 02:00:00	0.00475541	-20.87	0	-8.39
2004-01-04 02:30:00	0.00459358	-21.78	0	-8.53
2004-01-04 03:00:00	0.00443611	-21.26	0	-8.67
2004-01-04 03:30:00	0.00429371	-21.29	0	-8.8
2004-01-04 04:00:00	0.00414441	-21.82	0	-8.94
2004-01-04 04:30:00	0.00401972	-20.29	0	-9.06
2004-01-04 05:00:00	0.003898	-21.55	0	-9.18
2004-01-04 05:30:00	0.003789	-21.87	0	-9.29
2004-01-04 06:00:00	0.00369201	-22.67	0	-9.39
2004-01-04 06:30:00	0.00358759	-21.75	0	-9.5
2004-01-04 07:00:00	0.00347637	-22.11	0	-9.62
2004-01-04 07:30:00	0.00338578	-20.89	0	-9.72
2004-01-04 08:00:00	0.00330585	-20.1	0	-9.81
2004-01-04 08:30:00	0.00323608	-20.78	2.549	-9.89
2004-01-04 09:00:00	0.00493805	-21.61	30.96	-9.97
2004-01-04 09:30:00	0.00310839	-17.63	104.3	-10.04
2004-01-04 10:00:00	0.00306673	-12.16	227	-10.09
2004-01-04 10:30:00	0.00307502	-12	360.2	-10.08
2004-01-04 11:00:00	0.00317598	-11.6	487.3	-9.96
2004-01-04 11:30:00	0.00338578	-10.94	599.2	-9.72
2004-01-04 12:00:00	0.00371125	-10.13	688.9	-9.37
2004-01-04 12:30:00	0.0148406	-8.83	755.8	-8.98
2004-01-04 13:00:00	0.00459358	-7.713	804	-8.53
2004-01-04 13:30:00	0.00516706	-6.485	822	-8.05
2004-01-04 14:00:00	0.00583349	-5.866	810	-7.542
2004-01-04 14:30:00	0.00656509	-5.127	768.1	-7.034
2004-01-04 15:00:00	0.0160417	-4.913	703.6	-6.552
2004-01-04 15:30:00	0.00808892	-3.632	621.2	-6.103
2004-01-04 16:00:00	0.00881791	-3.613	515.7	-5.705
2004-01-04 16:30:00	0.00944782	-4.009	385.6	-5.381
2004-01-04 17:00:00	0.00998404	-4.514	247.9	-5.118
2004-01-04 17:30:00	0.00168707	-6.184	126.5	-4.938
2004-01-04 18:00:00	0.00109408	-8.51	43.8	-4.886
2004-01-04 18:30:00	0.0102427	-12.63	0	-4.995
2004-01-04 19:00:00	0.00970596	-16.2	0	-5.253
2004-01-04 19:30:00	0.00905891	-17.55	0	-5.579
2004-01-04 20:00:00	0.00843821	-15.32	0	-5.909
2004-01-04 20:30:00	0.00789589	-15.3	0	-6.213
2004-01-04 21:00:00	0.00742553	-16.54	0	-6.49
2004-01-04 21:30:00	0.00699138	-17.86	0	-6.758
2004-01-04 22:00:00	0.00659075	-16.99	0	-7.017
2004-01-04 22:30:00	0.00623565	-16.36	0	-7.257
2004-01-04 23:00:00	0.00591921	-17.54	0	-7.48
2004-01-04 23:30:00	0.00567034	-15.87	0	-7.662
2004-01-05	0.00551472	-13.71	0	-7.779
2004-01-05 00:30:00	0.00544663	-12.7	0	-7.831
2004-01-05 01:00:00	0.00541673	-12.55	0	-7.854
2004-01-05 01:30:00	0.00540506	-12.5	0	-7.863
2004-01-05 02:00:00	0.00538824	-12.3	0	-7.876
2004-01-05 02:30:00	0.00536889	-12.5	0	-7.891
2004-01-05 03:00:00	0.00534574	-13.12	0	-7.909
2004-01-05 03:30:00	0.00530732	-12.38	0	-7.939
2004-01-05 04:00:00	0.00527421	-12.77	0	-7.965
2004-01-05 04:30:00	0.00524378	-13.76	0	-7.989
2004-01-05 05:00:00	0.00519212	-15.06	0	-8.03
2004-01-05 05:30:00	0.00511724	-14.68	0	-8.09
2004-01-05 06:00:00	0.00505548	-14.48	0	-8.14
2004-01-05 06:30:00	0.00499431	-16.14	0	-8.19
2004-01-05 07:00:00	0.00488567	-19.1	0	-8.28
2004-01-05 07:30:00	0.00472036	-17.32	0	-8.42
2004-01-05 08:00:00	0.00458219	-16.03	0	-8.54
2004-01-05 08:30:00	0.000780755	-14.6	1.75	-8.6
2004-01-05 09:00:00	0.0045143	-13.63	25.59	-8.6
2004-01-05 09:30:00	0.00452556	-14.04	103.8	-8.59
2004-01-05 10:00:00	0.00448066	-10.99	222.4	-8.63
2004-01-05 10:30:00	0.00445834	-9.67	348.8	-8.65
2004-01-05 11:00:00	0.00455947	-8.7	483.2	-8.56
2004-01-05 11:30:00	0.00482612	-7.851	517.7	-8.33
2004-01-05 12:00:00	0.00521727	-7.827	568.9	-8.01
2004-01-05 12:30:00	0.00563948	-6.361	644.7	-7.685
2004-01-05 13:00:00	0.00618945	-5.119	799.3	-7.289
2004-01-05 13:30:00	0.00683763	-4.302	823	-6.856
2004-01-05 14:00:00	0.00757254	-3.82	867	-6.402
2004-01-05 14:30:00	0.00579338	-3.146	818	-5.955
2004-01-05 15:00:00	0.0214526	-3.048	738	-5.517
2004-01-05 15:30:00	0.0114618	-3.48	611.9	-5.131
2004-01-05 16:00:00	0.00147103	-4.723	509.9	-4.833
2004-01-05 16:30:00	0.00905686	-4.813	449.3	-4.608
2004-01-05 17:00:00	0.0114555	-4.548	254.8	-4.448
2004-01-05 17:30:00	0.0116604	-6.128	115.3	-4.36
2004-01-05 18:00:00	0.0116323	-9.26	26.8	-4.372
2004-01-05 18:30:00	0.0112693	-10.63	0	-4.529
2004-01-05 19:00:00	0.0107577	-12.09	0	-4.757
2004-01-05 19:30:00	0.0102321	-12.23	0	-5
2004-01-05 20:00:00	0.00971411	-15.08	0	-5.249
2004-01-05 20:30:00	0.00915204	-16.36	0	-5.531
2004-01-05 21:00:00	0.00859671	-16.78	0	-5.823
2004-01-05 21:30:00	0.00805709	-15.2	0	-6.121
2004-01-05 22:00:00	0.00759614	-16.9	0	-6.388
2004-01-05 22:30:00	0.0071752	-17.07	0	-6.643
2004-01-05 23:00:00	0.00677564	-15.23	0	-6.896
2004-01-05 23:30:00	0.00642906	-16.15	0	-7.125
2004-01-06	0.00611067	-16.96	0	-7.344
2004-01-06 00:30:00	0.00581702	-16.1	0	-7.554
2004-01-06 01:00:00	0.00555562	-15.74	0	-7.748
2004-01-06 01:30:00	0.00532394	-15.11	0	-7.926
2004-01-06 02:00:00	0.00512966	-14.45	0	-8.08
2004-01-06 02:30:00	0.00495789	-15.3	0	-8.22
2004-01-06 03:00:00	0.00477889	-13.9	0	-8.37
2004-01-06 03:30:00	0.00462789	-13.25	0	-8.5
2004-01-06 04:00:00	0.00450307	-14.29	0	-8.61
2004-01-06 04:30:00	0.00438091	-15.53	0	-8.72
2004-01-06 05:00:00	0.00423991	-15.39	0	-8.85
2004-01-06 05:30:00	0.00407131	-16.04	0	-9.01
2004-01-06 06:00:00	0.00390803	-16.43	0	-9.17
2004-01-06 06:30:00	0.00376944	-16.75	0	-9.31
2004-01-06 07:00:00	0.00365376	-16.57	0	-9.43
2004-01-06 07:30:00	0.00355021	-17.77	0	-9.54
2004-01-06 08:00:00	0.0034399	-18.94	0	-9.66
2004-01-06 08:30:00	0.00332349	-20.49	2.657	-9.79
2004-01-06 09:00:00	0.00357653	-19.62	33.15	-9.93
2004-01-06 09:30:00	0.00310002	-14.84	114.3	-10.05
2004-01-06 10:00:00	0.00304194	-11.52	234.8	-10.12
2004-01-06 10:30:00	0.00305019	-9.42	364.7	-10.11
2004-01-06 11:00:00	0.00315897	-8.55	490	-9.98
2004-01-06 11:30:00	0.00340374	-7.064	603.3	-9.7
2004-01-06 12:00:00	0.00379881	-7.14	690.5	-9.28
2004-01-06 12:30:00	0.00430453	-6.32	761.5	-8.79
2004-01-06 13:00:00	0.0049458	-5.572	883	-8.23
2004-01-06 13:30:00	0.00573788	-4.924	856	-7.612
2004-01-06 14:00:00	0.00665448	-4.038	885	-6.975
2004-01-06 14:30:00	0.0076418	-3.362	789.8	-6.361
2004-01-06 15:00:00	0.000520934	-3.103	714.3	-5.804
2004-01-06 15:30:00	0.00896512	-3.149	599.4	-5.33
2004-01-06 16:00:00	0.00542851	-2.941	507.1	-4.939
2004-01-06 16:30:00	0.000122864	-3.05	400.1	-4.624
2004-01-06 17:00:00	0.0168165	-3.316	285.7	-4.397
2004-01-06 17:30:00	0.00661649	-4.295	126.7	-4.249
2004-01-06 18:00:00	0.0119371	-7.517	40.63	-4.243
2004-01-06 18:30:00	0.0115762	-12.79	0	-4.396
2004-01-06 19:00:00	0.0109843	-13.6	0	-4.655
2004-01-06 19:30:00	0.0103279	-15.23	0	-4.955
2004-01-06 20:00:00	0.0096917	-13.93	0	-5.26
2004-01-06 20:30:00	0.00913064	-13.26	0	-5.542
2004-01-06 21:00:00	0.00864322	-13.38	0	-5.798
2004-01-06 21:30:00	0.00821006	-13.19	0	-6.035
2004-01-06 22:00:00	0.00783004	-12.04	0	-6.251
2004-01-06 22:30:00	0.00747706	-13.88	0	-6.459
2004-01-06 23:00:00	0.0071639	-14.63	0	-6.65
2004-01-06 23:30:00	0.00689067	-14.98	0	-6.822
2004-01-07	0.0066074	-17.21	0	-7.006
2004-01-07 00:30:00	0.00629523	-18.75	0	-7.216
2004-01-07 01:00:00	0.00595684	-19.86	0	-7.453
2004-01-07 01:30:00	0.00563145	-19.36	0	-7.691
2004-01-07 02:00:00	0.0053265	-19.77	0	-7.924
2004-01-07 02:30:00	0.00505548	-19.7	0	-8.14
2004-01-07 03:00:00	0.00483798	-17.99	0	-8.32
2004-01-07 03:30:00	0.00467394	-17	0	-8.46
2004-01-07 04:00:00	0.00457082	-16.5	0	-8.55
2004-01-07 04:30:00	0.00449185	-16.44	0	-8.62
2004-01-07 05:00:00	0.00440292	-18.37	0	-8.7
2004-01-07 05:30:00	0.00426137	-19.66	0	-8.83
2004-01-07 06:00:00	0.00409209	-20.16	0	-8.99
2004-01-07 06:30:00	0.00392815	-19.55	0	-9.15
2004-01-07 07:00:00	0.00375969	-20.35	0	-9.32
2004-01-07 07:30:00	0.0036064	-21.54	0	-9.48
2004-01-07 08:00:00	0.0034581	-21.68	0	-9.64
2004-01-07 08:30:00	0.00331466	-21.04	2.106	-9.8
2004-01-07 09:00:00	0.00319306	-20.59	22.22	-9.94
2004-01-07 09:30:00	0.00310002	-19.12	57.97	-10.05
2004-01-07 10:00:00	0.00304194	-15.24	136.7	-10.12
2004-01-07 10:30:00	0.000250146	-11.03	371.2	-10.13
2004-01-07 11:00:00	0.00290671	-10.54	460.8	-9.94
2004-01-07 11:30:00	0.00556327	-9.28	580.9	-9.66
2004-01-07 12:00:00	0.00379881	-8.39	672.7	-9.28
2004-01-07 12:30:00	0.00427213	-7.56	747.5	-8.82
2004-01-07 13:00:00	0.00490965	-6.802	760.9	-8.26
2004-01-07 13:30:00	0.00567438	-5.957	847	-7.659
2004-01-07 14:00:00	0.00651401	-5.128	810	-7.068
2004-01-07 14:30:00	0.007404	-4.908	760.4	-6.503
2004-01-07 15:00:00	0.00828196	-3.967	694.3	-5.995
2004-01-07 15:30:00	0.00912092	-3.884	609.3	-5.547
2004-01-07 16:00:00	0.0099093	-3.041	511.1	-5.154
2004-01-07 16:30:00	0.0106064	-3.114	391.5	-4.826
2004-01-07 17:00:00	0.0111465	-3.741	263	-4.583
2004-01-07 17:30:00	0.0114647	-4.809	139.7	-4.444
2004-01-07 18:00:00	0.0246374	-6.375	47.95	-4.448
2004-01-07 18:30:00	0.011108	-11.04	0	-4.6
2004-01-07 19:00:00	0.0105259	-13.78	0	-4.863
2004-01-07 19:30:00	0.00987209	-12.31	0	-5.172
2004-01-07 20:00:00	0.00928523	-11.14	0	-5.463
2004-01-07 20:30:00	0.00879522	-10.01	0	-5.717
2004-01-07 21:00:00	0.00839073	-9.52	0	-5.935
2004-01-07 21:30:00	0.00803415	-11.07	0	-6.134
2004-01-07 22:00:00	0.00768257	-13.03	0	-6.337
2004-01-07 22:30:00	0.00731673	-12.13	0	-6.556
2004-01-07 23:00:00	0.00697715	-13.1	0	-6.767
2004-01-07 23:30:00	0.00666209	-13.29	0	-6.97
2004-01-08	0.00636555	-14.23	0	-7.168
2004-01-08 00:30:00	0.00607937	-13.14	0	-7.366
2004-01-08 01:00:00	0.00582388	-12.71	0	-7.549
2004-01-08 01:30:00	0.00558613	-14.4	0	-7.725
2004-01-08 02:00:00	0.00535216	-16.35	0	-7.904
2004-01-08 02:30:00	0.0051421	-15.55	0	-8.07
2004-01-08 03:00:00	0.00499431	-14.94	0	-8.19
2004-01-08 03:30:00	0.00483798	-16.59	0	-8.32
2004-01-08 04:00:00	0.00467394	-16.36	0	-8.46
2004-01-08 04:30:00	0.00453684	-15.41	0	-8.58
2004-01-08 05:00:00	0.00443611	-18.08	0	-8.67
2004-01-08 05:30:00	0.00427213	-18.21	0	-8.82
2004-01-08 06:00:00	0.00409209	-17.58	0	-8.99
2004-01-08 06:30:00	0.00392815	-17.23	0	-9.15
2004-01-08 07:00:00	0.00377921	-17.43	0	-9.3
2004-01-08 07:30:00	0.000423998	-17.58	0	-9.45
2004-01-08 08:00:00	0.00349471	-18.18	0	-9.6
2004-01-08 08:30:00	0.00335007	-18.18	2.664	-9.76
2004-01-08 09:00:00	0.00323608	-16.03	32.76	-9.89
2004-01-08 09:30:00	0.0031505	-12.83	114.7	-9.99
2004-01-08 10:00:00	0.00309167	-10.41	234.8	-10.06
2004-01-08 10:30:00	0.00307502	-8.93	367.7	-10.08
2004-01-08 11:00:00	0.00316747	-7.929	494.8	-9.97
2004-01-08 11:30:00	0.00778306	-5.787	607.2	-9.7
2004-01-08 12:00:00	0.003789	-5.234	698.2	-9.29
2004-01-08 12:30:00	0.00429371	-5.011	767.9	-8.8
2004-01-08 13:00:00	0.00492168	-4.474	813	-8.25
2004-01-08 13:30:00	0.00568245	-3.924	832	-7.653
2004-01-08 14:00:00	0.00648858	-3.237	819	-7.085
2004-01-08 14:30:00	0.0072889	-3.03	782.1	-6.573
2004-01-08 15:00:00	0.00808184	-2.051	720.1	-6.107
2004-01-08 15:30:00	0.00239589	-1.886	642.3	-5.682
2004-01-08 16:00:00	0.00958631	-2.245	482.4	-5.312
2004-01-08 16:30:00	0.0101876	-1.797	506.6	-5.021
2004-01-08 17:00:00	0.0107908	-2.999	258.9	-4.742
2004-01-08 17:30:00	0.000393515	-2.743	204.8	-4.55
2004-01-08 18:00:00	0.00124049	-3.72	68.7	-4.476
2004-01-08 18:30:00	0.00208747	-5.948	0	-4.487
2004-01-08 19:00:00	0.0014044	-6.992	0	-4.588
2004-01-08 19:30:00	0.000721325	-6.161	0	-4.733
2004-01-08 20:00:00	0.0104502	-7.395	0	-4.898
2004-01-08 20:30:00	0.0100028	-9.79	0	-5.109
2004-01-08 21:00:00	0.0094898	-11.51	0	-5.36
2004-01-08 21:30:00	0.00895885	-13.67	0	-5.631
2004-01-08 22:00:00	0.0084437	-14.91	0	-5.906
2004-01-08 22:30:00	0.00795167	-14.65	0	-6.181
2004-01-08 23:00:00	0.00749208	-13.59	0	-6.45
2004-01-08 23:30:00	0.00708842	-12.71	0	-6.697
2004-01-09	0.00674326	-13.85	0	-6.917
2004-01-09 00:30:00	0.00641869	-13.2	0	-7.132
2004-01-09 01:00:00	0.00612208	-13.92	0	-7.336
2004-01-09 01:30:00	0.0058445	-15.19	0	-7.534
2004-01-09 02:00:00	0.00556754	-16.87	0	-7.739
2004-01-09 02:30:00	0.00528692	-17.95	0	-7.955
2004-01-09 03:00:00	0.00501871	-19.25	0	-8.17
2004-01-09 03:30:00	0.00475541	-19.45	0	-8.39
2004-01-09 04:00:00	0.00450307	-19.61	0	-8.61
2004-01-09 04:30:00	0.00427213	-19.98	0	-8.82
2004-01-09 05:00:00	0.00406095	-20.7	0	-9.02
2004-01-09 05:30:00	0.00385808	-21.61	0	-9.22
2004-01-09 06:00:00	0.0036633	-21.25	0	-9.42
2004-01-09 06:30:00	0.00349471	-21.43	0	-9.6
2004-01-09 07:00:00	0.00334119	-21.88	0	-9.77
2004-01-09 07:30:00	0.00318451	-22.81	0	-9.95
2004-01-09 08:00:00	0.00303372	-23.18	0	-10.13
2004-01-09 08:30:00	0.00289656	-22.89	2.287	-10.3
2004-01-09 09:00:00	0.00277968	-20.42	34.36	-10.45
2004-01-09 09:30:00	0.00965296	-16.75	139.7	-10.55
2004-01-09 10:00:00	0.015048	-12.15	216.9	-10.54
2004-01-09 10:30:00	0.020443	-11.22	260	-10.37
2004-01-09 11:00:00	0.025838	-10.03	353.3	-10.09
2004-01-09 11:30:00	0.0143712	-11.75	268	-9.76
2004-01-09 12:00:00	0.00361584	-11.19	365.6	-9.47
2004-01-09 12:30:00	0.00393824	-9.48	536.3	-9.14
2004-01-09 13:00:00	0.00440292	-7.839	531.3	-8.7
2004-01-09 13:30:00	0.00498215	-6.489	816	-8.2
2004-01-09 14:00:00	0.00567438	-4.894	627.4	-7.659
2004-01-09 14:30:00	0.00644836	-4.223	636.8	-7.112
2004-01-09 15:00:00	0.00719783	-4.22	796.4	-6.629
2004-01-09 15:30:00	0.00798143	-3.471	658.9	-6.164
2004-01-09 16:00:00	0.0087575	-3.333	449.8	-5.737
2004-01-09 16:30:00	0.00939205	-3.663	334	-5.409
2004-01-09 17:00:00	0.00982675	-4.334	179.1	-5.194
2004-01-09 17:30:00	0.0100299	-4.793	94.5	-5.096
2004-01-09 18:00:00	0.0100278	-4.949	47.08	-5.097
2004-01-09 18:30:00	0.00987209	-6.45	0	-5.172
2004-01-09 19:00:00	0.00953796	-13.67	0	-5.336
2004-01-09 19:30:00	0.00894736	-15.51	0	-5.637
2004-01-09 20:00:00	0.00834347	-14.31	0	-5.961
2004-01-09 20:30:00	0.00783695	-9.87	0	-6.247
2004-01-09 21:00:00	0.00748707	-8.54	0	-6.453
2004-01-09 21:30:00	5.35e-05	-8.86	0	-6.605
2004-01-09 22:00:00	0.0101206	-9.43	0	-6.759
2004-01-09 22:30:00	0.00670182	-11.45	0	-6.944
2004-01-09 23:00:00	0.00635673	-12.25	0	-7.174
2004-01-09 23:30:00	0.0060228	-13.69	0	-7.406
2004-01-10	0.00570944	-16.12	0	-7.633
2004-01-10 00:30:00	0.00540247	-17.41	0	-7.865
2004-01-10 01:00:00	0.00510484	-19	0	-8.1
2004-01-10 01:30:00	0.00481428	-19.45	0	-8.34
2004-01-10 02:00:00	0.00457082	-20.43	0	-8.55
2004-01-10 02:30:00	0.00433713	-19.53	0	-8.76
2004-01-10 03:00:00	0.00412342	-20.29	0	-8.96
2004-01-10 03:30:00	0.00392815	-21.45	0	-9.15
2004-01-10 04:00:00	0.00374996	-21.38	0	-9.33
2004-01-10 04:30:00	0.00357822	-21.16	0	-9.51
2004-01-10 05:00:00	0.00343084	-20.98	0	-9.67
2004-01-10 05:30:00	0.0032883	-20.96	0	-9.83
2004-01-10 06:00:00	0.0031505	-20.18	0	-9.99
2004-01-10 06:30:00	0.00302551	-20.65	0	-10.14
2004-01-10 07:00:00	0.0029204	-20.29	0	-10.27
2004-01-10 07:30:00	0.00282598	-20.58	0	-10.39
2004-01-10 08:00:00	0.002734	-20.76	0	-10.51
2004-01-10 08:30:00	0.00283114	-19.75	2.493	-10.62
2004-01-10 09:00:00	0.00519295	-16.79	32.65	-10.72
2004-01-10 09:30:00	0.00755476	-14.27	121.1	-10.74
2004-01-10 10:00:00	0.00257878	-12.55	238.8	-10.72
2004-01-10 10:30:00	0.00262239	-11.1	344.7	-10.66
2004-01-10 11:00:00	0.00275676	-10.21	425.2	-10.48
2004-01-10 11:30:00	0.00298473	-9.11	556.7	-10.19
2004-01-10 12:00:00	0.00333233	-7.616	713	-9.78
2004-01-10 12:30:00	0.003789	-6.046	780.3	-9.29
2004-01-10 13:00:00	0.00441396	-4.639	815	-8.69
2004-01-10 13:30:00	0.0051421	-4.333	830	-8.07
2004-01-10 14:00:00	0.00592199	-4.5	751.9	-7.478
2004-01-10 14:30:00	0.00674326	-4.243	641.9	-6.917
2004-01-10 15:00:00	0.00130837	-5.277	285.7	-6.446
2004-01-10 15:30:00	0.000701545	-6.325	230.5	-6.171
2004-01-10 16:00:00	9.47e-05	-6.163	288.3	-6.045
2004-01-10 16:30:00	0.0153821	-6.543	140.5	-5.903
2004-01-10 17:00:00	0.00896021	-7.678	115.1	-5.832
2004-01-10 17:30:00	0.00779853	-8.14	95.5	-5.853
2004-01-10 18:00:00	0.00229578	-8.43	18.11	-5.908
2004-01-10 18:30:00	0.00828016	-8.83	0	-5.996
2004-01-10 19:00:00	0.00810132	-9.36	0	-6.096
2004-01-10 19:30:00	0.00791851	-9.57	0	-6.2
2004-01-10 20:00:00	0.00777319	-10.01	0	-6.284
2004-01-10 20:30:00	0.00760965	-14.48	0	-6.38
2004-01-10 21:00:00	0.00733806	-14.37	0	-6.543
2004-01-10 21:30:00	0.00707723	-12.91	0	-6.704
2004-01-10 22:00:00	0.0068766	-13.12	0	-6.831
2004-01-10 22:30:00	0.00669569	-12.95	0	-6.948
2004-01-10 23:00:00	0.00077949	-13.75	0	-7.062
2004-01-10 23:30:00	0.00633765	-14.31	0	-7.187
2004-01-11	0.0061235	-15.19	0	-7.335
2004-01-11 00:30:00	0.00589838	-15.11	0	-7.495
2004-01-11 01:00:00	0.00399623	-13.88	0	-7.637
2004-01-11 01:30:00	0.000822047	-14.9	0	-7.739
2004-01-11 02:00:00	0.000441521	-16.2	0	-7.844
2004-01-11 02:30:00	6.1e-05	-16.29	0	-7.985
2004-01-11 03:00:00	0.00506779	-18.5	0	-8.13
2004-01-11 03:30:00	0.00486178	-19.06	0	-8.3
2004-01-11 04:00:00	0.0046624	-20.96	0	-8.47
2004-01-11 04:30:00	0.00445834	-21.33	0	-8.65
2004-01-11 05:00:00	0.00426137	-21.83	0	-8.83
2004-01-11 05:30:00	0.00407131	-20.96	0	-9.01
2004-01-11 06:00:00	0.003898	-19.38	0	-9.18
2004-01-11 06:30:00	0.00374996	-19.34	0	-9.33
2004-01-11 07:00:00	0.00359699	-21.84	0	-9.49
2004-01-11 07:30:00	0.00344899	-21.83	0	-9.65
2004-01-11 08:00:00	0.00331466	-21.08	0	-9.8
2004-01-11 08:30:00	0.0327369	-21.24	2.418	-9.93
2004-01-11 09:00:00	0.0330485	-22.27	27.55	-10.06
2004-01-11 09:30:00	0.00300099	-17.12	101.7	-10.17
2004-01-11 10:00:00	0.00295243	-12.02	204.3	-10.23
2004-01-11 10:30:00	0.00295243	-12.35	361.9	-10.23
2004-01-11 11:00:00	0.0270441	-11.25	497.7	-10.14
2004-01-11 11:30:00	0.00320163	-10.47	618	-9.93
2004-01-11 12:00:00	0.00347637	-9.92	710.6	-9.62
2004-01-11 12:30:00	0.00384815	-8.84	836	-9.23
2004-01-11 13:00:00	0.00434805	-8.04	686.7	-8.75
2004-01-11 13:30:00	0.00499431	-7.863	431.7	-8.19
2004-01-11 14:00:00	0.00157317	-7.782	359.2	-7.746
2004-01-11 14:30:00	0.0143247	-7.356	429.7	-7.441
2004-01-11 15:00:00	0.00779896	-7.091	377.9	-7.179
2004-01-11 15:30:00	0.00127322	-7.13	249.2	-6.946
2004-01-11 16:00:00	0.000647291	-6.658	238.4	-6.821
2004-01-11 16:30:00	2.14e-05	-6.576	274.8	-6.766
2004-01-11 17:00:00	0.00140237	-6.642	218.4	-6.723
2004-01-11 17:30:00	0.00392561	-7.667	102.1	-6.702
2004-01-11 18:00:00	0.000515558	-8.64	46.22	-6.733
2004-01-11 18:30:00	0.00417651	-9.46	0	-6.84
2004-01-11 19:00:00	0.00783745	-10.33	0	-6.981
2004-01-11 19:30:00	0.00641277	-13.22	0	-7.136
2004-01-11 20:00:00	0.00608932	-12.44	0	-7.359
2004-01-11 20:30:00	0.00579237	-11.27	0	-7.572
2004-01-11 21:00:00	0.00279495	-10.97	0	-7.725
2004-01-11 21:30:00	0.00542062	-13.6	0	-7.851
2004-01-11 22:00:00	0.00519212	-14.73	0	-8.03
2004-01-11 22:30:00	0.00493372	-16.08	0	-8.24
2004-01-11 23:00:00	0.00468551	-16.44	0	-8.45
2004-01-11 23:30:00	0.00446949	-16.79	0	-8.64
2004-01-12	0.00426137	-17.06	0	-8.83
2004-01-12 00:30:00	0.000678261	-17.67	0	-9
2004-01-12 01:00:00	0.003898	-17.59	0	-9.18
2004-01-12 01:30:00	0.00373056	-18.55	0	-9.35
2004-01-12 02:00:00	0.00356886	-19.91	0	-9.52
2004-01-12 02:30:00	0.00340374	-20.07	0	-9.7
2004-01-12 03:00:00	0.00324473	-20.41	0	-9.88
2004-01-12 03:30:00	0.00310002	-20.27	0	-10.05
2004-01-12 04:00:00	0.00296048	-22.05	0	-10.22
2004-01-12 04:30:00	0.00281822	-21.44	0	-10.4
2004-01-12 05:00:00	0.00184708	-21.75	0	-10.57
2004-01-12 05:30:00	0.00257157	-21.66	0	-10.73
2004-01-12 06:00:00	0.00245835	-22.83	0	-10.89
2004-01-12 06:30:00	0.00234245	-23.89	0	-11.06
2004-01-12 07:00:00	0.00223741	-23.59	0	-11.22
2004-01-12 07:30:00	0.00213617	-22.38	0	-11.38
2004-01-12 08:00:00	0.00205062	-23.18	0	-11.52
2004-01-12 08:30:00	0.00196785	-21.73	2.829	-11.66
2004-01-12 09:00:00	0.00189905	-20.5	34.15	-11.78
2004-01-12 09:30:00	0.00184874	-16.24	123.1	-11.87
2004-01-12 10:00:00	0.00431232	-12.6	248	-11.89
2004-01-12 10:30:00	0.00405165	-10.57	384.5	-11.81
2004-01-12 11:00:00	0.00860985	-9.39	513.6	-11.64
2004-01-12 11:30:00	0.0075675	-8.18	628.7	-11.36
2004-01-12 12:00:00	0.00241009	-6.741	723.8	-10.96
2004-01-12 12:30:00	0.00280275	-6.795	792.1	-10.42
2004-01-12 13:00:00	0.00333233	-5.715	839	-9.78
2004-01-12 13:30:00	0.00395849	-4.907	859	-9.12
2004-01-12 14:00:00	0.00463937	-4.785	850	-8.49
2004-01-12 14:30:00	0.00538824	-4.459	811	-7.876
2004-01-12 15:00:00	0.00618945	-3.71	749.3	-7.289
2004-01-12 15:30:00	0.00698189	-3.067	666	-6.764
2004-01-12 16:00:00	0.00276513	-2.795	549.6	-6.308
2004-01-12 16:30:00	0.0220863	-2.224	439.6	-5.946
2004-01-12 17:00:00	0.0683003	-2.221	308.8	-5.684
2004-01-12 17:30:00	0.00143378	-2.818	166.9	-5.529
2004-01-12 18:00:00	0.00199888	-4.393	56.69	-5.535
2004-01-12 18:30:00	0.00880656	-8.71	0	-5.711
2004-01-12 19:00:00	0.00824775	-15.04	0	-6.014
2004-01-12 19:30:00	0.00766047	-15.12	0	-6.35
2004-01-12 20:00:00	0.00712046	-17.46	0	-6.677
2004-01-12 20:30:00	0.00661649	-17.83	0	-7
2004-01-12 21:00:00	0.00615211	-18.74	0	-7.315
2004-01-12 21:30:00	0.00573517	-18.87	0	-7.614
2004-01-12 22:00:00	0.00536503	-19.22	0	-7.894
2004-01-12 22:30:00	0.00503094	-19.76	0	-8.16
2004-01-12 23:00:00	0.0047437	-19.65	0	-8.4
2004-01-12 23:30:00	0.00446949	-19.55	0	-8.64
2004-01-13	0.00422921	-20.46	0	-8.86
2004-01-13 00:30:00	0.00400946	-19.35	0	-9.07
2004-01-13 01:00:00	0.00382835	-18.85	0	-9.25
2004-01-13 01:30:00	0.0036633	-19.32	0	-9.42
2004-01-13 02:00:00	0.00350391	-18.36	0	-9.59
2004-01-13 02:30:00	0.00333233	-20.05	0	-9.78
2004-01-13 03:00:00	0.00318451	-19.42	0	-9.95
2004-01-13 03:30:00	0.00308334	-17.55	0	-10.07
2004-01-13 04:00:00	0.00299285	-17.14	0	-10.18
2004-01-13 04:30:00	0.00290449	-18.8	0	-10.29
2004-01-13 05:00:00	0.00281822	-18.37	0	-10.4
2004-01-13 05:30:00	0.00271138	-19.39	0	-10.54
2004-01-13 06:00:00	0.00261508	-19.28	0	-10.67
2004-01-13 06:30:00	0.00252154	-20.85	0	-10.8
2004-01-13 07:00:00	0.00243068	-20.34	0	-10.93
2004-01-13 07:30:00	0.00234915	-20.64	0	-11.05
2004-01-13 08:00:00	0.00226982	-19.84	0	-11.17
2004-01-13 08:30:00	0.002199	-21.41	2.75	-11.28
2004-01-13 09:00:00	0.00212996	-20.09	34.12	-11.39
2004-01-13 09:30:00	0.00207478	-13.6	124.4	-11.48
2004-01-13 10:00:00	0.00205062	-11.24	249.5	-11.52
2004-01-13 10:30:00	0.00206872	-9.9	386.5	-11.49
2004-01-13 11:00:00	0.00215486	-7.972	515.1	-11.35
2004-01-13 11:30:00	0.00235586	-7.612	630.7	-11.04
2004-01-13 12:00:00	0.00268145	-5.582	724.5	-10.58
2004-01-13 12:30:00	0.00312518	-3.774	797.5	-10.02
2004-01-13 13:00:00	0.00373056	-3.193	844	-9.35
2004-01-13 13:30:00	0.00445834	-2.459	863	-8.65
2004-01-13 14:00:00	0.0153228	-2.052	852	-7.954
2004-01-13 14:30:00	0.0136078	-1.832	801	-7.292
2004-01-13 15:00:00	0.0118927	-1.22	738.4	-6.675
2004-01-13 15:30:00	0.0204063	-1.362	643	-6.145
2004-01-13 16:00:00	0.00586998	-2.128	472.7	-5.704
2004-01-13 16:30:00	0.00529941	-2.149	422.8	-5.388
2004-01-13 17:00:00	0.00991551	-2.718	228.7	-5.151
2004-01-13 17:30:00	0.0101348	-4.182	120.5	-5.046
2004-01-13 18:00:00	0.010076	-5.847	52.7	-5.074
2004-01-13 18:30:00	0.00983292	-10.06	0	-5.191
2004-01-13 19:00:00	0.00942987	-10.54	0	-5.39
2004-01-13 19:30:00	0.00898763	-10.71	0	-5.616
2004-01-13 20:00:00	0.0085578	-11.22	0	-5.844
2004-01-13 20:30:00	0.00815466	-11.52	0	-6.066
2004-01-13 21:00:00	0.00779727	-9.51	0	-6.27
2004-01-13 21:30:00	0.00117994	-9.41	0	-6.434
2004-01-13 22:00:00	0.00203724	-9.53	0	-6.55
2004-01-13 22:30:00	0.00208575	-9.42	0	-6.644
2004-01-13 23:00:00	0.00307158	-9.55	0	-6.724
2004-01-13 23:30:00	0.00316959	-9.96	0	-6.797
2004-01-14	0.00214365	-9.84	0	-6.87
2004-01-14 00:30:00	0.00183752	-10.22	0	-6.941
2004-01-14 01:00:00	0.00490297	-10.13	0	-7.014
2004-01-14 01:30:00	0.0237197	-9.8	0	-7.083
2004-01-14 02:00:00	0.013955	-9.17	0	-7.137
2004-01-14 02:30:00	0.00637144	-9.67	0	-7.164
2004-01-14 03:00:00	0.0063582	-10.8	0	-7.173
2004-01-14 03:30:00	0.00633618	-12.58	0	-7.188
2004-01-14 04:00:00	0.00628794	-12.65	0	-7.221
2004-01-14 04:30:00	0.00623565	-12.7	0	-7.257
2004-01-14 05:00:00	0.00303709	-13.08	0	-7.291
2004-01-14 05:30:00	0.0102298	-13.39	0	-7.324
2004-01-14 06:00:00	0.0119727	-13.5	0	-7.36
2004-01-14 06:30:00	0.00771143	-13.99	0	-7.404
2004-01-14 07:00:00	0.00345017	-14.19	0	-7.453
2004-01-14 07:30:00	0.00435131	-14.69	0	-7.507
2004-01-14 08:00:00	0.00525246	-16.02	0	-7.575
2004-01-14 08:30:00	0.0061536	-16.43	2.061	-7.667
2004-01-14 09:00:00	0.00729371	-15.49	35.23	-7.755
2004-01-14 09:30:00	0.00367748	-13.43	113.3	-7.817
2004-01-14 10:00:00	6.12e-05	-12.32	193.6	-7.842
2004-01-14 10:30:00	0.00541543	-10.43	432.4	-7.855
2004-01-14 11:00:00	0.00545837	-10	407.3	-7.822
2004-01-14 11:30:00	0.00561142	-9.27	644.3	-7.706
2004-01-14 12:00:00	0.00585966	-8.95	611.3	-7.523
2004-01-14 12:30:00	0.00618226	-8.28	673.2	-7.294
2004-01-14 13:00:00	0.006532	-7.753	743.8	-7.056
2004-01-14 13:30:00	0.00692516	-6.92	811	-6.8
2004-01-14 14:00:00	0.0074189	-7.046	677.5	-6.494
2004-01-14 14:30:00	0.00800249	-6.932	571.9	-6.152
2004-01-14 15:00:00	0.00859114	-6.836	451.7	-5.826
2004-01-14 15:30:00	0.009086	-6.768	399.6	-5.565
2004-01-14 16:00:00	0.00948179	-7.18	324.7	-5.364
2004-01-14 16:30:00	0.00352398	-7.616	230.9	-5.212
2004-01-14 17:00:00	0.00272136	-7.828	187.7	-5.115
2004-01-14 17:30:00	0.00191873	-8.53	87.6	-5.081
2004-01-14 18:00:00	0.00657391	-9.21	35.35	-5.113
2004-01-14 18:30:00	0.00981236	-9.79	0	-5.201
2004-01-14 19:00:00	0.0095742	-10.15	0	-5.318
2004-01-14 19:30:00	0.00933062	-10.38	0	-5.44
2004-01-14 20:00:00	0.00911121	-10.56	0	-5.552
2004-01-14 20:30:00	0.00892441	-10.59	0	-5.649
2004-01-14 21:00:00	0.00877069	-10.89	0	-5.73
2004-01-14 21:30:00	0.00863204	-11.25	0	-5.804
2004-01-14 22:00:00	0.00849508	-11.52	0	-5.878
2004-01-14 22:30:00	0.00837799	-11.44	0	-5.942
2004-01-14 23:00:00	0.00828557	-11.29	0	-5.993
2004-01-14 23:30:00	0.00821722	-11.12	0	-6.031
2004-01-15	0.00816179	-11.34	0	-6.062
2004-01-15 00:30:00	0.00811375	-11.57	0	-6.089
2004-01-15 01:00:00	0.00806592	-11.69	0	-6.116
2004-01-15 01:30:00	0.00802359	-11.82	0	-6.14
2004-01-15 02:00:00	0.00798669	-12.02	0	-6.161
2004-01-15 02:30:00	0.00795167	-12.72	0	-6.181
2004-01-15 03:00:00	0.00790632	-14.07	0	-6.207
2004-01-15 03:30:00	0.00783867	-14.51	0	-6.246
2004-01-15 04:00:00	0.00775775	-14.21	0	-6.293
2004-01-15 04:30:00	0.00768768	-13.85	0	-6.334
2004-01-15 05:00:00	0.00763333	-14.57	0	-6.366
2004-01-15 05:30:00	0.00758939	-16.37	0	-6.392
2004-01-15 06:00:00	0.00753558	-18.13	0	-6.424
2004-01-15 06:30:00	0.00746374	-17.99	0	-6.467
2004-01-15 07:00:00	0.00738582	-18.1	0	-6.514
2004-01-15 07:30:00	0.00731509	-20.52	0	-6.557
2004-01-15 08:00:00	0.00723513	-22.86	0	-6.606
2004-01-15 08:30:00	0.00714618	-23.33	1.54	-6.661
2004-01-15 09:00:00	0.00704375	-21.62	19.02	-6.725
2004-01-15 09:30:00	0.00695033	-15.69	44.73	-6.784
2004-01-15 10:00:00	0.00690006	-13.57	121.6	-6.816
2004-01-15 10:30:00	0.00690006	-12.97	208.7	-6.816
2004-01-15 11:00:00	0.00692987	-12.5	275.7	-6.797
2004-01-15 11:30:00	0.00698663	-11.88	418.4	-6.761
2004-01-15 12:00:00	0.00707883	-11.88	587.5	-6.703
2004-01-15 12:30:00	0.00720592	-11.17	681.3	-6.624
2004-01-15 13:00:00	0.00736438	-10.64	776.6	-6.527
2004-01-15 13:30:00	0.00755068	-10.3	868	-6.415
2004-01-15 14:00:00	0.00777319	-9.52	923	-6.284
2004-01-15 14:30:00	0.00802359	-9.4	801	-6.14
2004-01-15 15:00:00	0.00828557	-9.55	695.9	-5.993
2004-01-15 15:30:00	0.00853008	-9.96	307.9	-5.859
2004-01-15 16:00:00	0.000314231	-9.03	628.5	-5.758
2004-01-15 16:30:00	0.00927896	-7.58	783.7	-5.681
2004-01-15 17:00:00	0.0296142	-8.56	347.1	-5.568
2004-01-15 17:30:00	0.00927736	-9.62	164.3	-5.467
2004-01-15 18:00:00	0.0093722	-11.23	72.83	-5.419
2004-01-15 18:30:00	0.00934051	-14.56	0	-5.435
2004-01-15 19:00:00	0.00921454	-17.85	0	-5.499
2004-01-15 19:30:00	0.00903767	-18.07	0	-5.59
2004-01-15 20:00:00	0.00883686	-18.61	0	-5.695
2004-01-15 20:30:00	0.00862459	-18.26	0	-5.808
2004-01-15 21:00:00	0.00840897	-20.39	0	-5.925
2004-01-15 21:30:00	0.00819573	-18.71	0	-6.043
2004-01-15 22:00:00	0.000359151	-19.18	0	-6.156
2004-01-15 22:30:00	0.00780588	-18.98	0	-6.265
2004-01-15 23:00:00	0.00762994	-18.7	0	-6.368
2004-01-15 23:30:00	0.00746208	-19.89	0	-6.468
2004-01-16	0.00730199	-19.22	0	-6.565
2004-01-16 00:30:00	0.000733333	-18.37	0	-6.661
2004-01-16 01:00:00	0.00699612	-17.23	0	-6.755
2004-01-16 01:30:00	0.00685943	-17.15	0	-6.842
2004-01-16 02:00:00	0.00673404	-17.7	0	-6.923
2004-01-16 02:30:00	0.00661497	-16.77	0	-7.001
2004-01-16 03:00:00	0.00649456	-17.86	0	-7.081
2004-01-16 03:30:00	0.00637733	-17.64	0	-7.16
2004-01-16 04:00:00	0.00626175	-19.85	0	-7.239
2004-01-16 04:30:00	0.00614924	-20.72	0	-7.317
2004-01-16 05:00:00	0.00603549	-20.27	0	-7.397
2004-01-16 05:30:00	0.00592477	-20.68	0	-7.476
2004-01-16 06:00:00	0.00581564	-22.11	0	-7.555
2004-01-16 06:30:00	0.00571079	-22.39	0	-7.632
2004-01-16 07:00:00	0.00560476	-21.91	0	-7.711
2004-01-16 07:30:00	0.00550289	-22.59	0	-7.788
2004-01-16 08:00:00	0.00540506	-21.9	0	-7.863
2004-01-16 08:30:00	0.00530988	-23.08	3.522	-7.937
2004-01-16 09:00:00	0.00521727	-22.46	31.41	-8.01
2004-01-16 09:30:00	0.00117582	-18.11	133.1	-8.08
2004-01-16 10:00:00	0.00505548	-16.22	241.1	-8.14
2004-01-16 10:30:00	0.0050065	-14.95	390.3	-8.18
2004-01-16 11:00:00	0.00499431	-14.45	511	-8.19
2004-01-16 11:30:00	0.0050432	-13.16	663.5	-8.15
2004-01-16 12:00:00	0.00515457	-11.6	746.8	-8.06
2004-01-16 12:30:00	0.00531243	-11.71	556.1	-7.935
2004-01-16 13:00:00	0.00550683	-10.8	869	-7.785
2004-01-16 13:30:00	0.00571756	-9.74	897	-7.627
2004-01-16 14:00:00	0.00598905	-7.925	895	-7.43
2004-01-16 14:30:00	0.00045147	-7.602	857	-7.208
2004-01-16 15:00:00	0.00979708	-7.324	792.3	-6.983
2004-01-16 15:30:00	0.0191427	-7.161	706.5	-6.767
2004-01-16 16:00:00	0.0284883	-6.5	604	-6.566
2004-01-16 16:30:00	0.0217814	-6.867	486.8	-6.382
2004-01-16 17:00:00	0.0150745	-6.893	362.1	-6.22
2004-01-16 17:30:00	0.00836756	-7.088	255.6	-6.084
2004-01-16 18:00:00	0.0051559	-8.12	104.5	-5.983
2004-01-16 18:30:00	0.00838891	-10.88	0	-5.936
2004-01-16 19:00:00	0.00836707	-11.88	0	-5.948
2004-01-16 19:30:00	0.00827655	-12.04	0	-5.998
2004-01-16 20:00:00	0.00816357	-12.7	0	-6.061
2004-01-16 20:30:00	0.00803415	-12.95	0	-6.134
2004-01-16 21:00:00	0.00788372	-15.13	0	-6.22
2004-01-16 21:30:00	0.00770131	-17.48	0	-6.326
2004-01-16 22:00:00	0.00749041	-15.22	0	-6.451
2004-01-16 22:30:00	0.00727747	-15.61	0	-6.58
2004-01-16 23:00:00	0.00708682	-15.99	0	-6.698
2004-01-16 23:30:00	0.00690633	-17.06	0	-6.812
2004-01-17	0.00673711	-16.64	0	-6.921
2004-01-17 00:30:00	0.00657565	-15.88	0	-7.027
2004-01-17 01:00:00	0.00642462	-15.98	0	-7.128
2004-01-17 01:30:00	0.00628066	-15.07	0	-7.226
2004-01-17 02:00:00	0.00614924	-15.43	0	-7.317
2004-01-17 02:30:00	0.00603126	-15.41	0	-7.4
2004-01-17 03:00:00	0.00592338	-15.17	0	-7.477
2004-01-17 03:30:00	0.0058225	-15.77	0	-7.55
2004-01-17 04:00:00	0.00572704	-16.67	0	-7.62
2004-01-17 04:30:00	0.00563012	-16.99	0	-7.692
2004-01-17 05:00:00	0.00553316	-17.44	0	-7.765
2004-01-17 05:30:00	0.00543362	-18.5	0	-7.841
2004-01-17 06:00:00	0.00533419	-19.9	0	-7.918
2004-01-17 06:30:00	0.0052324	-20.6	0	-7.998
2004-01-17 07:00:00	0.00512966	-17.78	0	-8.08
2004-01-17 07:30:00	0.00503094	-18.51	0	-8.16
2004-01-17 08:00:00	0.00492168	-19.19	0	-8.25
2004-01-17 08:30:00	0.00482612	-21.01	3.34	-8.33
2004-01-17 09:00:00	0.00472036	-20.16	40.33	-8.42
2004-01-17 09:30:00	0.00070708	-14.79	138.4	-8.51
2004-01-17 10:00:00	0.00454815	-10.56	269.1	-8.57
2004-01-17 10:30:00	0.00450307	-9.84	412.4	-8.61
2004-01-17 11:00:00	0.00452556	-9.72	547.1	-8.59
2004-01-17 11:30:00	0.00461643	-9.16	666.4	-8.51
2004-01-17 12:00:00	0.00480246	-8.27	763.9	-8.35
2004-01-17 12:30:00	0.00506779	-7.707	837	-8.13
2004-01-17 13:00:00	0.00538437	-7.333	885	-7.879
2004-01-17 13:30:00	0.00575691	-6.72	899	-7.598
2004-01-17 14:00:00	0.0275609	-6.544	879	-7.304
2004-01-17 14:30:00	0.00661649	-6.29	780.7	-7
2004-01-17 15:00:00	0.00709802	-6.229	712	-6.691
2004-01-17 15:30:00	0.00759276	-6.286	558.8	-6.39
2004-01-17 16:00:00	0.00807122	-6.602	425	-6.113
2004-01-17 16:30:00	0.00318068	-6.483	367.2	-5.878
2004-01-17 17:00:00	0.0102588	-7.617	235.8	-5.69
2004-01-17 17:30:00	0.0047139	-8.17	149.7	-5.552
2004-01-17 18:00:00	0.00492123	-9	71.33	-5.464
2004-01-17 18:30:00	0.00512856	-10.45	0	-5.443
2004-01-17 19:00:00	0.00276586	-10.34	0	-5.501
2004-01-17 19:30:00	0.000403157	-10.81	0	-5.609
2004-01-17 20:00:00	0.00876126	-12.11	0	-5.735
2004-01-17 20:30:00	0.00848956	-12.18	0	-5.881
2004-01-17 21:00:00	0.00823517	-13.73	0	-6.021
2004-01-17 21:30:00	0.00801479	-13.29	0	-6.145
2004-01-17 22:00:00	0.00782658	-13.28	0	-6.253
2004-01-17 22:30:00	0.00763672	-15.38	0	-6.364
2004-01-17 23:00:00	0.00740566	-16.35	0	-6.502
2004-01-17 23:30:00	0.00714457	-16.6	0	-6.662
2004-01-18	0.00688441	-16.84	0	-6.826
2004-01-18 00:30:00	0.00663774	-18.64	0	-6.986
2004-01-18 01:00:00	0.00639651	-19.92	0	-7.147
2004-01-18 01:30:00	0.00615784	-21.53	0	-7.311
2004-01-18 02:00:00	0.00592756	-22.33	0	-7.474
2004-01-18 02:30:00	0.00570944	-22.66	0	-7.633
2004-01-18 03:00:00	0.00550289	-23.05	0	-7.788
2004-01-18 03:30:00	0.00530988	-23.07	0	-7.937
2004-01-18 04:00:00	0.00512966	-22.04	0	-8.08
2004-01-18 04:30:00	0.00497001	-22.07	0	-8.21
2004-01-18 05:00:00	0.00482612	-22.24	0	-8.33
2004-01-18 05:30:00	0.00469711	-21.9	0	-8.44
2004-01-18 06:00:00	0.00459358	-21.33	0	-8.53
2004-01-18 06:30:00	0.00450307	-23.1	0	-8.61
2004-01-18 07:00:00	0.00442502	-24.43	0	-8.68
2004-01-18 07:30:00	0.00432625	-25.2	0	-8.77
2004-01-18 08:00:00	0.00419725	-25.45	0	-8.89
2004-01-18 08:30:00	0.0211524	-25.84	2.741	-9
2004-01-18 09:00:00	0.0164993	-24.86	30.44	-9.11
2004-01-18 09:30:00	0.00385808	-20.64	100.9	-9.22
2004-01-18 10:00:00	0.00377921	-15.84	201.3	-9.3
2004-01-18 10:30:00	0.00374025	-15.48	323	-9.34
2004-01-18 11:00:00	0.00376944	-15.81	488.7	-9.31
2004-01-18 11:30:00	0.00390803	-14.25	630.8	-9.17
2004-01-18 12:00:00	0.00414441	-13.73	669.6	-8.94
2004-01-18 12:30:00	0.00445834	-12.51	806	-8.65
2004-01-18 13:00:00	0.00482612	-11.96	853	-8.33
2004-01-18 13:30:00	0.00525137	-11.41	875	-7.983
2004-01-18 14:00:00	0.00570403	-10.54	867	-7.637
2004-01-18 14:30:00	0.00618082	-9.73	836	-7.295
2004-01-18 15:00:00	0.00667888	-9.19	777	-6.959
2004-01-18 15:30:00	0.0072043	-8.73	696.2	-6.625
2004-01-18 16:00:00	0.0077389	-8.65	585.8	-6.304
2004-01-18 16:30:00	0.00825314	-8.29	462.3	-6.011
2004-01-18 17:00:00	0.00869553	-8.09	330	-5.77
2004-01-18 17:30:00	0.00904153	-8.41	195.5	-5.588
2004-01-18 18:00:00	0.00925966	-9.31	78.01	-5.476
2004-01-18 18:30:00	0.00927932	-13.99	0	-5.466
2004-01-18 19:00:00	0.00904346	-18.74	0	-5.587
2004-01-18 19:30:00	0.00862831	-18.89	0	-5.806
2004-01-18 20:00:00	0.00816536	-18.75	0	-6.06
2004-01-18 20:30:00	0.00771667	-18.8	0	-6.317
2004-01-18 21:00:00	0.00730854	-19.38	0	-6.561
2004-01-18 21:30:00	0.00694088	-18.84	0	-6.79
2004-01-18 22:00:00	0.00660891	-19.95	0	-7.005
2004-01-18 22:30:00	0.00630837	-19.58	0	-7.207
2004-01-18 23:00:00	0.00603408	-19.32	0	-7.398
2004-01-18 23:30:00	0.00579237	-19.8	0	-7.572
2004-01-19	0.00558081	-19.8	0	-7.729
2004-01-19 00:30:00	0.00539342	-19.41	0	-7.872
2004-01-19 01:00:00	0.00522988	-19.79	0	-8
2004-01-19 01:30:00	0.00508011	-20.09	0	-8.12
2004-01-19 02:00:00	0.00493372	-20.07	0	-8.24
2004-01-19 02:30:00	0.00477889	-21.23	0	-8.37
2004-01-19 03:00:00	0.00463937	-21.48	0	-8.49
2004-01-19 03:30:00	0.00449185	-21.5	0	-8.62
2004-01-19 04:00:00	0.00434805	-22.35	0	-8.75
2004-01-19 04:30:00	0.00420788	-23.06	0	-8.88
2004-01-19 05:00:00	0.00407131	-23.56	0	-9.01
2004-01-19 05:30:00	0.00393824	-23.78	0	-9.14
2004-01-19 06:00:00	0.00381848	-24.06	0	-9.26
2004-01-19 06:30:00	0.00370162	-24.44	0	-9.38
2004-01-19 07:00:00	0.00358759	-24.38	0	-9.5
2004-01-19 07:30:00	0.00347637	-24.93	0	-9.62
2004-01-19 08:00:00	0.00336789	-24.74	0	-9.74
2004-01-19 08:30:00	0.0631682	-23.55	2.789	-9.85
2004-01-19 09:00:00	0.0356283	-23.01	32.06	-9.96
2004-01-19 09:30:00	0.00309167	-18.47	98.9	-10.06
2004-01-19 10:00:00	0.00305019	-15.1	186.6	-10.11
2004-01-19 10:30:00	0.00305845	-14.29	304.4	-10.1
2004-01-19 11:00:00	0.0031336	-13.9	488.2	-10.01
2004-01-19 11:30:00	0.00331466	-13.44	618.4	-9.8
2004-01-19 12:00:00	0.00359699	-12.75	712.1	-9.49
2004-01-19 12:30:00	0.00394836	-11.71	785.9	-9.13
2004-01-19 13:00:00	0.00435898	-10.66	819	-8.74
2004-01-19 13:30:00	0.00482612	-9.89	876	-8.33
2004-01-19 14:00:00	0.00531755	-9.05	886	-7.931
2004-01-19 14:30:00	0.00587208	-8.77	856	-7.514
2004-01-19 15:00:00	0.00647515	-8.18	786.1	-7.094
2004-01-19 15:30:00	0.00707883	-7.976	700.3	-6.703
2004-01-19 16:00:00	0.00765537	-7.55	622	-6.353
2004-01-19 16:30:00	0.0081725	-7.503	467	-6.056
2004-01-19 17:00:00	0.00860228	-8.34	309.2	-5.82
2004-01-19 17:30:00	0.00892823	-8.87	167.3	-5.647
2004-01-19 18:00:00	0.0091248	-9.76	60.68	-5.545
2004-01-19 18:30:00	0.00909375	-10.97	0	-5.561
2004-01-19 19:00:00	0.00886533	-11.04	0	-5.68
2004-01-19 19:30:00	0.00857446	-11.72	0	-5.835
2004-01-19 20:00:00	0.00828016	-12.32	0	-5.996
2004-01-19 20:30:00	0.00798318	-13	0	-6.163
2004-01-19 21:00:00	0.00770131	-13.39	0	-6.326
2004-01-19 21:30:00	0.00745376	-13.55	0	-6.473
2004-01-19 22:00:00	0.00724814	-14.44	0	-6.598
2004-01-19 22:30:00	0.00706127	-14.32	0	-6.714
2004-01-19 23:00:00	0.0069079	-14.68	0	-6.811
2004-01-19 23:30:00	0.00678955	-14.87	0	-6.887
2004-01-20	0.00668958	-14.57	0	-6.952
2004-01-20 00:30:00	0.00661194	-14.35	0	-7.003
2004-01-20 01:00:00	0.00655455	-14.3	0	-7.041
2004-01-20 01:30:00	0.00651251	-14.43	0	-7.069
2004-01-20 02:00:00	0.00648112	-14.63	0	-7.09
2004-01-20 02:30:00	0.00645431	-14.88	0	-7.108
2004-01-20 03:00:00	0.00642758	-15.64	0	-7.126
2004-01-20 03:30:00	0.00639356	-16.01	0	-7.149
2004-01-20 04:00:00	0.00635673	-16.2	0	-7.174
2004-01-20 04:30:00	0.00631422	-16.33	0	-7.203
2004-01-20 05:00:00	0.00626466	-17.34	0	-7.237
2004-01-20 05:30:00	0.00619809	-20.07	0	-7.283
2004-01-20 06:00:00	0.00610354	-20.9	0	-7.349
2004-01-20 06:30:00	0.00598484	-19.4	0	-7.433
2004-01-20 07:00:00	0.00177256	-19.2	0	-7.512
2004-01-20 07:30:00	0.00288496	-19.18	0	-7.578
2004-01-20 08:00:00	0.00399736	-20.48	0	-7.636
2004-01-20 08:30:00	0.00562477	-21.65	1.815	-7.696
2004-01-20 09:00:00	0.00553448	-21.9	35.32	-7.764
2004-01-20 09:30:00	0.00544012	-18.02	114.1	-7.836
2004-01-20 10:00:00	0.00535216	-16	193.5	-7.904
2004-01-20 10:30:00	0.0290669	-14.39	324.3	-7.961
2004-01-20 11:00:00	0.00524251	-13.42	498	-7.99
2004-01-20 11:30:00	0.00526151	-12.95	633.8	-7.975
2004-01-20 12:00:00	0.00533547	-11.91	770.8	-7.917
2004-01-20 12:30:00	0.00545054	-11.17	848	-7.828
2004-01-20 13:00:00	0.00560342	-10.73	900	-7.712
2004-01-20 13:30:00	0.0057869	-10.48	926	-7.576
2004-01-20 14:00:00	0.00702965	-10.36	924	-7.425
2004-01-20 14:30:00	0.0120999	-9.97	895	-7.263
2004-01-20 15:00:00	0.00646473	-9.26	838	-7.101
2004-01-20 15:30:00	0.00669875	-9.26	764.9	-6.946
2004-01-20 16:00:00	0.00690947	-8.85	774.4	-6.81
2004-01-20 16:30:00	0.00710122	-9.43	494.9	-6.689
2004-01-20 17:00:00	0.022257	-9.24	579.1	-6.592
2004-01-20 17:30:00	0.00458386	-9.79	424.8	-6.512
2004-01-20 18:00:00	0.0131397	-10.57	152.4	-6.441
2004-01-20 18:30:00	0.00756413	-14.54	0	-6.407
2004-01-20 19:00:00	0.00749542	-20.02	0	-6.448
2004-01-20 19:30:00	0.00732657	-19.56	0	-6.55
2004-01-20 20:00:00	0.00712046	-20.67	0	-6.677
2004-01-20 20:30:00	0.00691104	-22.3	0	-6.809
2004-01-20 21:00:00	0.00670641	-18.84	0	-6.941
2004-01-20 21:30:00	0.00054435	-20.06	0	-7.067
2004-01-20 22:00:00	0.00634645	-21.28	0	-7.181
2004-01-20 22:30:00	0.00618945	-21.57	0	-7.289
2004-01-20 23:00:00	0.00603831	-24.22	0	-7.395
2004-01-20 23:30:00	0.00588591	-24.58	0	-7.504
2004-01-21	0.0057311	-25.28	0	-7.617
2004-01-21 00:30:00	0.00557417	-25.65	0	-7.734
2004-01-21 01:00:00	0.00542192	-25.44	0	-7.85
2004-01-21 01:30:00	0.00527548	-25.18	0	-7.964
2004-01-21 02:00:00	0.0051421	-25.6	0	-8.07
2004-01-21 02:30:00	0.0050065	-25.47	0	-8.18
2004-01-21 03:00:00	0.00488567	-25.98	0	-8.28
2004-01-21 03:30:00	0.00476714	-25.8	0	-8.38
2004-01-21 04:00:00	0.00465087	-27.01	0	-8.48
2004-01-21 04:30:00	0.00454815	-27.17	0	-8.57
2004-01-21 05:00:00	0.00444721	-27.23	0	-8.66
2004-01-21 05:30:00	0.00434805	-25.76	0	-8.75
2004-01-21 06:00:00	0.00425063	-27.92	0	-8.84
2004-01-21 06:30:00	0.00415493	-28.01	0	-8.93
2004-01-21 07:00:00	0.00406095	-28.28	0	-9.02
2004-01-21 07:30:00	0.00397882	-28.38	0	-9.1
2004-01-21 08:00:00	0.00388799	-27.33	0	-9.19
2004-01-21 08:30:00	0.00380863	-27.47	3.736	-9.27
2004-01-21 09:00:00	0.00373056	-25.84	39.39	-9.35
2004-01-21 09:30:00	0.0036633	-20.73	120.6	-9.42
2004-01-21 10:00:00	0.0036064	-18.09	249.3	-9.48
2004-01-21 10:30:00	0.00356886	-17.67	424	-9.52
2004-01-21 11:00:00	0.00357822	-16.65	563.1	-9.51
2004-01-21 11:30:00	0.00363476	-13.53	687.4	-9.45
2004-01-21 12:00:00	0.00375969	-14.48	786.4	-9.32
2004-01-21 12:30:00	0.00392815	-13.98	864	-9.15
2004-01-21 13:00:00	0.00414441	-12.72	915	-8.94
2004-01-21 13:30:00	0.00438091	-12.04	940	-8.72
2004-01-21 14:00:00	0.00465087	-11.64	936	-8.48
2004-01-21 14:30:00	0.00493372	-10.85	903	-8.24
2004-01-21 15:00:00	0.00521727	-10.1	854	-8.01
2004-01-21 15:30:00	0.00550289	-9.76	822	-7.788
2004-01-21 16:00:00	0.00200646	-9.61	591.5	-7.592
2004-01-21 16:30:00	0.00163211	-10.15	485.4	-7.429
2004-01-21 17:00:00	0.00125775	-10.44	300	-7.311
2004-01-21 17:30:00	0.000883397	-10.82	239.5	-7.239
2004-01-21 18:00:00	0.00600578	-10.86	106.6	-7.217
2004-01-21 18:30:00	0.00626175	-14.55	0	-7.239
2004-01-21 19:00:00	0.00615354	-20.72	0	-7.314
2004-01-21 19:30:00	0.00598905	-22.15	0	-7.43
2004-01-21 20:00:00	0.00580194	-21.32	0	-7.565
2004-01-21 20:30:00	0.00561009	-21.24	0	-7.707
2004-01-21 21:00:00	0.00542972	-23.01	0	-7.844
2004-01-21 21:30:00	0.00525644	-23.94	0	-7.979
2004-01-21 22:00:00	0.00509246	-24.7	0	-8.11
2004-01-21 22:30:00	0.00492168	-26.28	0	-8.25
2004-01-21 23:00:00	0.00476714	-25.56	0	-8.38
2004-01-21 23:30:00	0.00461643	-26.58	0	-8.51
2004-01-22	0.00446949	-26.65	0	-8.64
2004-01-22 00:30:00	0.00433713	-25.58	0	-8.76
2004-01-22 01:00:00	0.00420788	-26.54	0	-8.88
2004-01-22 01:30:00	0.00409209	-27.23	0	-8.99
2004-01-22 02:00:00	0.00397882	-27.28	0	-9.1
2004-01-22 02:30:00	0.00386803	-27	0	-9.21
2004-01-22 03:00:00	0.00375969	-26.6	0	-9.32
2004-01-22 03:30:00	0.0036633	-27.57	0	-9.42
2004-01-22 04:00:00	0.00356886	-28.02	0	-9.52
2004-01-22 04:30:00	0.00348553	-27.04	0	-9.61
2004-01-22 05:00:00	0.00339475	-27.83	0	-9.71
2004-01-22 05:30:00	0.00331466	-26.25	0	-9.8
2004-01-22 06:00:00	0.00323608	-25.41	0	-9.89
2004-01-22 06:30:00	0.00315897	-22.94	0	-9.98
2004-01-22 07:00:00	0.00310002	-22.61	0	-10.05
2004-01-22 07:30:00	0.00305019	-23.1	0	-10.11
2004-01-22 08:00:00	0.00300915	-22.87	0	-10.16
2004-01-22 08:30:00	0.00296048	-23.08	4.533	-10.22
2004-01-22 09:00:00	0.0029204	-21.49	45.78	-10.27
2004-01-22 09:30:00	0.00561056	-18.57	147.4	-10.31
2004-01-22 10:00:00	0.00286502	-16.01	284.6	-10.34
2004-01-22 10:30:00	0.00285718	-14.71	430.9	-10.35
2004-01-22 11:00:00	0.00288865	-15.08	567.7	-10.31
2004-01-22 11:30:00	0.00296855	-13.26	688.8	-10.21
2004-01-22 12:00:00	0.00310839	-11.85	789.6	-10.04
2004-01-22 12:30:00	0.0032883	-11.33	867	-9.83
2004-01-22 13:00:00	0.00350391	-10.99	918	-9.59
2004-01-22 13:30:00	0.00374996	-10.95	941	-9.33
2004-01-22 14:00:00	0.00535601	-10.23	934	-9.06
2004-01-22 14:30:00	0.0107019	-10.03	900	-8.8
2004-01-22 15:00:00	0.0176628	-9.92	839	-8.55
2004-01-22 15:30:00	0.00970208	-9.65	753.8	-8.33
2004-01-22 16:00:00	0.0116262	-9.84	647.2	-8.13
2004-01-22 16:30:00	0.0558533	-9.92	521.9	-7.955
2004-01-22 17:00:00	0.0377768	-10.01	382.6	-7.824
2004-01-22 17:30:00	0.0197003	-10.53	239.6	-7.736
2004-01-22 18:00:00	0.00162374	-11.45	110	-7.698
2004-01-22 18:30:00	0.00559544	-14.67	0	-7.718
2004-01-22 19:00:00	0.00549632	-17.12	0	-7.793
2004-01-22 19:30:00	0.00534574	-16.94	0	-7.909
2004-01-22 20:00:00	0.00517958	-17.36	0	-8.04
2004-01-22 20:30:00	0.00501871	-19.74	0	-8.17
2004-01-22 21:00:00	0.00484987	-20.62	0	-8.31
2004-01-22 21:30:00	0.00468551	-21.1	0	-8.45
2004-01-22 22:00:00	0.0045143	-20.68	0	-8.6
2004-01-22 22:30:00	0.00436993	-21.47	0	-8.73
2004-01-22 23:00:00	0.00422921	-21.82	0	-8.86
2004-01-22 23:30:00	0.00410251	-21.97	0	-8.98
2004-01-23	0.00398901	-22.19	0	-9.09
2004-01-23 00:30:00	0.003878	-21.82	0	-9.2
2004-01-23 01:00:00	0.00376944	-22.42	0	-9.31
2004-01-23 01:30:00	0.00367285	-22.62	0	-9.41
2004-01-23 02:00:00	0.00357822	-22.18	0	-9.51
2004-01-23 02:30:00	0.00348553	-22.48	0	-9.61
2004-01-23 03:00:00	0.00339475	-22.21	0	-9.71
2004-01-23 03:30:00	0.00331466	-21.86	0	-9.8
2004-01-23 04:00:00	0.00324473	-21.65	0	-9.88
2004-01-23 04:30:00	0.00318451	-22.12	0	-9.95
2004-01-23 05:00:00	0.00311678	-21.95	0	-10.03
2004-01-23 05:30:00	0.00305845	-21.46	0	-10.1
2004-01-23 06:00:00	0.00300915	-21.68	0	-10.16
2004-01-23 06:30:00	0.00296048	-21.17	0	-10.22
2004-01-23 07:00:00	0.0029204	-20.95	0	-10.27
2004-01-23 07:30:00	0.00287288	-20.82	0	-10.33
2004-01-23 08:00:00	0.00283375	-21.07	0	-10.38
2004-01-23 08:30:00	0.00279505	-22.06	4.912	-10.43
2004-01-23 09:00:00	0.00275676	-20.97	47.73	-10.48
2004-01-23 09:30:00	0.00272644	-18.54	152	-10.52
2004-01-23 10:00:00	0.00269638	-15.97	290.7	-10.56
2004-01-23 10:30:00	0.00636649	-14.61	437.3	-10.56
2004-01-23 11:00:00	0.0032838	-13.43	575	-10.52
2004-01-23 11:30:00	0.0156633	-12.57	696.8	-10.41
2004-01-23 12:00:00	0.00940671	-11.52	798.5	-10.24
2004-01-23 12:30:00	0.0118207	-10.84	876	-10.02
2004-01-23 13:00:00	0.00335897	-9.96	927	-9.75
2004-01-23 13:30:00	0.00362529	-9.63	951	-9.46
2004-01-23 14:00:00	0.00392815	-8.88	944	-9.15
2004-01-23 14:30:00	0.00514376	-8.9	909	-8.84
2004-01-23 15:00:00	0.00656136	-8.75	848	-8.55
2004-01-23 15:30:00	0.0118304	-8.63	763.6	-8.3
2004-01-23 16:00:00	0.00761521	-8.56	657.8	-8.09
2004-01-23 16:30:00	0.00536002	-8.68	533.5	-7.924
2004-01-23 17:00:00	0.00563518	-8.91	394.2	-7.796
2004-01-23 17:30:00	0.00745709	-9.15	248.9	-7.718
2004-01-23 18:00:00	0.00222599	-9.91	116.6	-7.694
2004-01-23 18:30:00	0.00557285	-13.4	0	-7.735
2004-01-23 19:00:00	0.00544142	-18.33	0	-7.835
2004-01-23 19:30:00	0.00525137	-19.38	0	-7.983
2004-01-23 20:00:00	0.0050432	-19.68	0	-8.15
2004-01-23 20:30:00	0.00482612	-19.73	0	-8.33
2004-01-23 21:00:00	0.00462789	-20.78	0	-8.5
2004-01-23 21:30:00	0.00444721	-19.66	0	-8.66
2004-01-23 22:00:00	0.00428291	-20.19	0	-8.81
2004-01-23 22:30:00	0.0041339	-20.37	0	-8.95
2004-01-23 23:00:00	0.00398901	-20.33	0	-9.09
2004-01-23 23:30:00	0.00385808	-21.15	0	-9.22
2004-01-24	0.00373056	-21.41	0	-9.35
2004-01-24 00:30:00	0.0036064	-20.93	0	-9.48
2004-01-24 01:00:00	0.00349471	-21.07	0	-9.6
2004-01-24 01:30:00	0.00338578	-22.48	0	-9.72
2004-01-24 02:00:00	0.0032883	-22.33	0	-9.83
2004-01-24 02:30:00	0.00319306	-23.7	0	-9.94
2004-01-24 03:00:00	0.00310002	-24.54	0	-10.05
2004-01-24 03:30:00	0.00300099	-26.4	0	-10.17
2004-01-24 04:00:00	0.00290449	-27.23	0	-10.29
2004-01-24 04:30:00	0.00281048	-26.42	0	-10.41
2004-01-24 05:00:00	0.00272644	-27.09	0	-10.52
2004-01-24 05:30:00	0.00263706	-27.48	0	-10.64
2004-01-24 06:00:00	0.00255719	-25.19	0	-10.75
2004-01-24 06:30:00	0.00247228	-26.39	0	-10.87
2004-01-24 07:00:00	0.00239644	-24.91	0	-10.98
2004-01-24 07:30:00	0.00232911	-25.98	0	-11.08
2004-01-24 08:00:00	0.00226982	-25.06	0	-11.17
2004-01-24 08:30:00	0.00221814	-25.02	5.18	-11.25
2004-01-24 09:00:00	0.0021674	-23.46	49.35	-11.33
2004-01-24 09:30:00	0.00212377	-18.63	153.7	-11.4
2004-01-24 10:00:00	0.00209916	-17.15	292.2	-11.44
2004-01-24 10:30:00	0.00208694	-15.75	439.9	-11.46
2004-01-24 11:00:00	0.0021176	-14.76	578.5	-11.41
2004-01-24 11:30:00	0.00221814	-14.5	700	-11.25
2004-01-24 12:00:00	0.00238964	-13.4	801	-10.99
2004-01-24 12:30:00	0.00261508	-12.48	881	-10.67
2004-01-24 13:00:00	0.00288865	-11.29	932	-10.31
2004-01-24 13:30:00	0.00320163	-10.22	955	-9.93
2004-01-24 14:00:00	0.00134142	-9.05	950	-9.54
2004-01-24 14:30:00	0.00392815	-8.75	917	-9.15
2004-01-24 15:00:00	0.00433713	-8.53	855	-8.76
2004-01-24 15:30:00	0.0047437	-7.973	772	-8.4
2004-01-24 16:00:00	0.0051421	-7.54	645	-8.07
2004-01-24 16:30:00	0.00896706	-7.709	507	-7.778
2004-01-24 17:00:00	0.0052507	-7.541	364.7	-7.549
2004-01-24 17:30:00	0.00306258	-9.29	248.5	-7.387
2004-01-24 18:00:00	0.000874453	-11.86	91.2	-7.308
2004-01-24 18:30:00	0.00613922	-15.67	0	-7.324
2004-01-24 19:00:00	0.00597643	-19.82	0	-7.439
2004-01-24 19:30:00	0.0057135	-21.09	0	-7.63
2004-01-24 20:00:00	0.00541673	-20.27	0	-7.854
2004-01-24 20:30:00	0.00512966	-20.2	0	-8.08
2004-01-24 21:00:00	0.00488567	-19.86	0	-8.28
2004-01-24 21:30:00	0.0046624	-19.42	0	-8.47
2004-01-24 22:00:00	0.00446949	-19.46	0	-8.64
2004-01-24 22:30:00	0.00429371	-19.1	0	-8.8
2004-01-24 23:00:00	0.00414441	-20.09	0	-8.94
2004-01-24 23:30:00	0.00400946	-19.13	0	-9.07
2004-01-25	0.003898	-18.27	0	-9.18
2004-01-25 00:30:00	0.00380863	-19.58	0	-9.27
2004-01-25 01:00:00	0.0037209	-20.26	0	-9.36
2004-01-25 01:30:00	0.00363476	-20.15	0	-9.45
2004-01-25 02:00:00	0.00355021	-19.71	0	-9.54
2004-01-25 02:30:00	0.00346722	-20.13	0	-9.63
2004-01-25 03:00:00	0.00338578	-20.22	0	-9.72
2004-01-25 03:30:00	0.00330585	-20.4	0	-9.81
2004-01-25 04:00:00	0.00323608	-20.83	0	-9.89
2004-01-25 04:30:00	0.00316747	-21.4	0	-9.97
2004-01-25 05:00:00	0.00309167	-22.22	0	-10.06
2004-01-25 05:30:00	0.00301732	-23.57	0	-10.15
2004-01-25 06:00:00	0.00292838	-25.6	0	-10.26
2004-01-25 06:30:00	0.00283375	-25.38	0	-10.38
2004-01-25 07:00:00	0.00274157	-25.9	0	-10.5
2004-01-25 07:30:00	0.00264442	-26.18	0	-10.63
2004-01-25 08:00:00	0.00255719	-25.96	0	-10.75
2004-01-25 08:30:00	0.00247228	-26.79	4.899	-10.87
2004-01-25 09:00:00	0.00239644	-24.22	48.61	-10.98
2004-01-25 09:30:00	0.00240683	-17.5	149.3	-11.08
2004-01-25 10:00:00	0.00228945	-13.73	284.8	-11.14
2004-01-25 10:30:00	0.00228289	-13.5	428.7	-11.15
2004-01-25 11:00:00	0.00233578	-12.59	566.3	-11.07
2004-01-25 11:30:00	0.00247927	-11.68	683	-10.86
2004-01-25 12:00:00	0.00271138	-11.52	779.1	-10.54
2004-01-25 12:30:00	0.00301732	-10.15	862	-10.15
2004-01-25 13:00:00	0.00337682	-9.2	892	-9.73
2004-01-25 13:30:00	0.00377921	-8.49	905	-9.3
2004-01-25 14:00:00	0.00421854	-6.754	938	-8.87
2004-01-25 14:30:00	0.00467394	-5.391	922	-8.46
2004-01-25 15:00:00	0.00429513	-4.809	663	-8.07
2004-01-25 15:30:00	0.00733003	-4.196	730.8	-7.706
2004-01-25 16:00:00	0.00455454	-3.67	670.6	-7.401
2004-01-25 16:30:00	0.00177905	-4.759	402.7	-7.133
2004-01-25 17:00:00	0.00671408	-4.812	397.9	-6.936
2004-01-25 17:30:00	0.00690947	-5.534	217.3	-6.81
2004-01-25 18:00:00	0.00699296	-5.419	125.8	-6.757
2004-01-25 18:30:00	0.00694718	-7.019	0	-6.786
2004-01-25 19:00:00	0.00678645	-13.12	0	-6.889
2004-01-25 19:30:00	0.00651701	-15.06	0	-7.066
2004-01-25 20:00:00	0.00618657	-15.32	0	-7.291
2004-01-25 20:30:00	0.00586242	-11.3	0	-7.521
2004-01-25 21:00:00	0.00558214	-13.63	0	-7.728
2004-01-25 21:30:00	0.00532138	-14.72	0	-7.928
2004-01-25 22:00:00	0.00508011	-15.24	0	-8.12
2004-01-25 22:30:00	0.00486178	-17.41	0	-8.3
2004-01-25 23:00:00	0.00465087	-17.39	0	-8.48
2004-01-25 23:30:00	0.00443611	-17.7	0	-8.67
2004-01-26	0.00425063	-16.97	0	-8.84
2004-01-26 00:30:00	0.00408169	-18.14	0	-9
2004-01-26 01:00:00	0.00391808	-15.74	0	-9.16
2004-01-26 01:30:00	0.00376944	-16.11	0	-9.31
2004-01-26 02:00:00	0.00362529	-16.09	0	-9.46
2004-01-26 02:30:00	0.00350391	-15.85	0	-9.59
2004-01-26 03:00:00	0.00340374	-16.44	0	-9.7
2004-01-26 03:30:00	0.00332349	-15.69	0	-9.79
2004-01-26 04:00:00	0.00325341	-15.56	0	-9.87
2004-01-26 04:30:00	0.00319306	-15.72	0	-9.94
2004-01-26 05:00:00	0.00312518	-16.48	0	-10.02
2004-01-26 05:30:00	0.00305845	-17.93	0	-10.1
2004-01-26 06:00:00	0.00298473	-17.25	0	-10.19
2004-01-26 06:30:00	0.00289656	-18.44	0	-10.3
2004-01-26 07:00:00	0.00281822	-15.96	0	-10.4
2004-01-26 07:30:00	0.00274157	-16.61	0	-10.5
2004-01-26 08:00:00	0.00267401	-16.09	0	-10.59
2004-01-26 08:30:00	0.00260779	-17.48	5.184	-10.68
2004-01-26 09:00:00	0.00603897	-16.68	50.11	-10.75
2004-01-26 09:30:00	0.00529508	-13.76	154.6	-10.82
2004-01-26 10:00:00	0.00455119	-11.4	293.4	-10.87
2004-01-26 10:30:00	0.00380729	-10.08	439.2	-10.87
2004-01-26 11:00:00	0.0379958	-11.23	576.6	-10.75
2004-01-26 11:30:00	0.00274916	-10.65	699.7	-10.49
2004-01-26 12:00:00	0.00304194	-8.6	804	-10.12
2004-01-26 12:30:00	0.00343084	-7.88	880	-9.67
2004-01-26 13:00:00	0.00386803	-7.181	931	-9.21
2004-01-26 13:30:00	0.00434805	-6.338	955	-8.75
2004-01-26 14:00:00	0.00484987	-5.76	950	-8.31
2004-01-26 14:30:00	0.00538179	-5.268	915	-7.881
2004-01-26 15:00:00	0.00593034	-4.337	858	-7.472
2004-01-26 15:30:00	0.00649307	-3.782	774.1	-7.082
2004-01-26 16:00:00	0.00704852	-4.062	667.4	-6.722
2004-01-26 16:30:00	0.00757591	-4.099	541.7	-6.4
2004-01-26 17:00:00	0.0080412	-4.177	403.2	-6.13
2004-01-26 17:30:00	0.00179909	-5.107	256.3	-5.93
2004-01-26 18:00:00	0.00860971	-6.675	122.4	-5.816
2004-01-26 18:30:00	0.00861157	-8.87	0	-5.815
2004-01-26 19:00:00	0.0083598	-13.15	0	-5.952
2004-01-26 19:30:00	0.00790806	-16.33	0	-6.206
2004-01-26 20:00:00	0.00739078	-18.14	0	-6.511
2004-01-26 20:30:00	0.00688441	-18.62	0	-6.826
2004-01-26 21:00:00	0.00643055	-18.3	0	-7.124
2004-01-26 21:30:00	0.00602703	-18.76	0	-7.403
2004-01-26 22:00:00	0.00567303	-19.03	0	-7.66
2004-01-26 22:30:00	0.00535859	-19.55	0	-7.899
2004-01-26 23:00:00	0.00508011	-19.78	0	-8.12
2004-01-26 23:30:00	0.00482612	-20.52	0	-8.33
2004-01-27	0.00459358	-20.9	0	-8.53
2004-01-27 00:30:00	0.00438091	-21.17	0	-8.72
2004-01-27 01:00:00	0.00418664	-21.5	0	-8.9
2004-01-27 01:30:00	0.00400946	-21.39	0	-9.07
2004-01-27 02:00:00	0.00383824	-21.97	0	-9.24
2004-01-27 02:30:00	0.00368242	-22.19	0	-9.4
2004-01-27 03:00:00	0.00354091	-22.42	0	-9.55
2004-01-27 03:30:00	0.00341276	-21.18	0	-9.69
2004-01-27 04:00:00	0.00327955	-23.26	0	-9.84
2004-01-27 04:30:00	0.00315897	-23.38	0	-9.98
2004-01-27 05:00:00	0.00304194	-22.85	0	-10.12
2004-01-27 05:30:00	0.00293638	-22.65	0	-10.25
2004-01-27 06:00:00	0.00284154	-22.84	0	-10.37
2004-01-27 06:30:00	0.00275676	-21.95	0	-10.48
2004-01-27 07:00:00	0.00266659	-23.57	0	-10.6
2004-01-27 07:30:00	0.00258601	-21.33	0	-10.71
2004-01-27 08:00:00	0.00251445	-23.66	0	-10.81
2004-01-27 08:30:00	0.00243757	-24.2	5.486	-10.92
2004-01-27 09:00:00	0.00236932	-22.49	49.71	-11.02
2004-01-27 09:30:00	0.00231583	-15.87	153.4	-11.1
2004-01-27 10:00:00	0.00229602	-13.29	287.8	-11.13
2004-01-27 10:30:00	0.00232246	-13.07	433.6	-11.09
2004-01-27 11:00:00	0.00243068	-12.08	574	-10.93
2004-01-27 11:30:00	0.00265179	-10.23	697.8	-10.62
2004-01-27 12:00:00	0.00300099	-10.09	801	-10.17
2004-01-27 12:30:00	0.00343084	-8.85	882	-9.67
2004-01-27 13:00:00	0.00392815	-7.509	936	-9.15
2004-01-27 13:30:00	0.00446949	-6.402	963	-8.64
2004-01-27 14:00:00	0.00505548	-5.297	960	-8.14
2004-01-27 14:30:00	0.00570674	-4.351	927	-7.635
2004-01-27 15:00:00	0.00640537	-4.07	865	-7.141
2004-01-27 15:30:00	0.00710603	-3.342	782.3	-6.686
2004-01-27 16:00:00	0.0077835	-2.976	676	-6.278
2004-01-27 16:30:00	0.00840897	-2.169	552.4	-5.925
2004-01-27 17:00:00	0.00893779	-2.15	412.5	-5.642
2004-01-27 17:30:00	0.00933655	-3.016	265.4	-5.437
2004-01-27 18:00:00	0.00957622	-4.297	130.4	-5.317
2004-01-27 18:30:00	0.00954399	-7.282	0	-5.333
2004-01-27 19:00:00	0.00919888	-12.1	0	-5.507
2004-01-27 19:30:00	0.00862831	-14.67	0	-5.806
2004-01-27 20:00:00	0.00798143	-16.59	0	-6.164
2004-01-27 20:30:00	0.00736768	-17	0	-6.525
2004-01-27 21:00:00	0.00682209	-16.9	0	-6.866
2004-01-27 21:30:00	0.00634938	-18.39	0	-7.179
2004-01-27 22:00:00	0.00593452	-18.82	0	-7.469
2004-01-27 22:30:00	0.00556887	-19.03	0	-7.738
2004-01-27 23:00:00	0.00524505	-19.02	0	-7.988
2004-01-27 23:30:00	0.00495789	-19.41	0	-8.22
2004-01-28	0.00470872	-19.5	0	-8.43
2004-01-28 00:30:00	0.00448066	-19.5	0	-8.63
2004-01-28 01:00:00	0.00427213	-19.88	0	-8.82
2004-01-28 01:30:00	0.00408169	-20.67	0	-9
2004-01-28 02:00:00	0.003898	-21.2	0	-9.18
2004-01-28 02:30:00	0.00373056	-21.35	0	-9.35
2004-01-28 03:00:00	0.00357822	-20.17	0	-9.51
2004-01-28 03:30:00	0.0034399	-20.36	0	-9.66
2004-01-28 04:00:00	0.00332349	-21.7	0	-9.79
2004-01-28 04:30:00	0.00320163	-22.15	0	-9.93
2004-01-28 05:00:00	0.00307502	-21.93	0	-10.08
2004-01-28 05:30:00	0.00296048	-21.17	0	-10.22
2004-01-28 06:00:00	0.00285718	-21.87	0	-10.35
2004-01-28 06:30:00	0.00277203	-21.9	0	-10.46
2004-01-28 07:00:00	0.00268891	-21.59	0	-10.57
2004-01-28 07:30:00	0.00260779	-22.77	0	-10.68
2004-01-28 08:00:00	0.00252154	-22.68	0	-10.8
2004-01-28 08:30:00	0.00244448	-22.11	4.823	-10.91
2004-01-28 09:00:00	0.00237608	-22.05	42.91	-11.01
2004-01-28 09:30:00	0.00232911	-16.86	149.4	-11.08
2004-01-28 10:00:00	0.00234245	-12.73	256.3	-11.06
2004-01-28 10:30:00	0.00243068	-12.6	389.2	-10.93
2004-01-28 11:00:00	0.00264442	-11.64	486.1	-10.63
2004-01-28 11:30:00	0.0029444	-11.19	568.3	-10.24
2004-01-28 12:00:00	0.00332349	-10.59	539.6	-9.79
2004-01-28 12:30:00	0.0037209	-9.75	406.7	-9.36
2004-01-28 13:00:00	0.00405061	-9.12	483	-9.03
2004-01-28 13:30:00	0.0345162	-7.896	470.4	-8.72
2004-01-28 14:00:00	0.00337501	-6.746	576.5	-8.41
2004-01-28 14:30:00	0.0023876	-6.831	560	-8.09
2004-01-28 15:00:00	0.00140019	-6.599	698.2	-7.794
2004-01-28 15:30:00	0.00523207	-5.819	675.2	-7.486
2004-01-28 16:00:00	0.00906395	-6.253	508.9	-7.166
2004-01-28 16:30:00	0.0128958	-7.638	276.1	-6.894
2004-01-28 17:00:00	0.0158897	-7.244	242.9	-6.751
2004-01-28 17:30:00	0.00849738	-7.477	151.5	-6.722
2004-01-28 18:00:00	0.000774515	-7.596	109	-6.785
2004-01-28 18:30:00	0.00676483	-10.27	0	-6.903
2004-01-28 19:00:00	0.00647068	-14.15	0	-7.097
2004-01-28 19:30:00	0.00613493	-13.33	0	-7.327
2004-01-28 20:00:00	0.00585414	-12.55	0	-7.527
2004-01-28 20:30:00	0.00565154	-10.74	0	-7.676
2004-01-28 21:00:00	0.00554769	-10.36	0	-7.754
2004-01-28 21:30:00	0.00548977	-11.1	0	-7.798
2004-01-28 22:00:00	0.00544924	-11.19	0	-7.829
2004-01-28 22:30:00	0.00541803	-11.25	0	-7.853
2004-01-28 23:00:00	0.00538954	-12.28	0	-7.875
2004-01-28 23:30:00	0.0053265	-14.21	0	-7.924
2004-01-29	0.00522988	-14.54	0	-8
2004-01-29 00:30:00	0.00510484	-14.73	0	-8.1
2004-01-29 01:00:00	0.00498215	-17.53	0	-8.2
2004-01-29 01:30:00	0.00481428	-20.77	0	-8.34
2004-01-29 02:00:00	0.00463937	-19.87	0	-8.49
2004-01-29 02:30:00	0.00445834	-19.76	0	-8.65
2004-01-29 03:00:00	0.00430453	-20.02	0	-8.79
2004-01-29 03:30:00	0.00415493	-19.8	0	-8.93
2004-01-29 04:00:00	0.00399922	-19.94	0	-9.08
2004-01-29 04:30:00	0.00385808	-19.71	0	-9.22
2004-01-29 05:00:00	0.00373056	-21.05	0	-9.35
2004-01-29 05:30:00	0.00359699	-23.04	0	-9.49
2004-01-29 06:00:00	0.00347637	-23.1	0	-9.62
2004-01-29 06:30:00	0.00335897	-22.74	0	-9.75
2004-01-29 07:00:00	0.00325341	-19.44	0	-9.87
2004-01-29 07:30:00	0.0031505	-20.57	0	-9.99
2004-01-29 08:00:00	0.00305845	-21.3	0	-10.1
2004-01-29 08:30:00	0.00297663	-21	5.509	-10.2
2004-01-29 09:00:00	0.00205157	-19.19	54.07	-10.29
2004-01-29 09:30:00	0.00284935	-15.36	148	-10.36
2004-01-29 10:00:00	0.00281822	-13.94	281.6	-10.4
2004-01-29 10:30:00	0.00281822	-11.42	474.5	-10.4
2004-01-29 11:00:00	0.00287288	-12.57	616.9	-10.33
2004-01-29 11:30:00	0.00302551	-10.59	730.7	-10.14
2004-01-29 12:00:00	0.00327955	-9.77	829	-9.84
2004-01-29 12:30:00	0.0036064	-9.21	904	-9.48
2004-01-29 13:00:00	0.00396864	-8.19	956	-9.11
2004-01-29 13:30:00	0.00436993	-7.292	981	-8.73
2004-01-29 14:00:00	0.00483798	-6.319	974	-8.32
2004-01-29 14:30:00	0.00538179	-5.141	940	-7.881
2004-01-29 15:00:00	0.0060228	-4.068	880	-7.406
2004-01-29 15:30:00	0.00671408	-3.437	792.7	-6.936
2004-01-29 16:00:00	0.007404	-3.852	674.3	-6.503
2004-01-29 16:30:00	0.00803768	-3.148	529.9	-6.132
2004-01-29 17:00:00	0.00858558	-3.578	384.3	-5.829
2004-01-29 17:30:00	0.00199584	-4.107	260.7	-5.61
2004-01-29 18:00:00	0.00923413	-5.049	121.3	-5.489
2004-01-29 18:30:00	0.00919106	-8.91	0	-5.511
2004-01-29 19:00:00	0.00877069	-13.97	0	-5.73
2004-01-29 19:30:00	0.0081511	-15.28	0	-6.068
2004-01-29 20:00:00	0.00755741	-13.01	0	-6.411
2004-01-29 20:30:00	0.00712689	-11.88	0	-6.673
2004-01-29 21:00:00	0.00680503	-11.88	0	-6.877
2004-01-29 21:30:00	0.00650054	-14.54	0	-7.077
2004-01-29 22:00:00	0.00616788	-16.95	0	-7.304
2004-01-29 22:30:00	0.00582388	-16.96	0	-7.549
2004-01-29 23:00:00	0.00550157	-16.14	0	-7.789
2004-01-29 23:30:00	0.00522988	-14.6	0	-8
2004-01-30	0.00133846	-16.01	0	-8.18
2004-01-30 00:30:00	0.00481428	-17.69	0	-8.34
2004-01-30 01:00:00	0.00461643	-15.83	0	-8.51
2004-01-30 01:30:00	0.00445834	-15.47	0	-8.65
2004-01-30 02:00:00	0.00430453	-16.92	0	-8.79
2004-01-30 02:30:00	0.00416548	-16.53	0	-8.92
2004-01-30 03:00:00	0.00405061	-16.27	0	-9.03
2004-01-30 03:30:00	0.00395849	-15.58	0	-9.12
2004-01-30 04:00:00	0.003878	-16.14	0	-9.2
2004-01-30 04:30:00	0.00380863	-15.11	0	-9.27
2004-01-30 05:00:00	0.00375969	-15.23	0	-9.32
2004-01-30 05:30:00	0.00371125	-15.64	0	-9.37
2004-01-30 06:00:00	0.00367285	-15.66	0	-9.41
2004-01-30 06:30:00	0.00362529	-14.36	0	-9.46
2004-01-30 07:00:00	0.0036064	-14.21	0	-9.48
2004-01-30 07:30:00	0.00358759	-13.49	0	-9.5
2004-01-30 08:00:00	0.00357822	-14.54	0	-9.51
2004-01-30 08:30:00	0.00355021	-13.29	4.063	-9.54
2004-01-30 09:00:00	0.00353163	-13.96	42.78	-9.56
2004-01-30 09:30:00	0.00350391	-10.86	186.8	-9.59
2004-01-30 10:00:00	3.48e-05	-7.668	213.8	-9.52
2004-01-30 10:30:00	0.0547564	-6.781	399.3	-9.38
2004-01-30 11:00:00	0.0172986	-5.314	582.3	-9.23
2004-01-30 11:30:00	0.00416548	-6.159	673.4	-8.92
2004-01-30 12:00:00	0.00462789	-4.927	798	-8.5
2004-01-30 12:30:00	0.00519212	-4.148	863	-8.03
2004-01-30 13:00:00	0.00582937	-3.31	899	-7.545
2004-01-30 13:30:00	0.006526	-3.21	864	-7.06
2004-01-30 14:00:00	0.00915136	-3.287	858	-6.598
2004-01-30 14:30:00	0.020407	-3.432	693	-6.174
2004-01-30 15:00:00	0.0213001	-3.288	534.3	-5.801
2004-01-30 15:30:00	0.0221932	-3.334	395.1	-5.519
2004-01-30 16:00:00	0.0230863	-3.062	381.8	-5.315
2004-01-30 16:30:00	0.0152078	-2.763	399.6	-5.167
2004-01-30 17:00:00	0.000249609	-2.757	300.9	-5.055
2004-01-30 17:30:00	0.0102767	-3.213	156	-4.979
2004-01-30 18:00:00	0.010281	-3.668	115.7	-4.977
2004-01-30 18:30:00	0.0100237	-5.728	0	-5.099
2004-01-30 19:00:00	0.00949181	-10.64	0	-5.359
2004-01-30 19:30:00	0.00882359	-10.79	0	-5.702
2004-01-30 20:00:00	0.00820468	-11.49	0	-6.038
2004-01-30 20:30:00	0.00767236	-12.1	0	-6.343
2004-01-30 21:00:00	0.00721078	-12.02	0	-6.621
2004-01-30 21:30:00	0.00683296	-12.69	0	-6.859
2004-01-30 22:00:00	0.0017707	-12.91	0	-7.073
2004-01-30 22:30:00	0.00622263	-13.39	0	-7.266
2004-01-30 23:00:00	0.00596803	-14.41	0	-7.445
2004-01-30 23:30:00	0.00572568	-14.63	0	-7.621
2004-01-31	0.00551209	-14.87	0	-7.781
2004-01-31 00:30:00	0.0053265	-15.28	0	-7.924
2004-01-31 01:00:00	0.00516706	-13.89	0	-8.05
2004-01-31 01:30:00	0.00503094	-14.97	0	-8.16
2004-01-31 02:00:00	0.00488567	-15.98	0	-8.28
2004-01-31 02:30:00	0.00476714	-14.97	0	-8.38
2004-01-31 03:00:00	0.0046624	-13.72	0	-8.47
2004-01-31 03:30:00	0.00457082	-14.06	0	-8.55
2004-01-31 04:00:00	0.00445834	-14.63	0	-8.65
2004-01-31 04:30:00	0.00431538	-15.4	0	-8.78
2004-01-31 05:00:00	0.00417605	-15.69	0	-8.91
2004-01-31 05:30:00	0.00404029	-16.32	0	-9.04
2004-01-31 06:00:00	0.00390803	-16.83	0	-9.17
2004-01-31 06:30:00	0.00386803	-15.69	0	-9.21
2004-01-31 07:00:00	0.00385808	-16.19	0	-9.22
2004-01-31 07:30:00	0.00382835	-16.26	0	-9.25
2004-01-31 08:00:00	0.003789	-16.41	0	-9.29
2004-01-31 08:30:00	0.003789	-15.24	2.155	-9.29
2004-01-31 09:00:00	0.00381848	-14.75	12.22	-9.26
2004-01-31 09:30:00	0.00386803	-14.23	48.58	-9.21
2004-01-31 10:00:00	0.00394836	-14.13	131.4	-9.13
2004-01-31 10:30:00	0.00408169	-13.41	197.2	-9
2004-01-31 11:00:00	0.00427213	-12.91	234.5	-8.82
2004-01-31 11:30:00	0.00448066	-11.9	428.5	-8.63
2004-01-31 12:00:00	0.0047437	-10.97	632.3	-8.4
2004-01-31 12:30:00	0.00511724	-10.41	732.3	-8.09
2004-01-31 13:00:00	0.00552657	-9.6	886	-7.77
2004-01-31 13:30:00	0.00603831	-8.78	865	-7.395
2004-01-31 14:00:00	0.00666057	-8.18	910	-6.971
2004-01-31 14:30:00	0.00734957	-7.702	845	-6.536
2004-01-31 15:00:00	0.00806062	-7.941	686.1	-6.119
2004-01-31 15:30:00	0.00870115	-7.355	692.2	-5.767
2004-01-31 16:00:00	0.0092872	-7.51	485.1	-5.462
2004-01-31 16:30:00	0.00977133	-7.203	441.3	-5.221
2004-01-31 17:00:00	0.0101222	-6.933	359.6	-5.052
2004-01-31 17:30:00	0.0103364	-7.372	189	-4.951
2004-01-31 18:00:00	0.0103215	-8.05	84.2	-4.958
2004-01-31 18:30:00	0.0100655	-8.22	0	-5.079
2004-01-31 19:00:00	0.00972635	-9.23	0	-5.243
2004-01-31 19:30:00	0.00934842	-10.85	0	-5.431
2004-01-31 20:00:00	0.00204996	-11.16	0	-5.636
2004-01-31 20:30:00	0.00725644	-13.15	0	-5.846
2004-01-31 21:00:00	0.0124629	-15.32	0	-6.113
2004-01-31 21:30:00	0.0176694	-15.24	0	-6.42
2004-01-31 22:00:00	0.00708682	-16.86	0	-6.698
2004-01-31 22:30:00	0.00671101	-15.85	0	-6.938
2004-01-31 23:00:00	0.00637438	-17.7	0	-7.162
2004-01-31 23:30:00	0.00605528	-17.09	0	-7.383
2004-02-01	0.00578144	-16.49	0	-7.58
2004-02-01 00:30:00	0.00555033	-16.88	0	-7.752
2004-02-01 01:00:00	0.00534317	-16.74	0	-7.911
2004-02-01 01:30:00	0.00512966	-19.27	0	-8.08
2004-02-01 02:00:00	0.00492168	-19.2	0	-8.25
2004-02-01 02:30:00	0.00472036	-19.97	0	-8.42
2004-02-01 03:00:00	0.00453684	-20.82	0	-8.58
2004-02-01 03:30:00	0.00435898	-22	0	-8.74
2004-02-01 04:00:00	0.00416548	-21.39	0	-8.92
2004-02-01 04:30:00	0.00399922	-21.32	0	-9.08
2004-02-01 05:00:00	0.00384815	-22.08	0	-9.23
2004-02-01 05:30:00	0.00370162	-21.8	0	-9.38
2004-02-01 06:00:00	0.00356886	-21.01	0	-9.52
2004-02-01 06:30:00	0.00347637	-20.15	0	-9.62
2004-02-01 07:00:00	0.00342179	-19.45	0	-9.68
2004-02-01 07:30:00	0.00338578	-20.22	0	-9.72
2004-02-01 08:00:00	0.00334119	-19.32	0	-9.77
2004-02-01 08:30:00	0.00332349	-18.37	3.806	-9.79
2004-02-01 09:00:00	0.00545819	-17.43	37.8	-9.78
2004-02-01 09:30:00	0.00337682	-16.39	85.9	-9.73
2004-02-01 10:00:00	0.00347637	-16.06	135.1	-9.62
2004-02-01 10:30:00	0.00361584	-15.73	178	-9.47
2004-02-01 11:00:00	0.00377921	-15.48	207	-9.3
2004-02-01 11:30:00	0.00395849	-15.21	242.1	-9.12
2004-02-01 12:00:00	0.00415493	-14.87	274.3	-8.93
2004-02-01 12:30:00	0.00434805	-14.48	309.7	-8.75
2004-02-01 13:00:00	0.00454815	-14.31	325.6	-8.57
2004-02-01 13:30:00	0.0047437	-14.06	397.1	-8.4
2004-02-01 14:00:00	0.00493372	-13.78	433.5	-8.24
2004-02-01 14:30:00	0.00512966	-13.66	479.2	-8.08
2004-02-01 15:00:00	0.00530988	-13.49	421.6	-7.937
2004-02-01 15:30:00	0.00547144	-13.72	384.3	-7.812
2004-02-01 16:00:00	0.00558745	-13.66	356.5	-7.724
2004-02-01 16:30:00	0.00567303	-13.58	307.9	-7.66
2004-02-01 17:00:00	0.00572297	-13.69	221.6	-7.623
2004-02-01 17:30:00	0.00572975	-13.68	174.6	-7.618
2004-02-01 18:00:00	0.00570809	-13.73	108.9	-7.634
2004-02-01 18:30:00	0.00566497	-14.54	0	-7.666
2004-02-01 19:00:00	0.00554769	-16.38	0	-7.754
2004-02-01 19:30:00	0.00537405	-16.8	0	-7.887
2004-02-01 20:00:00	0.00523619	-15.64	0	-7.995
2004-02-01 20:30:00	0.00512966	-15.68	0	-8.08
2004-02-01 21:00:00	0.00505548	-15.66	0	-8.14
2004-02-01 21:30:00	0.00498215	-15.69	0	-8.2
2004-02-01 22:00:00	0.00490965	-15.6	0	-8.26
2004-02-01 22:30:00	0.00486178	-15.93	0	-8.3
2004-02-01 23:00:00	0.00480246	-16.39	0	-8.35
2004-02-01 23:30:00	0.0047437	-16.48	0	-8.4
2004-02-02	0.00469711	-17.2	0	-8.44
2004-02-02 00:30:00	0.00462789	-17.88	0	-8.5
2004-02-02 01:00:00	0.00457082	-17.52	0	-8.55
2004-02-02 01:30:00	0.00452556	-19.71	0	-8.59
2004-02-02 02:00:00	0.00445834	-23.7	0	-8.65
2004-02-02 02:30:00	0.00434805	-22.29	0	-8.75
2004-02-02 03:00:00	0.00425063	-19.98	0	-8.84
2004-02-02 03:30:00	0.00418664	-21.07	0	-8.9
2004-02-02 04:00:00	0.00412342	-21.59	0	-8.96
2004-02-02 04:30:00	0.00405061	-22.73	0	-9.03
2004-02-02 05:00:00	0.00396864	-22.83	0	-9.11
2004-02-02 05:30:00	0.00388799	-23.67	0	-9.19
2004-02-02 06:00:00	0.00381848	-21.06	0	-9.26
2004-02-02 06:30:00	0.00377921	-21.83	0	-9.3
2004-02-02 07:00:00	0.00374025	-23.01	0	-9.34
2004-02-02 07:30:00	0.00367285	-24.05	0	-9.41
2004-02-02 08:00:00	0.00125476	-23.33	0	-9.49
2004-02-02 08:30:00	0.00490478	-22.95	5.088	-9.56
2004-02-02 09:00:00	0.0085548	-22.88	29.94	-9.63
2004-02-02 09:30:00	0.00588314	-20.84	110.7	-9.69
2004-02-02 10:00:00	0.00321148	-19.14	183.2	-9.72
2004-02-02 10:30:00	0.000539823	-17.95	244	-9.7
2004-02-02 11:00:00	0.0149882	-16.79	334.9	-9.63
2004-02-02 11:30:00	0.00356886	-16.65	406.7	-9.52
2004-02-02 12:00:00	0.00368242	-15.71	568.1	-9.4
2004-02-02 12:30:00	0.00381848	-15.59	797.6	-9.26
2004-02-02 13:00:00	0.00399922	-14.6	976	-9.08
2004-02-02 13:30:00	0.00422921	-14.43	801	-8.86
2004-02-02 14:00:00	0.00446949	-13.96	991	-8.64
2004-02-02 14:30:00	0.00472036	-12.78	1049	-8.42
2004-02-02 15:00:00	0.00503094	-12.86	917	-8.16
2004-02-02 15:30:00	0.00533163	-12.74	807	-7.92
2004-02-02 16:00:00	0.0055981	-13.65	487.1	-7.716
2004-02-02 16:30:00	0.00577189	-14.27	269.5	-7.587
2004-02-02 17:00:00	0.00582662	-14.55	218.6	-7.547
2004-02-02 17:30:00	0.0137148	-15.32	158.9	-7.551
2004-02-02 18:00:00	0.00343333	-15.96	91.8	-7.578
2004-02-02 18:30:00	0.000206776	-17.01	0	-7.627
2004-02-02 19:00:00	0.00562744	-17.32	0	-7.694
2004-02-02 19:30:00	0.00552921	-17.8	0	-7.768
2004-02-02 20:00:00	0.00544142	-18	0	-7.835
2004-02-02 20:30:00	0.00536374	-18.14	0	-7.895
2004-02-02 21:00:00	0.00529075	-18.33	0	-7.952
2004-02-02 21:30:00	0.00521727	-19.01	0	-8.01
2004-02-02 22:00:00	0.0051421	-19.97	0	-8.07
2004-02-02 22:30:00	0.00505548	-22.11	0	-8.14
2004-02-02 23:00:00	0.0049458	-22.68	0	-8.23
2004-02-02 23:30:00	0.00482612	-22.93	0	-8.33
2004-02-03	0.00126894	-23.68	0	-8.43
2004-02-03 00:30:00	0.00442657	-24.34	0	-8.53
2004-02-03 01:00:00	0.00448066	-24.02	0	-8.63
2004-02-03 01:30:00	0.00436993	-24.65	0	-8.73
2004-02-03 02:00:00	0.00427213	-24.32	0	-8.82
2004-02-03 02:30:00	0.00417605	-24.68	0	-8.91
2004-02-03 03:00:00	0.00408169	-23.96	0	-9
2004-02-03 03:30:00	0.00398901	-24.81	0	-9.09
2004-02-03 04:00:00	0.003898	-27.14	0	-9.18
2004-02-03 04:30:00	0.00379881	-29.39	0	-9.28
2004-02-03 05:00:00	0.00370162	-30.65	0	-9.38
2004-02-03 05:30:00	0.0036064	-30.22	0	-9.48
2004-02-03 06:00:00	0.00350391	-28.8	0	-9.59
2004-02-03 06:30:00	0.00342179	-30.72	0	-9.68
2004-02-03 07:00:00	0.00334119	-31.54	0	-9.77
2004-02-03 07:30:00	0.00327082	-29.69	0	-9.85
2004-02-03 08:00:00	0.00319306	-29.44	0	-9.94
2004-02-03 08:30:00	0.051901	-29.67	9.37	-10.02
2004-02-03 09:00:00	0.0224052	-28.65	65.92	-10.09
2004-02-03 09:30:00	0.0116196	-22.33	184.7	-10.16
2004-02-03 10:00:00	0.000834082	-19.38	340.2	-10.22
2004-02-03 10:30:00	0.00468361	-18.36	495.6	-10.24
2004-02-03 11:00:00	0.00853313	-17.16	640.8	-10.22
2004-02-03 11:30:00	0.0216851	-16.52	769.1	-10.16
2004-02-03 12:00:00	0.00310839	-17.14	875	-10.04
2004-02-03 12:30:00	0.00323608	-16.96	956	-9.89
2004-02-03 13:00:00	0.00340374	-16.33	1007	-9.7
2004-02-03 13:30:00	0.00358759	-14.85	1033	-9.5
2004-02-03 14:00:00	0.00380863	-13.41	1031	-9.27
2004-02-03 14:30:00	0.00585479	-13.09	994	-9.04
2004-02-03 15:00:00	0.00427213	-12.54	935	-8.82
2004-02-03 15:30:00	0.00450307	-13.19	875	-8.61
2004-02-03 16:00:00	0.00470872	-13.99	506.3	-8.43
2004-02-03 16:30:00	0.00487371	-13.94	376.6	-8.29
2004-02-03 17:00:00	0.0576963	-14.03	364.2	-8.23
2004-02-03 17:30:00	0.0215913	-14.35	227.4	-8.21
2004-02-03 18:00:00	0.000187504	-14.77	159.1	-8.21
2004-02-03 18:30:00	0.00492168	-17.18	0	-8.25
2004-02-03 19:00:00	0.00483798	-21.59	0	-8.32
2004-02-03 19:30:00	0.00470872	-22.7	0	-8.43
2004-02-03 20:00:00	0.00455947	-22.81	0	-8.56
2004-02-03 20:30:00	0.00442502	-21.45	0	-8.68
2004-02-03 21:00:00	0.00430453	-21.63	0	-8.79
2004-02-03 21:30:00	0.00418664	-22.26	0	-8.9
2004-02-03 22:00:00	0.00408169	-22.35	0	-9
2004-02-03 22:30:00	0.00397882	-23.54	0	-9.1
2004-02-03 23:00:00	0.00388799	-23.92	0	-9.19
2004-02-03 23:30:00	0.003789	-24.09	0	-9.29
2004-02-04	0.00369201	-24.18	0	-9.39
2004-02-04 00:30:00	0.0036064	-24.4	0	-9.48
2004-02-04 01:00:00	0.00352237	-24.07	0	-9.57
2004-02-04 01:30:00	0.0034399	-24.3	0	-9.66
2004-02-04 02:00:00	0.00336789	-24.77	0	-9.74
2004-02-04 02:30:00	0.00330585	-24.87	0	-9.81
2004-02-04 03:00:00	0.00323608	-24.71	0	-9.89
2004-02-04 03:30:00	0.00316747	-25.48	0	-9.97
2004-02-04 04:00:00	0.00310839	-26.21	0	-10.04
2004-02-04 04:30:00	0.00304194	-26.08	0	-10.12
2004-02-04 05:00:00	0.00297663	-26.98	0	-10.2
2004-02-04 05:30:00	0.00291244	-26.19	0	-10.28
2004-02-04 06:00:00	0.00285718	-26.55	0	-10.35
2004-02-04 06:30:00	0.00280275	-26.57	0	-10.42
2004-02-04 07:00:00	0.00274916	-25.6	0	-10.49
2004-02-04 07:30:00	0.00269638	-27.15	0	-10.56
2004-02-04 08:00:00	0.00265179	-27.02	0	-10.62
2004-02-04 08:30:00	0.00260779	-27.39	10.15	-10.68
2004-02-04 09:00:00	0.00256437	-25.04	71.43	-10.74
2004-02-04 09:30:00	0.00252863	-20.21	195	-10.79
2004-02-04 10:00:00	0.0026498	-19.39	346.1	-10.82
2004-02-04 10:30:00	0.00250738	-17.71	501.4	-10.82
2004-02-04 11:00:00	0.00253575	-17.67	644.6	-10.78
2004-02-04 11:30:00	0.00260051	-17.22	771.5	-10.69
2004-02-04 12:00:00	0.00270387	-15.04	879	-10.55
2004-02-04 12:30:00	0.00285718	-14.26	959	-10.35
2004-02-04 13:00:00	0.00304194	-14.19	1011	-10.12
2004-02-04 13:30:00	0.00327082	-13.21	1038	-9.85
2004-02-04 14:00:00	0.0148688	-13.12	1034	-9.58
2004-02-04 14:30:00	0.0115	-12.44	1017	-9.3
2004-02-04 15:00:00	0.00813112	-11.72	970	-9.04
2004-02-04 15:30:00	0.00476226	-11.23	737.3	-8.8
2004-02-04 16:00:00	0.0059797	-11.91	485.7	-8.61
2004-02-04 16:30:00	0.0051955	-12.16	353.3	-8.5
2004-02-04 17:00:00	0.00352265	-12.5	228.6	-8.45
2004-02-04 17:30:00	0.00260125	-13.17	151.6	-8.43
2004-02-04 18:00:00	0.00469711	-14.13	104.4	-8.44
2004-02-04 18:30:00	0.00465087	-15.69	0	-8.48
2004-02-04 19:00:00	0.00457082	-18.18	0	-8.55
2004-02-04 19:30:00	0.00445834	-18.67	0	-8.65
2004-02-04 20:00:00	0.00432625	-18.23	0	-8.77
2004-02-04 20:30:00	0.00419725	-18.21	0	-8.89
2004-02-04 21:00:00	0.00407131	-20.39	0	-9.01
2004-02-04 21:30:00	0.00394836	-22.63	0	-9.13
2004-02-04 22:00:00	0.00382835	-21.54	0	-9.25
2004-02-04 22:30:00	0.00371125	-22.5	0	-9.37
2004-02-04 23:00:00	0.00361584	-22.29	0	-9.47
2004-02-04 23:30:00	0.00352237	-24.34	0	-9.57
2004-02-05	0.00343084	-25.09	0	-9.67
2004-02-05 00:30:00	0.00334119	-24.76	0	-9.77
2004-02-05 01:00:00	0.00325341	-26.51	0	-9.87
2004-02-05 01:30:00	0.00315897	-26.61	0	-9.98
2004-02-05 02:00:00	0.00306673	-27.51	0	-10.09
2004-02-05 02:30:00	0.00298473	-27.59	0	-10.19
2004-02-05 03:00:00	0.00289656	-28.32	0	-10.3
2004-02-05 03:30:00	0.00281822	-28.07	0	-10.4
2004-02-05 04:00:00	0.00274916	-28.42	0	-10.49
2004-02-05 04:30:00	0.00267401	-29.35	0	-10.59
2004-02-05 05:00:00	0.00260779	-29.86	0	-10.68
2004-02-05 05:30:00	0.00254288	-29.86	0	-10.77
2004-02-05 06:00:00	0.00247927	-29.93	0	-10.86
2004-02-05 06:30:00	0.00241693	-30.51	0	-10.95
2004-02-05 07:00:00	0.00235586	-30.81	0	-11.04
2004-02-05 07:30:00	0.00229602	-30.32	0	-11.13
2004-02-05 08:00:00	0.00224386	-30.74	0	-11.21
2004-02-05 08:30:00	0.00219265	-29.52	9.78	-11.29
2004-02-05 09:00:00	0.00214238	-26.44	68.44	-11.37
2004-02-05 09:30:00	0.0283682	-20.41	186.1	-11.43
2004-02-05 10:00:00	0.0155435	-18.8	343.2	-11.46
2004-02-05 10:30:00	0.00209304	-19	498.5	-11.45
2004-02-05 11:00:00	0.00212996	-18.35	641.7	-11.39
2004-02-05 11:30:00	0.002199	-17.19	769.3	-11.28
2004-02-05 12:00:00	0.00232246	-15.82	876	-11.09
2004-02-05 12:30:00	0.00249329	-14.77	959	-10.84
2004-02-05 13:00:00	0.00270387	-14.44	1017	-10.55
2004-02-05 13:30:00	0.00200397	-13.36	1051	-10.24
2004-02-05 14:00:00	0.00455881	-12.61	1043	-9.91
2004-02-05 14:30:00	0.0100261	-12.42	1010	-9.6
2004-02-05 15:00:00	0.00802021	-12.09	953	-9.32
2004-02-05 15:30:00	0.00400946	-11.9	863	-9.07
2004-02-05 16:00:00	0.00425063	-11.96	677.7	-8.84
2004-02-05 16:30:00	0.00443611	-12.11	539.9	-8.67
2004-02-05 17:00:00	0.0058491	-11.73	481.7	-8.57
2004-02-05 17:30:00	0.00280683	-12.62	243.5	-8.5
2004-02-05 18:00:00	0.00600602	-14.17	106.2	-8.47
2004-02-05 18:30:00	0.00244197	-15.79	0	-8.53
2004-02-05 19:00:00	0.000703961	-15.8	0	-8.62
2004-02-05 19:30:00	0.000555428	-17.31	0	-8.74
2004-02-05 20:00:00	0.000406896	-18.15	0	-8.86
2004-02-05 20:30:00	0.000258363	-17.6	0	-8.99
2004-02-05 21:00:00	0.00395849	-16.99	0	-9.12
2004-02-05 21:30:00	0.00384815	-16.94	0	-9.23
2004-02-05 22:00:00	0.00374025	-18.54	0	-9.34
2004-02-05 22:30:00	0.00362529	-20.36	0	-9.46
2004-02-05 23:00:00	0.00348553	-24.98	0	-9.61
2004-02-05 23:30:00	0.00335007	-26.88	0	-9.76
2004-02-06	0.00321881	-27.61	0	-9.91
2004-02-06 00:30:00	0.00309167	-28.26	0	-10.06
2004-02-06 01:00:00	0.00297663	-27.23	0	-10.2
2004-02-06 01:30:00	0.00286502	-28.67	0	-10.34
2004-02-06 02:00:00	0.00276439	-28.67	0	-10.47
2004-02-06 02:30:00	0.00267401	-28.14	0	-10.59
2004-02-06 03:00:00	0.00258601	-28.19	0	-10.71
2004-02-06 03:30:00	0.00250738	-27.99	0	-10.82
2004-02-06 04:00:00	0.00243757	-28.95	0	-10.92
2004-02-06 04:30:00	0.00236932	-29.29	0	-11.02
2004-02-06 05:00:00	0.00230261	-28.55	0	-11.12
2004-02-06 05:30:00	0.00223741	-30.38	0	-11.22
2004-02-06 06:00:00	0.00217369	-28.92	0	-11.32
2004-02-06 06:30:00	0.0021176	-29.59	0	-11.41
2004-02-06 07:00:00	0.00206267	-28.98	0	-11.5
2004-02-06 07:30:00	0.00200889	-30.27	0	-11.59
2004-02-06 08:00:00	0.00196204	-30.92	0	-11.67
2004-02-06 08:30:00	0.00191038	-30.54	12.39	-11.76
2004-02-06 09:00:00	0.00185983	-27.51	81.7	-11.85
2004-02-06 09:30:00	0.00182672	-20.33	208.3	-11.91
2004-02-06 10:00:00	0.0017995	-18.63	362.6	-11.96
2004-02-06 10:30:00	0.0017941	-19.77	516.4	-11.97
2004-02-06 11:00:00	0.00182672	-19.36	660.1	-11.91
2004-02-06 11:30:00	0.00190471	-16.85	789.5	-11.77
2004-02-06 12:00:00	0.00203265	-15.87	896	-11.55
2004-02-06 12:30:00	0.00221174	-14.77	976	-11.26
2004-02-06 13:00:00	0.00243757	-13.57	1031	-10.92
2004-02-06 13:30:00	0.00269638	-12.92	1059	-10.56
2004-02-06 14:00:00	0.00299285	-12.07	1055	-10.18
2004-02-06 14:30:00	0.00330585	-11.78	1020	-9.81
2004-02-06 15:00:00	0.00363476	-11.24	961	-9.45
2004-02-06 15:30:00	0.00396864	-10.64	878	-9.11
2004-02-06 16:00:00	0.00427213	-10.04	780.2	-8.82
2004-02-06 16:30:00	0.00455947	-9.79	682.5	-8.56
2004-02-06 17:00:00	0.00480246	-9.76	569.3	-8.35
2004-02-06 17:30:00	0.00499431	-9.92	414	-8.19
2004-02-06 18:00:00	0.00512966	-10.37	226.7	-8.08
2004-02-06 18:30:00	0.00516706	-11.88	0	-8.05
2004-02-06 19:00:00	0.00508011	-15.83	0	-8.12
2004-02-06 19:30:00	0.00489765	-18.96	0	-8.27
2004-02-06 20:00:00	0.00467394	-21.22	0	-8.46
2004-02-06 20:30:00	0.00443611	-21.81	0	-8.67
2004-02-06 21:00:00	0.00420788	-22.49	0	-8.88
2004-02-06 21:30:00	0.00399922	-23.72	0	-9.08
2004-02-06 22:00:00	0.00380863	-25.82	0	-9.27
2004-02-06 22:30:00	0.00363476	-25.8	0	-9.45
2004-02-06 23:00:00	0.00346722	-25.41	0	-9.63
2004-02-06 23:30:00	0.00331466	-27.11	0	-9.8
2004-02-07	0.00316747	-25.76	0	-9.97
2004-02-07 00:30:00	0.00303372	-25.91	0	-10.13
2004-02-07 01:00:00	0.0029204	-26.63	0	-10.27
2004-02-07 01:30:00	0.00281048	-26.83	0	-10.41
2004-02-07 02:00:00	0.00270387	-27	0	-10.55
2004-02-07 02:30:00	0.00260779	-27.95	0	-10.68
2004-02-07 03:00:00	0.00252154	-27.56	0	-10.8
2004-02-07 03:30:00	0.00243068	-27.91	0	-10.93
2004-02-07 04:00:00	0.00235586	-28.44	0	-11.04
2004-02-07 04:30:00	0.00227635	-28.38	0	-11.16
2004-02-07 05:00:00	0.00220536	-29.08	0	-11.27
2004-02-07 05:30:00	0.00213617	-28.39	0	-11.38
2004-02-07 06:00:00	0.00207478	-27.74	0	-11.48
2004-02-07 06:30:00	0.00201481	-27.86	0	-11.58
2004-02-07 07:00:00	0.00196204	-27.8	0	-11.67
2004-02-07 07:30:00	0.00191607	-28.54	0	-11.75
2004-02-07 08:00:00	0.00186539	-27.1	0	-11.84
2004-02-07 08:30:00	0.00182125	-28.41	12.25	-11.92
2004-02-07 09:00:00	0.00177796	-25.52	80.4	-12
2004-02-07 09:30:00	0.00274295	-21.17	203.2	-12.06
2004-02-07 10:00:00	0.00172501	-17.95	352.3	-12.1
2004-02-07 10:30:00	0.00172501	-17.75	509.6	-12.1
2004-02-07 11:00:00	0.00176727	-16.22	655.9	-12.02
2004-02-07 11:30:00	0.00185983	-14.86	784.9	-11.85
2004-02-07 12:00:00	0.00202075	-13.8	892	-11.57
2004-02-07 12:30:00	0.00224386	-12.94	973	-11.21
2004-02-07 13:00:00	0.00252863	-12.07	1024	-10.79
2004-02-07 13:30:00	0.00284935	-11.18	1053	-10.36
2004-02-07 14:00:00	0.00321021	-10.76	1037	-9.92
2004-02-07 14:30:00	0.00359699	-10.33	1013	-9.49
2004-02-07 15:00:00	0.00400946	-9.69	955	-9.07
2004-02-07 15:30:00	0.00443611	-9.45	865	-8.67
2004-02-07 16:00:00	0.00985474	-9.15	756	-8.31
2004-02-07 16:30:00	0.00521727	-8.67	635.2	-8.01
2004-02-07 17:00:00	0.00551998	-8.63	492	-7.775
2004-02-07 17:30:00	0.00574331	-8.52	338.8	-7.608
2004-02-07 18:00:00	0.00235788	-8.89	189	-7.528
2004-02-07 18:30:00	0.00583487	-10.45	0	-7.541
2004-02-07 19:00:00	0.00567438	-16.82	0	-7.659
2004-02-07 19:30:00	0.00538566	-22.89	0	-7.878
2004-02-07 20:00:00	0.00505548	-21.96	0	-8.14
2004-02-07 20:30:00	0.00473202	-21.2	0	-8.41
2004-02-07 21:00:00	0.00444721	-20.93	0	-8.66
2004-02-07 21:30:00	0.00420788	-19.29	0	-8.88
2004-02-07 22:00:00	0.00399922	-21.67	0	-9.08
2004-02-07 22:30:00	0.00379881	-22.78	0	-9.28
2004-02-07 23:00:00	0.00361584	-22.54	0	-9.47
2004-02-07 23:30:00	0.00344899	-25.39	0	-9.65
2004-02-08	0.0032883	-25.62	0	-9.83
2004-02-08 00:30:00	0.0031336	-25.5	0	-10.01
2004-02-08 01:00:00	0.00300099	-26.06	0	-10.17
2004-02-08 01:30:00	0.00287288	-26.14	0	-10.33
2004-02-08 02:00:00	0.00274916	-25.26	0	-10.49
2004-02-08 02:30:00	0.00264442	-25.34	0	-10.63
2004-02-08 03:00:00	0.00255003	-25.81	0	-10.76
2004-02-08 03:30:00	0.00246531	-26.71	0	-10.88
2004-02-08 04:00:00	0.00237608	-27.64	0	-11.01
2004-02-08 04:30:00	0.00228945	-27.1	0	-11.14
2004-02-08 05:00:00	0.00220536	-27.75	0	-11.27
2004-02-08 05:30:00	0.00212996	-28.08	0	-11.39
2004-02-08 06:00:00	0.00205664	-27.4	0	-11.51
2004-02-08 06:30:00	0.00199122	-27.34	0	-11.62
2004-02-08 07:00:00	0.00192748	-27.75	0	-11.73
2004-02-08 07:30:00	0.00187097	-27.32	0	-11.83
2004-02-08 08:00:00	0.00182125	-25.22	0	-11.92
2004-02-08 08:30:00	0.00176727	-27.54	13.25	-12.02
2004-02-08 09:00:00	0.000282202	-23.95	87.8	-12.11
2004-02-08 09:30:00	0.00168358	-17.52	214.7	-12.18
2004-02-08 10:00:00	0.00166316	-16.39	369	-12.22
2004-02-08 10:30:00	0.00167334	-14.96	526.5	-12.2
2004-02-08 11:00:00	0.00174076	-14.26	671	-12.07
2004-02-08 11:30:00	0.00186539	-13.67	798.1	-11.84
2004-02-08 12:00:00	0.00207478	-11.67	904	-11.48
2004-02-08 12:30:00	0.00236932	-10.06	987	-11.02
2004-02-08 13:00:00	0.00272644	-9.05	1039	-10.52
2004-02-08 13:30:00	0.0031336	-8.44	1064	-10.01
2004-02-08 14:00:00	0.00357822	-7.921	1060	-9.51
2004-02-08 14:30:00	0.00406095	-7.597	1022	-9.02
2004-02-08 15:00:00	0.00458219	-7.11	961	-8.54
2004-02-08 15:30:00	0.00511724	-6.482	875	-8.09
2004-02-08 16:00:00	0.00565154	-6.607	767.8	-7.676
2004-02-08 16:30:00	0.00615498	-6.428	630.1	-7.313
2004-02-08 17:00:00	0.00659378	-5.747	481.2	-7.015
2004-02-08 17:30:00	0.00693616	-6.553	329.2	-6.793
2004-02-08 18:00:00	0.00713492	-7.289	180.8	-6.668
2004-02-08 18:30:00	0.00714135	-8.99	0	-6.664
2004-02-08 19:00:00	0.00693302	-15.23	0	-6.795
2004-02-08 19:30:00	0.00657565	-17.63	0	-7.027
2004-02-08 20:00:00	0.00615784	-17.09	0	-7.311
2004-02-08 20:30:00	0.00047564	-16.59	0	-7.591
2004-02-08 21:00:00	0.00542322	-17.92	0	-7.849
2004-02-08 21:30:00	0.00510484	-17.04	0	-8.1
2004-02-08 22:00:00	0.00481428	-19.04	0	-8.34
2004-02-08 22:30:00	0.00454815	-19.44	0	-8.57
2004-02-08 23:00:00	0.00429371	-19.86	0	-8.8
2004-02-08 23:30:00	0.00407131	-19.87	0	-9.01
2004-02-09	0.00386803	-20.06	0	-9.21
2004-02-09 00:30:00	0.00369201	-21.21	0	-9.39
2004-02-09 01:00:00	0.00352237	-21.4	0	-9.57
2004-02-09 01:30:00	0.00336789	-22.66	0	-9.74
2004-02-09 02:00:00	0.00322744	-21.67	0	-9.9
2004-02-09 02:30:00	0.00309167	-21.56	0	-10.06
2004-02-09 03:00:00	0.00296855	-21.76	0	-10.21
2004-02-09 03:30:00	0.00286502	-23.26	0	-10.34
2004-02-09 04:00:00	0.00275676	-22.39	0	-10.48
2004-02-09 04:30:00	0.00265179	-23.32	0	-10.62
2004-02-09 05:00:00	0.00255719	-23.23	0	-10.75
2004-02-09 05:30:00	0.00247228	-22.65	0	-10.87
2004-02-09 06:00:00	0.00239644	-23.56	0	-10.98
2004-02-09 06:30:00	0.00232246	-22.88	0	-11.09
2004-02-09 07:00:00	0.00225033	-23.56	0	-11.2
2004-02-09 07:30:00	0.00218	-23.91	0	-11.31
2004-02-09 08:00:00	0.00212377	-22.42	0	-11.4
2004-02-09 08:30:00	0.00206872	-21.51	13.67	-11.49
2004-02-09 09:00:00	0.00202075	-19.37	86.2	-11.57
2004-02-09 09:30:00	0.00199122	-13.35	220.7	-11.62
2004-02-09 10:00:00	0.0019795	-12.01	379.5	-11.64
2004-02-09 10:30:00	0.00201481	-10.56	539.7	-11.58
2004-02-09 11:00:00	0.00212996	-11.53	685	-11.39
2004-02-09 11:30:00	0.00233578	-9.54	815	-11.07
2004-02-09 12:00:00	0.00267401	-8.4	929	-10.59
2004-02-09 12:30:00	0.00312518	-7.793	973	-10.02
2004-02-09 13:00:00	0.00365376	-6.642	1055	-9.43
2004-02-09 13:30:00	0.00423991	-5.627	1081	-8.85
2004-02-09 14:00:00	0.00488567	-3.812	1077	-8.28
2004-02-09 14:30:00	0.00556754	-3.669	1041	-7.739
2004-02-09 15:00:00	0.0062792	-2.454	1015	-7.227
2004-02-09 15:30:00	0.00700563	-1.451	644.5	-6.749
2004-02-09 16:00:00	0.00771667	-2.17	600.2	-6.317
2004-02-09 16:30:00	0.00833984	-1.613	604.9	-5.963
2004-02-09 17:00:00	0.00465891	-1.887	465.6	-5.665
2004-02-09 17:30:00	0.00729548	-2.377	371.5	-5.424
2004-02-09 18:00:00	0.00993206	-3.607	203	-5.233
2004-02-09 18:30:00	0.0100258	-4.43	0	-5.098
2004-02-09 19:00:00	0.0100991	-10.28	0	-5.063
2004-02-09 19:30:00	0.00970188	-13.84	0	-5.255
2004-02-09 20:00:00	0.00897802	-13.73	0	-5.621
2004-02-09 20:30:00	0.00820647	-14.03	0	-6.037
2004-02-09 21:00:00	0.00750043	-13.72	0	-6.445
2004-02-09 21:30:00	0.00687348	-16.95	0	-6.833
2004-02-09 22:00:00	0.00631129	-16.3	0	-7.205
2004-02-09 22:30:00	0.00583899	-15.63	0	-7.538
2004-02-09 23:00:00	0.00544663	-17.55	0	-7.831
2004-02-09 23:30:00	0.00509246	-18.16	0	-8.11
2004-02-10	0.00477889	-17.38	0	-8.37
2004-02-10 00:30:00	0.0045143	-17.01	0	-8.6
2004-02-10 01:00:00	0.00428291	-17.1	0	-8.81
2004-02-10 01:30:00	0.00408169	-17.8	0	-9
2004-02-10 02:00:00	0.00390803	-16.72	0	-9.17
2004-02-10 02:30:00	0.00374996	-18.59	0	-9.33
2004-02-10 03:00:00	0.00358759	-18.03	0	-9.5
2004-02-10 03:30:00	0.0034399	-19.33	0	-9.66
2004-02-10 04:00:00	0.00329707	-19.53	0	-9.82
2004-02-10 04:30:00	0.0031505	-19.53	0	-9.99
2004-02-10 05:00:00	0.00302551	-20.12	0	-10.14
2004-02-10 05:30:00	0.00290449	-19.55	0	-10.29
2004-02-10 06:00:00	0.00279505	-21	0	-10.43
2004-02-10 06:30:00	0.00268891	-20.48	0	-10.57
2004-02-10 07:00:00	0.00259325	-20.4	0	-10.7
2004-02-10 07:30:00	0.00249329	-20.52	0	-10.84
2004-02-10 08:00:00	0.00240325	-20.83	0	-10.97
2004-02-10 08:30:00	0.00232246	-20.7	16.11	-11.09
2004-02-10 09:00:00	0.00225681	-17.08	89.5	-11.19
2004-02-10 09:30:00	0.00861418	-11.19	228.3	-11.25
2004-02-10 10:00:00	0.00223741	-12	385.1	-11.22
2004-02-10 10:30:00	0.00230921	-10.93	541.6	-11.11
2004-02-10 11:00:00	0.00247228	-9.25	687.6	-10.87
2004-02-10 11:30:00	0.00276439	-7.027	817	-10.47
2004-02-10 12:00:00	0.00325341	-6.335	924	-9.87
2004-02-10 12:30:00	0.00386803	-5.506	1006	-9.21
2004-02-10 13:00:00	0.00454815	-5.037	1057	-8.57
2004-02-10 13:30:00	0.0052882	-4.02	1083	-7.954
2004-02-10 14:00:00	0.00267432	-2.786	1077	-7.374
2004-02-10 14:30:00	0.00690947	-2.655	1040	-6.81
2004-02-10 15:00:00	0.0077835	-2.101	976	-6.278
2004-02-10 15:30:00	0.00868243	-1.5	887	-5.777
2004-02-10 16:00:00	0.00959035	-1.08	775.2	-5.31
2004-02-10 16:30:00	0.0104502	-0.905	640.5	-4.898
2004-02-10 17:00:00	0.0176511	-0.86	492.3	-4.557
2004-02-10 17:30:00	0.00783563	-1.278	334.6	-4.294
2004-02-10 18:00:00	0.0053321	-1.698	173.6	-4.103
2004-02-10 18:30:00	0.0125948	-2.682	0	-3.973
2004-02-10 19:00:00	0.0127898	-7.239	0	-3.895
2004-02-10 19:30:00	0.0127671	-11.45	0	-3.904
2004-02-10 20:00:00	0.0122237	-9.9	0	-4.124
2004-02-10 20:30:00	0.0113701	-10.81	0	-4.485
2004-02-10 21:00:00	0.0104999	-11.78	0	-4.875
2004-02-10 21:30:00	0.00967137	-12.15	0	-5.27
2004-02-10 22:00:00	0.00673051	-11.69	0	-5.657
2004-02-10 22:30:00	0.00826034	-11.16	0	-6.007
2004-02-10 23:00:00	0.00773205	-11.15	0	-6.308
2004-02-10 23:30:00	0.00727584	-11.45	0	-6.581
2004-02-11	0.00686723	-11.37	0	-6.837
2004-02-11 00:30:00	0.00650802	-12.92	0	-7.072
2004-02-11 01:00:00	0.00617363	-12.42	0	-7.3
2004-02-11 01:30:00	0.00594009	-12.1	0	-7.465
2004-02-11 02:00:00	0.0057869	-11.9	0	-7.576
2004-02-11 02:30:00	0.00262259	-12	0	-7.7
2004-02-11 03:00:00	0.000104684	-13.83	0	-7.836
2004-02-11 03:30:00	0.000250495	-15.38	0	-8.03
2004-02-11 04:00:00	0.000396307	-15.14	0	-8.26
2004-02-11 04:30:00	0.000542119	-16.3	0	-8.49
2004-02-11 05:00:00	0.00440292	-16.56	0	-8.7
2004-02-11 05:30:00	0.00416548	-19.87	0	-8.92
2004-02-11 06:00:00	0.00392815	-19.65	0	-9.15
2004-02-11 06:30:00	0.00370162	-20.1	0	-9.38
2004-02-11 07:00:00	0.00350391	-20.77	0	-9.59
2004-02-11 07:30:00	0.00331466	-20.76	0	-9.8
2004-02-11 08:00:00	0.0031336	-20.48	0.511	-10.01
2004-02-11 08:30:00	0.00297663	-19.18	17.24	-10.2
2004-02-11 09:00:00	0.00284935	-15.79	97.1	-10.36
2004-02-11 09:30:00	0.00277203	-11.28	236.2	-10.46
2004-02-11 10:00:00	0.00276439	-9.03	399.3	-10.47
2004-02-11 10:30:00	0.00283375	-9.1	556.5	-10.38
2004-02-11 11:00:00	0.00301732	-8.53	701.6	-10.15
2004-02-11 11:30:00	0.00336789	-6.908	831	-9.74
2004-02-11 12:00:00	0.00393824	-5.002	939	-9.14
2004-02-11 12:30:00	0.00462789	-3.986	1023	-8.5
2004-02-11 13:00:00	0.00537663	-3.079	1077	-7.885
2004-02-11 13:30:00	0.00175725	-2.764	1104	-7.302
2004-02-11 14:00:00	0.0085899	-2.379	1099	-6.742
2004-02-11 14:30:00	0.0154225	-1.816	1065	-6.198
2004-02-11 15:00:00	0.0146587	-1.172	1003	-5.678
[truncated: 15,569 more rows]
