# Supplementary material for: Modeling Net Ecosystem Carbon Exchange of Alpine Grasslands with a Satellite-Driven Model
Source: PLoS One. 2015 Apr 7;10(4):e0122486. doi: 10.1371/journal.pone.0122486 (PMC4388705; doi:10.1371/journal.pone.0122486)
Supplement: S3 Dataset — (XLSX) [file pone.0122486.s003.xlsx]

## Sheet: Sheet1
Date	NDVI	EVI	LSWI	DOY
2003-01-01	0.167	0.1	-0.171	1
2003-01-09	0.169	0.101	-0.168	9
2003-01-17	0.164	0.097	-0.183	17
2003-01-25	0.147	0.091	-0.148	25
2003-02-02	0.138	0.086	-0.158	33
2003-02-10	0.14	0.081	-0.152	41
2003-02-18	0.14	0.081	-0.129	49
2003-02-26	0.144	0.095	-0.144	57
2003-03-06	0.131	0.081	-0.146	65
2003-03-14	0.157	0.096	-0.148	73
2003-03-22	0.132	0.084	-0.142	81
2003-03-30	0.135	0.097	-0.151	89
2003-04-07	0.133	0.09	-0.142	97
2003-04-15	0.159	0.099	-0.14	105
2003-04-23	0.116	0.08	-0.12	113
2003-05-01	0.143	0.095	-0.127	121
2003-05-09	0.17	0.11	-0.133	129
2003-05-17	0.163	0.098	-0.125	137
2003-05-25	0.161	0.115	-0.105	145
2003-06-02	0.184	0.123	-0.065	153
2003-06-10	0.224	0.153	-0.069	161
2003-06-18	0.263	0.183	-0.074	169
2003-06-26	0.329	0.202	-0.052	177
2003-07-04	0.395	0.221	-0.03	185
2003-07-12	0.368	0.225	-0.02	193
2003-07-20	0.342	0.229	-0.01	201
2003-07-28	0.38	0.268	-0.006	209
2003-08-05	0.419	0.306	-0.001	217
2003-08-13	0.428	0.292	0.02	225
2003-08-21	0.49	0.282	0.061	233
2003-08-29	0.552	0.273	0.103	241
2003-09-06	0.46	0.242	0.024	249
2003-09-14	0.395	0.213	-0.022	257
2003-09-22	0.329	0.184	-0.068	265
2003-09-30	0.31	0.204	-0.104	273
2003-10-08	0.272	0.167	-0.127	281
2003-10-16	0.268	0.162	-0.15	289
2003-10-24	0.23	0.137	-0.159	297
2003-11-01	0.192	0.111	-0.168	305
2003-11-09	0.186	0.109	-0.185	313
2003-11-17	0.174	0.104	-0.172	321
2003-11-25	0.184	0.109	-0.19	329
2003-12-03	0.164	0.101	-0.173	337
2003-12-11	0.177	0.108	-0.172	345
2003-12-19	0.182	0.108	-0.171	353
2003-12-27	0.161	0.116	-0.135	361
2004-01-01	0.14	0.088	-0.156	1
2004-01-09	0.174	0.1	-0.145	9
2004-01-17	0.174	0.1	-0.145	17
2004-01-25	0.162	0.112	-0.123	25
2004-02-02	0.162	0.112	-0.123	33
2004-02-10	0.149	0.095	-0.153	41
2004-02-18	0.13	0.089	-0.098	49
2004-02-26	0.16	0.1	-0.147	57
2004-03-05	0.137	0.085	-0.154	65
2004-03-13	0.159	0.112	-0.135	73
2004-03-21	0.138	0.086	-0.129	81
2004-03-29	0.134	0.085	-0.126	89
2004-04-06	0.13	0.084	-0.123	97
2004-04-14	0.143	0.097	-0.148	105
2004-04-22	0.141	0.091	-0.145	113
2004-04-30	0.139	0.086	-0.141	121
2004-05-08	0.133	0.082	-0.137	129
2004-05-16	0.136	0.083	-0.132	137
2004-05-24	0.182	0.11	-0.092	145
2004-06-01	0.182	0.11	-0.092	153
2004-06-09	0.358	0.174	-0.019	161
2004-06-17	0.358	0.174	-0.019	169
2004-06-25	0.325	0.214	-0.018	177
2004-07-03	0.394	0.251	0.025	185
2004-07-11	0.462	0.288	0.068	193
2004-07-19	0.483	0.313	0.082	201
2004-07-27	0.505	0.339	0.096	209
2004-08-04	0.47	0.314	0.06	217
2004-08-12	0.436	0.289	0.024	225
2004-08-20	0.424	0.28	-0.004	233
2004-08-28	0.412	0.271	-0.032	241
2004-09-05	0.387	0.28	-0.007	249
2004-09-13	0.355	0.215	-0.07	257
2004-09-21	0.271	0.182	-0.09	265
2004-09-29	0.275	0.174	-0.107	273
2004-10-07	0.28	0.166	-0.124	281
2004-10-15	0.209	0.129	-0.146	289
2004-10-23	0.204	0.144	-0.121	297
2004-10-31	0.173	0.108	-0.165	305
2004-11-08	0.172	0.103	-0.16	313
2004-11-16	0.164	0.109	-0.135	321
2004-11-24	0.164	0.109	-0.135	329
2004-12-02	0.161	0.098	-0.095	337
2004-12-10	0.161	0.098	-0.095	345
2004-12-18	0.154	0.101	-0.149	353
2004-12-26	0.168	0.104	-0.149	361
2005-01-01	0.16	0.101	-0.149	1
2005-01-09	0.164	0.099	-0.162	9
2005-01-17	0.171	0.106	-0.149	17
2005-01-25	0.134	0.093	-0.117	25
2005-02-02	0.161	0.102	-0.155	33
2005-02-10	0.163	0.111	-0.152	41
2005-02-18	0.158	0.102	-0.147	49
2005-02-26	0.151	0.104	-0.139	57
2005-03-06	0.131	0.086	-0.133	65
2005-03-14	0.153	0.094	-0.154	73
2005-03-22	0.155	0.096	-0.151	81
2005-03-30	0.157	0.098	-0.149	89
2005-04-07	0.133	0.092	-0.122	97
2005-04-15	0.133	0.088	-0.126	105
2005-04-23	0.108	0.086	-0.068	113
2005-05-01	0.12	0.089	-0.097	121
2005-05-09	0.132	0.093	-0.125	129
2005-05-17	0.186	0.099	-0.092	137
2005-05-25	0.167	0.127	-0.111	145
2005-06-02	0.247	0.119	-0.058	153
2005-06-10	0.227	0.141	-0.099	161
2005-06-18	0.232	0.153	-0.082	169
2005-06-26	0.238	0.164	-0.065	177
2005-07-04	0.279	0.212	-0.041	185
2005-07-12	0.27	0.181	0.007	193
2005-07-20	0.325	0.199	0.012	201
2005-07-28	0.352	0.208	0.015	209
2005-08-05	0.38	0.217	0.018	217
2005-08-13	0.428	0.259	0.023	225
2005-08-21	0.452	0.28	0.026	233
2005-08-29	0.476	0.301	0.029	241
2005-09-06	0.411	0.266	-0.015	249
2005-09-14	0.409	0.261	-0.021	257
2005-09-22	0.348	0.241	-0.046	265
2005-09-30	0.342	0.222	-0.071	273
2005-10-08	0.285	0.169	-0.123	281
2005-10-16	0.275	0.169	-0.127	289
2005-10-24	0.217	0.115	-0.143	297
2005-11-01	0.166	0.1	-0.17	305
2005-11-09	0.16	0.095	-0.183	313
2005-11-17	0.174	0.105	-0.165	321
2005-11-25	0.152	0.107	-0.112	329
2005-12-03	0.155	0.094	-0.164	337
2005-12-11	0.149	0.087	-0.17	345
2005-12-19	0.15	0.093	-0.162	353
2005-12-27	0.153	0.081	-0.147	361
2006-01-01	0.153	0.081	-0.147	1
2006-01-09	0.145	0.089	-0.158	9
2006-01-17	0.152	0.097	-0.128	17
2006-01-25	0.135	0.095	-0.115	25
2006-02-02	0.129	0.084	-0.137	33
2006-02-10	0.167	0.105	-0.164	41
2006-02-18	0.135	0.082	-0.131	49
2006-02-26	0.136	0.085	-0.138	57
2006-03-06	0.14	0.095	-0.125	65
2006-03-14	0.161	0.099	-0.165	73
2006-03-22	0.127	0.085	-0.119	81
2006-03-30	0.14	0.103	-0.096	89
2006-04-07	0.124	0.069	-0.11	97
2006-04-15	0.147	0.099	-0.111	105
2006-04-23	0.125	0.088	-0.125	113
2006-05-01	0.123	0.077	-0.121	121
2006-05-09	0.131	0.097	-0.114	129
2006-05-17	0.157	0.1	-0.129	137
2006-05-25	0.159	0.107	-0.115	145
2006-06-02	0.162	0.114	-0.101	153
2006-06-10	0.19	0.137	-0.084	161
2006-06-18	0.219	0.16	-0.066	169
2006-06-26	0.213	0.163	-0.065	177
2006-07-04	0.275	0.206	-0.032	185
2006-07-12	0.239	0.169	-0.041	193
2006-07-20	0.29	0.216	-0.022	201
2006-07-28	0.276	0.198	-0.062	209
2006-08-05	0.245	0.179	-0.065	217
2006-08-13	0.214	0.16	-0.067	225
2006-08-21	0.247	0.154	-0.039	233
2006-08-29	0.288	0.173	-0.022	241
2006-09-06	0.264	0.164	-0.027	249
2006-09-14	0.276	0.16	-0.077	257
2006-09-22	0.274	0.165	-0.062	265
2006-09-30	0.248	0.151	-0.067	273
2006-10-08	0.222	0.137	-0.073	281
2006-10-16	0.197	0.118	-0.105	289
2006-10-24	0.173	0.099	-0.138	297
2006-11-01	0.16	0.094	-0.145	305
2006-11-09	0.148	0.089	-0.152	313
2006-11-17	0.142	0.085	-0.147	321
2006-11-25	0.131	0.081	-0.138	329
2006-12-03	0.156	0.095	-0.152	337
2006-12-11	0.139	0.089	-0.136	345
2006-12-19	0.15	0.094	-0.147	353
2006-12-27	0.143	0.086	-0.134	361
2007-01-01	0.131	0.083	-0.117	1
2007-01-09	0.124	0.086	-0.13	9
2007-01-17	0.123	0.081	-0.13	17
2007-01-25	0.124	0.08	-0.133	25
2007-02-02	0.125	0.081	-0.113	33
2007-02-10	0.138	0.087	-0.102	41
2007-02-18	0.126	0.082	-0.128	49
2007-02-26	0.133	0.091	-0.125	57
2007-03-06	0.121	0.076	-0.098	65
2007-03-14	0.12	0.081	-0.108	73
2007-03-22	0.103	0.067	-0.113	81
2007-03-30	0.101	0.065	-0.073	89
2007-04-07	0.096	0.064	-0.096	97
2007-04-15	0.107	0.068	-0.091	105
2007-04-23	0.103	0.065	-0.092	113
2007-05-01	0.099	0.062	-0.093	121
2007-05-09	0.106	0.074	-0.089	129
2007-05-17	0.113	0.086	-0.085	137
2007-05-25	0.126	0.084	-0.094	145
2007-06-02	0.107	0.078	-0.08	153
2007-06-10	0.126	0.076	-0.103	161
2007-06-18	0.119	0.082	-0.091	169
2007-06-26	0.126	0.081	-0.082	177
2007-07-04	0.138	0.095	-0.08	185
2007-07-12	0.189	0.162	-0.058	193
2007-07-20	0.216	0.163	-0.042	201
2007-07-28	0.312	0.172	-0.004	209
2007-08-05	0.263	0.185	0.054	217
2007-08-13	0.214	0.198	0.112	225
2007-08-21	0.451	0.283	0.08	233
2007-08-29	0.449	0.271	0.074	241
2007-09-06	0.379	0.226	0.022	249
2007-09-14	0.309	0.181	-0.03	257
2007-09-22	0.318	0.214	-0.042	265
2007-09-30	0.325	0.236	-0.051	273
2007-10-08	0.25	0.159	-0.067	281
2007-10-16	0.277	0.169	-0.07	289
2007-10-24	0.215	0.133	-0.127	297
2007-11-01	0.208	0.134	-0.024	305
2007-11-09	0.156	0.096	-0.123	313
2007-11-17	0.195	0.122	-0.141	321
2007-11-25	0.145	0.089	-0.122	329
2007-12-03	0.157	0.097	-0.125	337
2007-12-11	0.155	0.097	-0.102	345
2007-12-19	0.17	0.106	-0.106	353
2007-12-27	0.158	0.1	-0.125	361
2008-01-01	0.172	0.108	-0.126	1
2008-01-09	0.159	0.117	-0.122	9
2008-01-17	0.165	0.111	-0.129	17
2008-01-25	0.152	0.108	-0.113	25
2008-02-02	0.117	0.078	-0.117	33
2008-02-10	0.144	0.098	-0.125	41
2008-02-18	0.142	0.094	-0.114	49
2008-02-26	0.135	0.09	-0.121	57
2008-03-05	0.139	0.086	-0.116	65
2008-03-13	0.153	0.099	-0.122	73
2008-03-21	0.126	0.088	-0.111	81
2008-03-29	0.129	0.091	-0.12	89
2008-04-06	0.131	0.095	-0.128	97
2008-04-14	0.119	0.086	-0.103	105
2008-04-22	0.119	0.084	-0.101	113
2008-04-30	0.132	0.088	-0.096	121
2008-05-08	0.146	0.092	-0.09	129
2008-05-16	0.161	0.112	-0.085	137
2008-05-24	0.176	0.131	-0.079	145
2008-06-01	0.205	0.155	-0.085	153
2008-06-09	0.213	0.149	-0.061	161
2008-06-17	0.252	0.161	-0.048	169
2008-06-25	0.292	0.172	-0.035	177
2008-07-03	0.26	0.13	-0.031	185
2008-07-11	0.307	0.163	-0.012	193
2008-07-19	0.353	0.195	0.007	201
2008-07-27	0.423	0.26	0.04	209
2008-08-04	0.429	0.276	0.049	217
2008-08-12	0.454	0.274	0.043	225
2008-08-20	0.454	0.274	0.043	233
2008-08-28	0.479	0.273	0.036	241
2008-09-05	0.338	0.218	0.031	249
2008-09-13	0.36	0.201	-0.04	257
2008-09-21	0.273	0.169	-0.052	265
2008-09-29	0.24	0.13	-0.116	273
2008-10-07	0.208	0.119	-0.135	281
2008-10-15	0.211	0.122	-0.151	289
2008-10-23	0.176	0.112	-0.163	297
2008-10-31	0.201	0.115	-0.157	305
2008-11-08	0.167	0.095	-0.165	313
2008-11-16	0.176	0.103	-0.172	321
2008-11-24	0.16	0.093	-0.182	329
2008-12-02	0.163	0.096	-0.164	337
2008-12-10	0.141	0.082	-0.165	345
2008-12-18	0.151	0.09	-0.158	353
2008-12-26	0.136	0.089	-0.144	361
2009-01-01	0.168	0.105	-0.166	1
2009-01-09	0.168	0.102	-0.172	9
2009-01-17	0.135	0.08	-0.145	17
2009-01-25	0.16	0.098	-0.161	25
2009-02-02	0.127	0.078	-0.076	33
2009-02-10	0.161	0.096	-0.148	41
2009-02-18	0.132	0.082	-0.148	49
2009-02-26	0.135	0.093	-0.138	57
2009-03-06	0.135	0.089	-0.122	65
2009-03-14	0.12	0.073	-0.129	73
2009-03-22	0.104	0.058	-0.136	81
2009-03-30	0.127	0.076	-0.143	89
2009-04-07	0.137	0.09	-0.122	97
2009-04-15	0.136	0.094	-0.14	105
2009-04-23	0.143	0.096	-0.114	113
2009-05-01	0.137	0.082	-0.116	121
2009-05-09	0.133	0.09	-0.124	129
2009-05-17	0.131	0.091	-0.103	137
2009-05-25	0.161	0.099	-0.108	145
2009-06-02	0.153	0.105	-0.087	153
2009-06-10	0.17	0.125	-0.127	161
2009-06-18	0.147	0.102	-0.098	169
2009-06-26	0.162	0.107	-0.106	177
2009-07-04	0.176	0.111	-0.114	185
2009-07-12	0.21	0.125	-0.098	193
2009-07-20	0.232	0.159	-0.074	201
2009-07-28	0.268	0.173	-0.067	209
2009-08-05	0.296	0.197	-0.047	217
2009-08-13	0.318	0.215	-0.034	225
2009-08-21	0.36	0.234	-0.02	233
2009-08-29	0.317	0.205	-0.018	241
2009-09-06	0.325	0.2	-0.053	249
2009-09-14	0.299	0.189	-0.048	257
2009-09-22	0.291	0.166	-0.086	265
2009-09-30	0.281	0.172	-0.079	273
2009-10-08	0.204	0.115	-0.128	281
2009-10-16	0.184	0.108	-0.136	289
2009-10-24	0.183	0.107	-0.151	297
2009-11-01	0.17	0.097	-0.148	305
2009-11-09	0.156	0.094	-0.158	313
2009-11-17	0.146	0.087	-0.171	321
2009-11-25	0.133	0.076	-0.173	329
2009-12-03	0.146	0.088	-0.147	337
2009-12-11	0.156	0.107	-0.137	345
2009-12-19	0.156	0.097	-0.149	353
2009-12-27	0.155	0.094	-0.143	361
