# Supplementary material for: Modeling Net Ecosystem Carbon Exchange of Alpine Grasslands with a Satellite-Driven Model
Source: PLoS One. 2015 Apr 7;10(4):e0122486. doi: 10.1371/journal.pone.0122486 (PMC4388705; doi:10.1371/journal.pone.0122486)
Supplement: S4 Dataset — (XLSX) [file pone.0122486.s004.xlsx]

## Sheet: Sheet1
Date	NDVI	EVI	LSWI
2004-01-01	0.220321	0.0898794	-0.231125
2004-01-09	0.177998	0.0720302	-0.167604
2004-01-17	0.212355	0.0852251	-0.261116
2004-01-25	0.215459	0.0866914	-0.249275
2004-02-02	0.21294	0.114835	-0.22316
2004-02-10	0.243952	0.109746	-0.236153
2004-02-18	0.236078	0.120661	-0.195821
2004-02-26	0.237765	0.101787	-0.214619
2004-03-05	0.245231	0.1239	-0.25255
2004-03-13	0.252361	0.110071	-0.265358
2004-03-21	0.254697	0.112565	-0.251424
2004-03-29	0.264069	0.115138	-0.248971
2004-04-06	0.252377	0.124244	-0.255814
2004-04-14	0.279616	0.102192	-0.278797
2004-04-22	0.282281	0.128763	-0.240164
2004-04-30	0.330521	0.15813	-0.219172
2004-05-08	0.339029	0.144705	-0.21611
2004-05-16	0.401335	0.198627	-0.159884
2004-05-24	0.460426	0.245594	-0.111357
2004-06-01	0.519518	0.292562	-0.0628303
2004-06-09	0.592743	0.337141	0.0035475
2004-06-17	0.556668	0.359391	-0.00135272
2004-06-25	0.64055	0.345761	0.0457831
2004-07-03	0.672591	0.455578	0.117391
2004-07-11	0.728472	0.534776	0.205052
2004-07-19	0.742137	0.464312	0.21526
2004-07-27	0.824154	0.561633	0.264943
2004-08-04	0.80326	0.500054	0.236973
2004-08-12	0.763921	0.53449	0.198605
2004-08-20	0.808336	0.454026	0.230735
2004-08-28	0.708295	0.42925	0.158459
2004-09-05	0.735062	0.42503	0.105783
2004-09-13	0.582286	0.360517	0.123099
2004-09-21	0.640869	0.347544	0.0463203
2004-09-29	0.536657	0.273481	-0.0598789
2004-10-07	0.469198	0.224492	-0.121205
2004-10-15	0.38442	0.173256	-0.171313
2004-10-23	0.303941	0.143404	-0.138438
2004-10-31	0.2776	0.128972	-0.222493
2004-11-08	0.279963	0.117887	-0.272869
2004-11-16	0.230994	0.114339	-0.117169
2004-11-24	0.255405	0.123415	-0.191981
2004-12-02	0.265498	0.117823	-0.243547
2004-12-10	0.271449	0.110937	-0.249377
2004-12-18	0.260714	0.11023	-0.270284
2004-12-26	0.16845	0.114	-0.249
